# Supplementary material for: Expression of Intelectin-1, also known as Omentin-1, is related to clinical phenotypes such as overweight, obesity, insulin resistance, and changes after bariatric surgery
Source: Sci Rep. 2024 Sep 27;14:22286. doi: 10.1038/s41598-024-72720-5 (PMC11437189; doi:10.1038/s41598-024-72720-5)
Supplement: Supplementary file 2 — Supplementary Tables. [file 41598_2024_72720_MOESM2_ESM.xlsx]

## Sheet: Suppl. Table 1 (CSC)
	No obesity (n=30)	Obesity (n=1450)	Total (n=1480)	p1	p2	p1: Pearson’s Chi-squared test (adjusted for multiple comparisons)
Gender				0.616	-	p2: Linear Model ANOVA (adjusted for multiple comparisons)
Female	16 (53.3%)	1031 (71.1%)	1047 (70.7%)
Male	14 (46.7%)	419 (28.9%)	433 (29.3%)
Diabetes				0.083	-
Impaired fasting glucose	0 (0.0%)	38 (2.6%)	38 (2.6%)
Impaired glucose tolerance	0 (0.0%)	47 (3.2%)	47 (3.2%)
Insulin resistance	0 (0.0%)	2 (0.1%)	2 (0.1%)
no	26 (86.7%)	741 (51.1%)	767 (51.8%)
Type 2 diabetes	4 (13.3%)	622 (42.9%)	626 (42.3%)
Weight				-	< 0.001
Mean (SD)	74.117 (10.099)	142.381 (28.850)	140.997 (30.167)
BMI				-	< 0.001
Mean (SD)	25.529 (2.625)	49.164 (8.320)	48.685 (8.891)
Body fat				-	< 0.001
N-Miss	2	47	49
Mean (SD)	26.121 (6.484)	48.211 (7.409)	47.779 (7.999)
Height				-	1
Mean (SD)	1.702 (0.082)	1.699 (0.096)	1.699 (0.096)
Waist				-	0.001
N-Miss	10	592	602
Mean (SD)	87.400 (12.063)	150.644 (70.569)	149.203 (70.418)
WHR				-	1
N-Miss	10	1057	1067
Mean (SD)	0.938 (0.135)	2.198 (13.123)	2.137 (12.803)
ASAT				-	0.545
N-Miss	2	446	448
Mean (SD)	0.409 (0.134)	0.550 (0.343)	0.546 (0.340)
ALAT				-	0.05
N-Miss	1	132	133
Mean (SD)	0.427 (0.217)	0.723 (0.530)	0.717 (0.527)
FPG				-	1
N-Miss	3	144	147
Mean (SD)	5.708 (1.216)	6.560 (2.676)	6.543 (2.657)
FPI				-	< 0.001
N-Miss	0	92	92
Mean (SD)	39.881 (48.448)	181.678 (167.936)	178.613 (167.532)
HOMA-IR				-	0.005
N-Miss	3	215	218
Mean (SD)	1.549 (1.835)	7.839 (8.928)	7.704 (8.882)
HbA1c				-	0.181
N-Miss	0	33	33
Mean (SD)	5.733 (0.998)	6.285 (1.163)	6.274 (1.163)
Cholesterol				-	1
N-Miss	18	480	498
Mean (SD)	4.950 (0.790)	4.951 (1.104)	4.951 (1.100)
LDL cholesterol				-	1
N-Miss	18	603	621
Mean (SD)	2.829 (0.761)	3.110 (0.927)	3.106 (0.925)
HDL cholesterol				-	< 0.001
N-Miss	18	539	557
Mean (SD)	1.686 (0.534)	1.177 (0.311)	1.183 (0.320)

## Sheet: Suppl. Table 2 (BSC)
	Pre OP (n=73)	Post OP (n=73)	Total (n=146)	p1	p2	p1: Pearson’s Chi-squared test (adjusted for multiple comparisons)
Gender				1	-	p2: Linear Model ANOVA (adjusted for multiple comparisons)
Female	49 (67.1%)	49 (67.1%)	98 (67.1%)
Male	24 (32.9%)	24 (32.9%)	48 (32.9%)
Diabetes				0.835	-
N-Miss	4	0	4
no	40 (58.0%)	54 (74.0%)	94 (66.2%)
Type 2 diabetes	29 (42.0%)	19 (26.0%)	48 (33.8%)
Weight				-	< 0.001
Mean (SD)	156.137 (31.287)	121.136 (25.111)	138.636 (33.280)
BMI				-	< 0.001
Mean (SD)	53.579 (9.800)	41.499 (7.748)	47.539 (10.688)
Hip				-	0.014
N-Miss	43	51	94
Mean (SD)	141.623 (16.962)	123.773 (18.711)	134.071 (19.674)
Waist				-	< 0.001
N-Miss	40	47	87
Mean (SD)	142.800 (14.371)	122.423 (15.710)	133.820 (18.012)
ASAT				-	< 0.001
N-Miss	8	6	14
Mean (SD)	0.683 (0.378)	0.434 (0.237)	0.557 (0.337)
ALAT				-	0.133
N-Miss	17	25	42
Mean (SD)	0.567 (0.280)	0.436 (0.188)	0.507 (0.249)
FPG				-	1
N-Miss	9	11	20
Mean (SD)	6.410 (2.982)	5.631 (1.323)	6.027 (2.343)
FPI				-	0.265
N-Miss	36	42	78
Mean (SD)	169.693 (171.185)	88.096 (59.718)	132.495 (137.908)
HOMA-IR				-	0.061
N-Miss	57	53	110
Mean (SD)	7.916 (5.896)	3.385 (2.238)	5.399 (4.778)
HbA1c				-	0.108
N-Miss	31	35	66
Mean (SD)	5.994 (0.817)	5.521 (0.654)	5.769 (0.777)
Cholesterol				-	1
N-Miss	24	39	63
Mean (SD)	4.837 (1.094)	5.083 (1.176)	4.938 (1.128)
LDL cholesterol				-	1
N-Miss	30	41	71
Mean (SD)	3.042 (0.900)	3.107 (0.920)	3.070 (0.903)
HDL cholesterol				-	< 0.001
N-Miss	29	39	68
Mean (SD)	1.025 (0.258)	1.403 (0.451)	1.190 (0.400)

## Sheet: Suppl. Table 3 (MHO MUO)
	IS (n=31)	IR (n=42)	Total (n=73)	p1	p2		p1: Pearson’s Chi-squared test (adjusted for multiple comparisons)
Gender				1	-		p2: Linear Model ANOVA (adjusted for multiple comparisons)
Female	22 (71.0%)	30 (71.4%)	52 (71.2%)
Male	9 (29.0%)	12 (28.6%)	21 (28.8%)
Weight				1	-
Mean (SD)	135.155 (21.393)	135.267 (28.022)	135.219 (25.256)
BMI				-	1
Mean (SD)	45.940 (6.927)	47.311 (8.146)	46.729 (7.632)
Body fat				-	1
Mean (SD)	44.723 (5.694)	45.921 (6.486)	45.412 (6.150)
Height				-	1
Mean (SD)	1.717 (0.104)	1.687 (0.086)	1.700 (0.094)
Waist				-	1
Mean (SD)	141.645 (13.223)	142.738 (15.122)	142.274 (14.261)
ASAT				-	< 0.001
Mean (SD)	0.408 (0.145)	0.561 (0.149)	0.496 (0.165)
ALAT				-	0.154
Mean (SD)	0.423 (0.165)	0.514 (0.135)	0.475 (0.154)
FPG				-	< 0.001
Mean (SD)	5.224 (0.184)	5.694 (0.346)	5.494 (0.370)
FPI				-	< 0.001
Mean (SD)	27.852 (13.469)	113.688 (45.705)	77.237 (55.590)
HbA1c				-	< 0.001
Mean (SD)	5.277 (0.154)	5.812 (0.380)	5.585 (0.404)
Cholesterol				-	1
Mean (SD)	4.845 (0.915)	4.985 (1.054)	4.925 (0.993)
LDL cholesterol				-	1
Mean (SD)	2.910 (0.861)	3.154 (0.927)	3.050 (0.902)
HDL cholesterol				-	< 0.001
Mean (SD)	1.396 (0.243)	1.007 (0.268)	1.172 (0.321)

## Sheet: Suppl. Table 4 (CSC)
	SAT				SAT females				SAT males				VAT				VAT females				VAT males
Clinical parameters	r	p	adj. p	n=1479	r	p	adj. p	n=1047	r	p	adj. p	n=432	r	p	adj. p	n=1479	r	p	adj. p	n=1047	r	p	adj. p	n=432
Adiponectin [µg/ml]	-0.01622	0.56704	0.7776	1248	-0.01595	0.63608	0.76962	882	-0.02467	0.63804	0.77618	366	0.01285	0.65018	0.74307	1248	-0.006767	0.84093	0.95859	882	0.05196	0.32157	0.70161	366
ALAT [µkat/l]	0.01443	0.59668	0.7776	1347	0.04308	0.18574	0.44577	945	-0.03053	0.54161	0.76463	402	-0.05493	0.043826	0.21037	1347	-0.03278	0.31409	0.66101	945	-0.1237	0.013068	0.078409	402
ASAT [µkat/l]	0.02339	0.45288	0.77636	1032	0.04148	0.27074	0.54147	707	0.01527	0.78395	0.81803	325	0.05611	0.071573	0.21472	1032	0.08464	0.024404	0.1508	707	-0.0113	0.83919	0.83919	325
BMI [kg/m2]	0.04669	0.072566	0.29026	1480	0.06281	0.042157	0.2529	1047	0.01948	0.68601	0.77618	433	-0.0287	0.26983	0.46821	1480	-0.01266	0.68251	0.93757	1047	-0.06304	0.19045	0.57134	433
Body fat [%]	0.06366	0.016014	0.19217	1431	0.06457	0.039529	0.2529	1017	0.0328	0.50571	0.75857	414	0.1014	0.00012156	0.0029174	1431	0.1747	2.0361e-08	4.8867e-07	1017	-0.08988	0.067692	0.32492	414
Cholesterol [mmol/l]	-0.03769	0.23797	0.51922	982	-0.03642	0.33806	0.6241	694	-0.05334	0.36714	0.69986	288	-0.08687	0.0064529	0.077435	982	-0.0499	0.18922	0.5457	694	-0.1656	0.004838	0.043737	288
Creatinine [µmol/l]	-0.03939	0.13446	0.36235	1445	-0.01873	0.55009	0.76962	1020	-0.06255	0.19811	0.60433	425	0.03916	0.13676	0.32823	1445	0.04247	0.17531	0.5457	1020	0.03301	0.49728	0.74592	425
CrP [mg/l]	-0.01049	0.69136	0.7776	1436	0.001298	0.96708	0.96708	1014	-0.04262	0.38253	0.69986	422	-0.04847	0.066319	0.21472	1436	-0.0524	0.09538	0.38152	1014	-0.03891	0.42525	0.74592	422
Erythrocytes [Tpt/l]	0.01734	0.5356	0.7776	1278	0.01393	0.67717	0.76962	895	0.04689	0.36008	0.69986	383	0.05065	0.070305	0.21472	1278	0.06975	0.036942	0.17732	895	0.02544	0.6196	0.82613	383
FPG [mmol/l]	0.03324	0.22522	0.51922	1333	0.01563	0.63236	0.76962	939	0.08109	0.10804	0.60433	394	-0.0074	0.78721	0.85877	1333	-0.02844	0.38398	0.66101	939	0.0348	0.49096	0.74592	394
FPI [pmol/l]	0.05718	0.033175	0.2654	1388	0.06737	0.035337	0.2529	976	0.03603	0.46581	0.7453	412	0.02254	0.4014	0.60211	1388	0.04064	0.20464	0.5457	976	-0.01298	0.79282	0.83919	412
HbA1c [%]	0.00855	0.7452	0.7776	1447	-0.01288	0.68043	0.76962	1025	0.06948	0.15422	0.60433	422	-0.06145	0.0194	0.1164	1447	-0.08512	0.0063954	0.076745	1025	-0.01148	0.81416	0.83919	422
HDL cholesterol [mmol/l]	-0.04912	0.13588	0.36235	923	-0.0681	0.083953	0.33581	645	-0.02228	0.7115	0.77618	278	0.02205	0.50348	0.6634	923	0.03422	0.38559	0.66101	645	-0.02057	0.73278	0.83919	278
Height [m]	-0.04156	0.10997	0.36235	1480	-0.01548	0.61692	0.76962	1047	-0.0804	0.094733	0.60433	433	0.001226	0.9624	0.9624	1480	0.01242	0.68815	0.93757	1047	-0.04461	0.35441	0.70883	433
Hip [cm]	0.001392	0.97194	0.97194	641	-0.03523	0.46773	0.76962	427	0.05682	0.40825	0.69986	214	-0.05134	0.19428	0.42388	641	-0.04308	0.37459	0.66101	427	-0.05234	0.44621	0.74592	214
HOMA-IR	0.07427	0.0083052	0.19217	1262	0.08486	0.011559	0.2529	885	0.0571	0.26873	0.69986	377	0.005693	0.83987	0.87639	1262	-0.001748	0.95859	0.95859	885	0.02118	0.68186	0.83919	377
LDL cholesterol [mmol/l]	-0.03728	0.27512	0.55024	859	-0.01547	0.70548	0.76962	599	-0.07948	0.20144	0.60433	260	-0.05108	0.13468	0.32823	859	0.003588	0.93018	0.95859	599	-0.1718	0.0054672	0.043737	260
Leptin [ng/ml]	0.01202	0.66741	0.7776	1280	0.04664	0.16373	0.43662	893	-0.07696	0.13069	0.60433	387	-0.02655	0.34263	0.5482	1280	0.0323	0.33491	0.66101	893	-0.1482	0.0034657	0.043737	387
Leucocytes [Gpt/l]	0.02207	0.40202	0.74218	1444	0.02206	0.48209	0.76962	1018	0.02436	0.61611	0.77618	426	-0.06577	0.012429	0.09943	1444	-0.07018	0.025134	0.1508	1018	-0.05266	0.27814	0.68109	426
Thrombocytes [Gpt/l]	0.0547	0.051048	0.29026	1273	0.04236	0.20655	0.45066	891	0.0518	0.31264	0.69986	382	0.01782	0.52519	0.6634	1273	0.01278	0.70318	0.93757	891	0.01454	0.77701	0.83919	382
Triglycerides [mmol/l]	-0.01114	0.72621	0.7776	990	-0.01084	0.77459	0.80827	700	0.002803	0.9621	0.9621	290	-0.03487	0.27298	0.46821	990	-0.02287	0.54572	0.87316	700	-0.06315	0.28379	0.68109	290
Waist [cm]	0.06151	0.068491	0.29026	878	0.05793	0.14637	0.43662	630	0.09088	0.15362	0.60433	248	-0.01578	0.64053	0.74307	878	0.003095	0.9382	0.95859	630	-0.03687	0.56338	0.79536	248
Weight [kg]	0.01271	0.62512	0.7776	1480	0.05015	0.10483	0.35942	1047	-0.0194	0.68723	0.77618	433	-0.0285	0.27312	0.46821	1480	-0.01008	0.74465	0.94061	1047	-0.0834	0.083006	0.33202	433
WHR	0.02004	0.68473	0.7776	413	0.1153	0.052688	0.2529	283	-0.1454	0.098856	0.60433	130	0.03197	0.51699	0.6634	413	-0.01026	0.8635	0.95859	283	0.1317	0.13527	0.46377	130

## Sheet: Suppl. Table 5 (MHU MHO)
	SAT IR				SAT IR females				SAT IR males				VAT IR				VAT IR females				VAT IR males				SAT IS				SAT IS females				SAT IS males				VAT IS				VAT IS females				VAT IS males
Clinical parameters	r	p	adj. p	n=42	r	p	adj. p	n=30	r	p	adj. p	n=12	r	p	adj. p	n=42	r	p	adj. p	n=30	r	p	adj. p	n=12	r	p	adj. p	n=31	r	p	adj. p	n=22	r	p	adj. p	n=9	r	p	adj. p	n=31	r	p	adj. p	n=22	r	p	adj. p	n=9
Adiponectin [µg/ml]	-0.05854	0.71268	0.96676	42	-0.1596	0.39954	0.79909	30	0.2592	0.41593	0.84496	12	0.1001	0.52806	0.97433	42	0.2353	0.21072	0.85983	30	-0.1576	0.62468	0.89701	12	-0.2887	0.11525	0.59824	31	-0.2772	0.21085	0.72226	22	-0.35	0.35858	0.71716	9	-0.1552	0.40274	0.91715	31	0.01299	0.95584	0.99402	22	-0.2833	0.46299	0.72766	9
ALAT [µkat/l]	-0.1009	0.52497	0.96676	42	-0.1374	0.46907	0.82405	30	-0.06655	0.83719	0.92379	12	-0.01526	0.92359	0.98578	42	-0.1601	0.39792	0.90743	30	0.3152	0.31824	0.89701	12	0.2456	0.18292	0.59824	31	0.1928	0.38994	0.76582	22	0.6025	0.085953	0.41403	9	0.308	0.091893	0.91715	31	0.0769	0.73374	0.99402	22	0.4435	0.23178	0.57511	9
ASAT [µkat/l]	0.05079	0.74939	0.96676	42	0.09494	0.61775	0.85896	30	-0.1754	0.58549	0.92379	12	-0.1442	0.3623	0.97433	42	-0.2436	0.19457	0.85983	30	0.1333	0.67953	0.89701	12	0.1766	0.34196	0.69941	31	0.0916	0.68516	0.92986	22	0.6	0.096798	0.41403	9	0.1469	0.43028	0.91715	31	-0.1233	0.58471	0.99402	22	0.5333	0.14753	0.57511	9
BMI [kg/m2]	0.06377	0.68825	0.96676	42	0.04828	0.79967	0.9842	30	-0.1399	0.66715	0.92379	12	-0.2848	0.067503	0.97433	42	-0.2685	0.15104	0.85983	30	-0.2867	0.36641	0.89701	12	0.09556	0.60779	0.82375	31	-0.1248	0.57869	0.91748	22	0.3167	0.41008	0.72903	9	-0.05242	0.77894	0.91715	31	-0.1338	0.55121	0.99402	22	0.2667	0.49333	0.72766	9
Body fat [%]	-0.1011	0.52405	0.96676	42	-0.1643	0.38554	0.79909	30	-0.09091	0.7832	0.92379	12	-0.1773	0.26126	0.97433	42	-0.1833	0.33238	0.88636	30	-0.2308	0.47091	0.89701	12	-0.1428	0.44338	0.78823	31	-0.3483	0.11215	0.72226	22	0.1506	0.69888	0.95998	9	0.03934	0.83358	0.91715	31	-0.0328	0.8848	0.99402	22	0.2176	0.57387	0.76517	9
Chemerin [ng/ml]	0.08598	0.58824	0.96676	42	0.1313	0.48928	0.82405	30	0.1399	0.66715	0.92379	12	-0.002836	0.98578	0.98578	42	-0.02826	0.88217	0.92754	30	-0.1538	0.63514	0.89701	12	-0.1327	0.47523	0.80038	31	-0.06494	0.77399	0.95736	22	-0.3667	0.33626	0.71716	9	0.08911	0.63236	0.91715	31	0.0288	0.89984	0.99402	22	-0.5667	0.12057	0.57511	9
Cholesterol [mmol/l]	0.308	0.047231	0.25554	42	0.2863	0.12501	0.5389	30	0.5254	0.079396	0.63173	12	-0.03201	0.84049	0.98578	42	0.0801	0.67394	0.92609	30	-0.09107	0.77835	0.89701	12	0.05888	0.75303	0.82375	31	0.03106	0.89085	0.97685	22	0.5356	0.13726	0.48382	9	0.08691	0.642	0.91715	31	-0.1107	0.62382	0.99402	22	0.6109	0.080542	0.57511	9
CrP [mg/l]	0.03988	0.802	0.96676	42	-0.1364	0.4722	0.82405	30	0.4168	0.17768	0.63173	12	-0.242	0.12263	0.97433	42	-0.132	0.48691	0.92609	30	-0.3433	0.27467	0.89701	12	0.01432	0.93905	0.93905	31	-0.1085	0.63076	0.91748	22	0.3833	0.3125	0.71429	9	0.2513	0.1726	0.91715	31	0.03391	0.88092	0.99402	22	0.6333	0.076036	0.57511	9
Fetuin-A [µg/ml]	-0.05129	0.74699	0.96676	42	0.0109	0.95504	0.99534	30	-0.1259	0.69971	0.92379	12	-0.08719	0.58296	0.97433	42	-0.03003	0.87493	0.92754	30	-0.06294	0.85168	0.89701	12	0.03548	0.84962	0.87702	31	-0.002823	0.99197	0.99402	22	0.3167	0.41008	0.72903	9	0.05363	0.77395	0.91715	31	-0.05364	0.81287	0.99402	22	0.4833	0.1938	0.57511	9
FPG [mmol/l]	-0.03707	0.81571	0.96676	42	-0.1069	0.5738	0.83462	30	0.2767	0.38394	0.84496	12	-0.1055	0.50628	0.97433	42	-0.1992	0.29134	0.88636	30	0.1611	0.6169	0.89701	12	0.1662	0.37156	0.69941	31	0.317	0.15054	0.72226	22	0.1	0.80998	0.95998	9	-0.03308	0.85978	0.91715	31	-0.278	0.21024	0.99402	22	0.6333	0.076036	0.57511	9
FPI [pmol/l]	-0.04028	0.80007	0.96676	42	-0.02626	0.89043	0.99534	30	0.04895	0.88634	0.94542	12	-0.1095	0.49004	0.97433	42	-0.2666	0.15436	0.85983	30	0.3706	0.23673	0.89701	12	0.3501	0.053507	0.59824	31	0.257	0.24828	0.72226	22	0.5774	0.10351	0.41403	9	-0.09882	0.59688	0.91715	31	-0.2457	0.2704	0.99402	22	0.4184	0.26238	0.57511	9
Free fatty acids [mmol/l]	0.3071	0.047913	0.25554	42	0.2002	0.28892	0.74408	30	0.4266	0.1689	0.63173	12	-0.306	0.048723	0.97433	42	-0.3491	0.058644	0.85983	30	-0.2238	0.48491	0.89701	12	0.05417	0.77226	0.82375	31	-0.08787	0.6974	0.92986	22	0.4268	0.25196	0.6202	9	-0.3002	0.10088	0.91715	31	-0.3934	0.070067	0.99402	22	0.008368	0.98295	0.98295	9
gGT [µkat/l]	0.121	0.44526	0.94989	42	0.1858	0.32553	0.74408	30	-0.1119	0.73278	0.92379	12	-0.01734	0.91319	0.98578	42	-0.06009	0.75245	0.92609	30	0.3077	0.33086	0.89701	12	0.08092	0.6652	0.82375	31	-0.001696	0.99402	0.99402	22	-0.01667	0.98157	0.98157	9	-0.109	0.55954	0.91715	31	-0.1131	0.61631	0.99402	22	0.2667	0.49333	0.72766	9
HbA1c [%]	-0.2494	0.11115	0.39811	42	-0.4259	0.018946	0.2713	30	0.07802	0.80954	0.92379	12	-0.08472	0.59373	0.97433	42	0.07042	0.71154	0.92609	30	-0.4114	0.18397	0.89701	12	-0.0764	0.68292	0.82375	31	-0.1676	0.45588	0.81045	22	0.09531	0.8073	0.95998	9	0.129	0.48901	0.91715	31	0.09653	0.66913	0.99402	22	-0.02599	0.94708	0.97898	9
HDL cholesterol [mmol/l]	0.002837	0.98577	0.98577	42	-0.4074	0.025434	0.2713	30	0.7158	0.0088477	0.14156	12	0.1486	0.34768	0.97433	42	0.2692	0.15021	0.85983	30	0.02807	0.93099	0.93099	12	0.09766	0.60122	0.82375	31	0.1113	0.62194	0.91748	22	0.05021	0.89793	0.97588	9	0.05468	0.77016	0.91715	31	0.1034	0.64705	0.99402	22	0.1255	0.74762	0.89798	9
Height [m]	0.3072	0.047813	0.25554	42	0.3023	0.1044	0.5389	30	0.4553	0.13688	0.63173	12	0.1021	0.51994	0.97433	42	0.09981	0.59974	0.92609	30	0.1086	0.73694	0.89701	12	-0.2107	0.25514	0.59824	31	-0.2649	0.23358	0.72226	22	0.5042	0.16631	0.48382	9	-0.02342	0.9005	0.92955	31	-0.01528	0.94619	0.99402	22	0.1008	0.7963	0.89798	9
IL-6 [pg/ml]	0.308	0.04725	0.25554	42	0.08572	0.65244	0.85896	30	0.5639	0.056167	0.59912	12	-0.194	0.21842	0.97433	42	-0.2204	0.24183	0.85983	30	-0.2277	0.47668	0.89701	12	0.08273	0.65817	0.82375	31	0.2053	0.35948	0.76582	22	-0.1	0.80998	0.95998	9	-0.09262	0.62022	0.91715	31	-0.1679	0.45503	0.99402	22	0.2833	0.46299	0.72766	9
Insulin stim gluc transport [mmol/kg/min]	-0.1907	0.22633	0.60354	42	-0.3044	0.10196	0.5389	30	0.1582	0.62344	0.92379	12	-0.003571	0.98209	0.98578	42	0.02431	0.89855	0.92754	30	0.08084	0.80277	0.89701	12	0.3066	0.093384	0.59824	31	0.1862	0.40684	0.76582	22	0.7197	0.028819	0.41403	9	-0.1325	0.47741	0.91715	31	-0.1776	0.429	0.99402	22	0.3264	0.39136	0.72766	9
LDL cholesterol [mmol/l]	0.2197	0.16213	0.49758	42	0.1891	0.31682	0.74408	30	0.2797	0.37871	0.84496	12	0.008833	0.95573	0.98578	42	0.1237	0.51481	0.92609	30	-0.05594	0.86898	0.89701	12	0.2775	0.13072	0.59824	31	0.2061	0.35581	0.76582	22	0.5167	0.1618	0.48382	9	-0.1702	0.36	0.91715	31	-0.2964	0.17994	0.99402	22	0.2667	0.49333	0.72766	9
Leptin [ng/ml]	-0.1524	0.33518	0.76612	42	-0.4133	0.023214	0.2713	30	0.4825	0.11537	0.63173	12	0.02237	0.88819	0.98578	42	-0.04184	0.82625	0.92754	30	-0.2168	0.49911	0.89701	12	-0.05426	0.77191	0.82375	31	-0.1916	0.39292	0.76582	22	-0.1333	0.74354	0.95998	9	-0.03953	0.83278	0.91715	31	-0.001696	0.99402	0.99402	22	0.55	0.13278	0.57511	9
Macrophages in omental fat [%]	-0.01014	0.94919	0.98577	42	-0.004233	0.98229	0.99534	30	-0.09457	0.77002	0.92379	12	-0.1238	0.43483	0.97433	42	-0.2455	0.19102	0.85983	30	0.1191	0.7124	0.89701	12	0.2239	0.22585	0.59824	31	0.3103	0.15982	0.72226	22	0.2333	0.55171	0.88273	9	0.3107	0.0889	0.91715	31	0.2357	0.29093	0.99402	22	0.1167	0.77563	0.89798	9
Max adipocyte size [pl]	0.01678	0.91602	0.98577	42	0.009345	0.96091	0.99534	30	0.2557	0.42248	0.84496	12	0.06054	0.70331	0.97433	42	0.06675	0.726	0.92609	30	0.08056	0.80345	0.89701	12	0.2845	0.12085	0.59824	31	0.3411	0.12024	0.72226	22	0.6333	0.076036	0.41403	9	0.03307	0.85983	0.91715	31	0.02881	0.89874	0.99402	22	0.03333	0.94839	0.97898	9
MCP-1 [pg/ml]	0.007698	0.96164	0.98577	42	-0.2263	0.22831	0.66417	30	0.3427	0.27623	0.80358	12	0.0594	0.70785	0.97433	42	0.01357	0.94382	0.94382	30	0.09091	0.7832	0.89701	12	-0.231	0.21027	0.59824	31	-0.06381	0.77786	0.95736	22	-0.4667	0.21252	0.56673	9	0.1226	0.50967	0.91715	31	0.04687	0.83642	0.99402	22	0.5167	0.1618	0.57511	9
Mean adipocyte size [pl]	0.3467	0.024471	0.25554	42	0.3633	0.049191	0.39353	30	0.1888	0.55783	0.92379	12	-0.05753	0.71742	0.97433	42	-0.1017	0.59158	0.92609	30	-0.05594	0.86898	0.89701	12	0.2515	0.17238	0.59824	31	0.4078	0.059576	0.72226	22	0.04184	0.91489	0.97588	9	-0.01514	0.93559	0.93559	31	-0.1576	0.48369	0.99402	22	-0.09205	0.81379	0.89798	9
Progranulin [ng/ml]	-0.3344	0.030412	0.25554	42	-0.119	0.5295	0.83462	30	-0.8476	0.0004978	0.01593	12	-0.06645	0.67588	0.97433	42	-0.07319	0.69981	0.92609	30	-0.1436	0.65613	0.89701	12	-0.1242	0.50408	0.80653	31	-0.02654	0.90781	0.97685	22	-0.01667	0.98157	0.98157	9	0.2	0.27946	0.91715	31	0.1948	0.38326	0.99402	22	0.4167	0.26958	0.57511	9
RBP4 [µg/ml]	0.2687	0.085308	0.38998	42	0.2777	0.13737	0.5389	30	0.3636	0.24626	0.78802	12	-0.02253	0.88739	0.98578	42	-0.1593	0.40042	0.90743	30	0.5804	0.052086	0.83338	12	0.2202	0.23302	0.59824	31	0.258	0.2452	0.72226	22	-0.06667	0.88009	0.97588	9	0.1149	0.53667	0.91715	31	0.1462	0.51446	0.99402	22	0.15	0.70807	0.89798	9
SAT fat area [cm2]	0.02974	0.85168	0.97334	42	-0.001113	0.99534	0.99534	30	-0.2308	0.47091	0.88641	12	-0.1964	0.21262	0.97433	42	-0.1511	0.42536	0.90743	30	-0.3706	0.23673	0.89701	12	0.1687	0.36444	0.69941	31	0.02428	0.9158	0.97685	22	0.5774	0.10351	0.41403	9	-0.05346	0.77517	0.91715	31	-0.2264	0.30944	0.99402	22	0.4854	0.18535	0.57511	9
Triglycerides [mmol/l]	0.1576	0.31871	0.76612	42	0.2684	0.15157	0.5389	30	0.01751	0.95692	0.98779	12	-0.05471	0.73075	0.97433	42	0.04918	0.79634	0.92754	30	-0.627	0.029113	0.83338	12	-0.05848	0.75467	0.82375	31	0.02767	0.90382	0.97685	22	0.1833	0.64364	0.95998	9	0.07381	0.69315	0.91715	31	-0.1056	0.63899	0.99402	22	0.4667	0.21252	0.57511	9
Vaspin [ng/ml]	-0.2489	0.11197	0.39811	42	-0.008233	0.96556	0.99534	30	-0.2561	0.42164	0.84496	12	0.06103	0.70104	0.97433	42	0.06342	0.73919	0.92609	30	0.07719	0.81153	0.89701	12	-0.2079	0.26173	0.59824	31	-0.2603	0.24098	0.72226	22	-0.3	0.43662	0.73537	9	0.2315	0.21018	0.91715	31	0.3495	0.11129	0.99402	22	-0.2333	0.55171	0.76517	9
VAT fat area [cm2]	-0.07774	0.62458	0.96676	42	0.08085	0.67106	0.85896	30	-0.4196	0.17658	0.63173	12	-0.173	0.27325	0.97433	42	-0.2249	0.23204	0.85983	30	-0.1329	0.68337	0.89701	12	0.3037	0.096737	0.59824	31	0.1898	0.39761	0.76582	22	0.7167	0.036866	0.41403	9	0.1391	0.45536	0.91715	31	-0.07456	0.7416	0.99402	22	0.5333	0.14753	0.57511	9
Waist [cm]	0.06993	0.65989	0.96676	42	-0.1075	0.57189	0.83462	30	0.06655	0.83719	0.92379	12	-0.07074	0.65619	0.97433	42	-0.07001	0.71315	0.92609	30	-0.1191	0.7124	0.89701	12	0.2143	0.24705	0.59824	31	0.1452	0.51899	0.87409	22	0.1597	0.68156	0.95998	9	0.0717	0.70152	0.91715	31	0.004521	0.98407	0.99402	22	0.4202	0.26016	0.57511	9
Weight [kg]	0.2152	0.17104	0.49758	42	0.2274	0.22686	0.66417	30	-0.003509	0.99137	0.99137	12	-0.1991	0.20622	0.97433	42	-0.1842	0.32989	0.88636	30	-0.1719	0.59313	0.89701	12	-0.1049	0.57445	0.82375	31	-0.3445	0.11637	0.72226	22	0.6527	0.056677	0.41403	9	-0.09863	0.59759	0.91715	31	-0.1677	0.45555	0.99402	22	0.2594	0.50027	0.72766	9

## Sheet: Suppl. Table 6 (BSC)
	SAT pre OP				SAT pre OP females				SAT pre OP males				VAT pre OP				VAT pre OP females				VAT pre OP males				SAT post OP				SAT post OP females				SAT post OP males				VAT post OP				VAT post OP females				VAT post OP males				SAT Delta
Clinical parameters	r	p	adj. p	n=65	r	p	adj. p	n=43	r	p	adj. p	n=22	r	p	adj. p	n=65	r	p	adj. p	n=43	r	p	adj. p	n=22	r	p	adj. p	n=65	r	p	adj. p	n=43	r	p	adj. p	n=22	r	p	adj. p	n=65	r	p	adj. p	n=43	r	p	adj. p	n=22	r
Adiponectin [µg/ml]	-0.002256	0.99247	0.99247	20	-0.1538	0.63514	0.91742	12	0.2381	0.58214	0.76655	8	0.08048	0.73589	0.85697	20	-0.3007	0.34248	0.74205	12	0.381	0.35987	0.74242	8	0.5	0.21617	0.57218	8	-1	1	1	2	0.6	0.24167	0.58719	6	-0.02381	0.97679	0.98606	8	-1	1	1	2	0.2	0.71389	0.90171	6	-0.1429
ALAT [µkat/l]	-0.02379	0.87113	0.99247	49	-0.03703	0.84052	1	32	-0.07248	0.7822	0.90036	17	-0.2482	0.085543	0.37069	49	-0.2492	0.16909	0.60393	32	-0.2543	0.32464	0.74242	17	-0.184	0.23763	0.57218	43	-0.4057	0.039727	0.3443	26	0.2049	0.43015	0.699	17	0.159	0.30861	0.82344	43	0.07184	0.72726	1	26	0.5264	0.029958	0.38945	17	-0.04509
ASAT [µkat/l]	0.009369	0.94486	0.99247	57	0.1034	0.54234	0.91742	37	-0.1701	0.47334	0.76655	20	-0.1245	0.35632	0.73651	57	-0.2401	0.15231	0.60393	37	0.1415	0.55176	0.84387	20	0.164	0.21047	0.57218	60	0.1599	0.33771	1	38	0.2345	0.2936	0.58719	22	0.02463	0.85184	0.98606	60	-0.1084	0.51711	1	38	0.3678	0.092174	0.79884	22	0.01315
BMI [kg/m2]	-0.01361	0.91428	0.99247	65	-0.1118	0.47526	0.91742	43	0.1395	0.53435	0.76655	22	-0.2789	0.024467	0.30721	65	-0.3192	0.036959	0.32031	43	-0.2072	0.35313	0.74242	22	0.1323	0.29335	0.57218	65	0.0395	0.80146	1	43	0.2388	0.28306	0.58719	22	0.09741	0.44017	0.98606	65	0.08465	0.58938	1	43	0.1756	0.43264	0.90171	22	0.1897
Body fat [%]	-0.0518	0.77409	0.99247	33	-0.02208	0.92583	1	21	0.3497	0.266	0.71696	12	-0.358	0.0415	0.30721	33	-0.4935	0.024402	0.32031	21	-0.2517	0.43012	0.74553	12	0.1584	0.40309	0.57218	30	0.03066	0.90702	1	17	0.1703	0.57854	0.83568	13	-0.2194	0.2441	0.79334	30	-0.2048	0.43044	1	17	-0.4066	0.1695	0.81115	13	-0.02846
Cholesterol [mmol/l]	0.1382	0.37093	0.9422	44	-0.05915	0.77375	1	26	0.254	0.30912	0.71696	18	0.1945	0.20575	0.66867	44	0.0003419	1	1	26	0.413	0.088478	0.41881	18	-0.1754	0.34521	0.57218	31	-0.1459	0.53931	1	20	-0.05455	0.88147	0.93903	11	-0.1008	0.58945	0.98606	31	-0.07898	0.74067	1	20	0.02727	0.94598	0.98382	11	0.1026
Creatinine [µmol/l]	-0.04749	0.7163	0.99247	61	-0.2214	0.16981	0.91742	40	0.1249	0.58965	0.76655	21	-0.08095	0.53513	0.85697	61	0.02713	0.86801	0.94034	40	-0.3564	0.11276	0.41881	21	-0.03988	0.75629	0.78654	63	-0.2184	0.17003	0.88415	41	0.2441	0.27355	0.58719	22	0.178	0.16274	0.79334	63	0.1342	0.40272	1	41	0.2837	0.20073	0.81115	22	0.2539
CrP [mg/l]	0.07615	0.55877	0.9422	61	0.007505	0.96363	1	40	0.1545	0.50194	0.76655	21	-0.06631	0.61076	0.85697	61	0	1	1	40	-0.1455	0.52774	0.84387	21	-0.06006	0.64009	0.72621	63	0.04572	0.77655	1	41	-0.2038	0.36121	0.62609	22	-0.04044	0.75301	0.98606	63	0.01352	0.93312	1	41	-0.1112	0.621	0.90171	22	0.08665
Erythrocytes [Tpt/l]	0.0311	0.83377	0.99247	48	0.2666	0.14027	0.91742	32	-0.05	0.85649	0.90036	16	0.2977	0.039881	0.30721	48	0.1756	0.33629	0.74205	32	0.5588	0.026685	0.26314	16	0.1585	0.22647	0.57218	60	0.384	0.015792	0.3443	39	-0.2195	0.33752	0.62609	21	0.1689	0.19692	0.79334	60	0.2036	0.21377	1	39	0.1416	0.53899	0.90171	21	0.1662
FPG [mmol/l]	-0.1319	0.33264	0.9422	56	-0.01387	0.93505	1	37	-0.3212	0.17997	0.71696	19	-0.06177	0.65111	0.85697	56	-0.07435	0.66188	0.86329	37	-0.1308	0.59364	0.85748	19	-0.1825	0.18229	0.57218	55	-0.1869	0.27504	1	36	-0.4	0.090813	0.58719	19	0.002706	0.98436	0.98606	55	0.05651	0.7434	1	36	-0.05614	0.82033	0.92733	19	-0.2054
FPI [pmol/l]	-0.2625	0.14642	0.9422	32	-0.1351	0.55798	0.91742	21	-0.3364	0.31303	0.71696	11	0.03299	0.85768	0.85768	32	-0.08182	0.72407	0.86329	21	0.3182	0.34135	0.74242	11	0.1155	0.55691	0.68951	28	0.1321	0.63893	1	15	-0.06044	0.84899	0.93903	13	-0.01423	0.94341	0.98606	28	-0.07143	0.80249	1	15	0.08791	0.7785	0.92005	13	-0.1843
Free fatty acids [mmol/l]	0.003516	0.9886	0.99247	19	0.1686	0.62028	0.91742	11	-0.4551	0.25719	0.71696	8	-0.04571	0.85258	0.85768	19	0.2825	0.40003	0.74614	11	-0.3473	0.39926	0.74242	8	-0.5167	0.1618	0.57218	9	-0.5	1	1	3	-0.7143	0.13611	0.58719	6	0.2333	0.55171	0.98606	9	0.5	1	1	3	0.2571	0.65833	0.90171	6	0.08571
HbA1c [%]	-0.3316	0.048211	0.62674	36	-0.1767	0.41984	0.91742	23	-0.4347	0.13774	0.71696	13	0.06833	0.69214	0.85697	36	0.1554	0.4788	0.82991	23	-0.03301	0.91474	0.95133	13	-0.1834	0.29165	0.57218	35	-0.2955	0.15154	0.88415	25	0.1768	0.62505	0.85533	10	-0.05398	0.75811	0.98606	35	-0.04848	0.81799	1	25	-0.1951	0.58905	0.90171	10	-0.0007695
HDL cholesterol [mmol/l]	0.00973	0.95312	0.99247	39	-0.244	0.26187	0.91742	23	0.2857	0.2834	0.71696	16	-0.04703	0.77618	0.85697	39	-0.06632	0.76368	0.86329	23	-0.05449	0.84114	0.95085	16	0.1725	0.35348	0.57218	31	0.03463	0.88477	1	20	-0.04545	0.90292	0.93903	11	0.3389	0.06217	0.70032	31	0.3651	0.11348	1	20	0.02727	0.94598	0.98382	11	0.2441
Height [m]	0.1531	0.22346	0.9422	65	0.1563	0.31684	0.91742	43	0.2175	0.3309	0.71696	22	0.1134	0.36826	0.73651	65	0.3251	0.033396	0.32031	43	-0.007382	0.97399	0.97399	22	0.1095	0.38544	0.57218	65	0.01849	0.90632	1	43	0.3737	0.086715	0.58719	22	0.005057	0.96811	0.98606	65	-0.06176	0.69401	1	43	-0.0005679	0.998	0.998	22	-0.1461
Hip [cm]	0.2035	0.32934	0.9422	25	0.3068	0.24779	0.91742	16	0.04256	0.91342	0.91342	9	-0.0558	0.79105	0.85697	25	0.351	0.18249	0.60393	16	-0.7151	0.030363	0.26314	9	0.1147	0.6505	0.72621	18	0.8214	0.034127	0.3443	7	-0.004556	0.98939	0.98939	11	-0.02893	0.90929	0.98606	18	0.6429	0.13889	1	7	-0.1458	0.66886	0.90171	11	0.152
HOMA-IR	-0.6615	0.012187	0.31686	14	-0.5273	0.1228	0.91742	10	-1	0.083333	0.71696	4	0.08132	0.78486	0.85697	14	-0.1152	0.75883	0.86329	10	0.4	0.75	0.88636	4	0.3622	0.14011	0.57218	18	0.2308	0.44777	1	13	0.7	0.23333	0.58719	5	-0.4241	0.080806	0.70032	18	-0.3462	0.24701	1	13	-0.6	0.35	0.90171	5	-0.3212
IL-6 [pg/ml]	0.1701	0.47351	0.9422	20	0.2032	0.52656	0.91742	12	0.1905	0.66458	0.82282	8	-0.08427	0.7239	0.85697	20	-0.4098	0.18582	0.60393	12	0.1905	0.66458	0.87662	8	-0.4431	0.2715	0.57218	8	-1	1	1	2	-0.6377	0.17307	0.58719	6	-0.491	0.21661	0.79334	8	-1	1	1	2	-0.3189	0.5379	0.90171	6	0.6571
LDL cholesterol [mmol/l]	0.1547	0.36056	0.9422	37	0	1	1	23	0.244	0.39976	0.76655	14	0.1654	0.32797	0.73651	37	0.06721	0.7606	0.86329	23	0.244	0.39976	0.74242	14	-0.1527	0.42738	0.57218	29	0.1509	0.53614	1	19	-0.3818	0.27897	0.58719	10	-0.08621	0.65547	0.98606	29	-0.1807	0.45747	1	19	0.2242	0.53669	0.90171	10	0.1677
Leptin [ng/ml]	-0.1332	0.57564	0.9422	20	-0.1926	0.5486	0.91742	12	-0.07186	0.86573	0.90036	8	-0.06471	0.78636	0.85697	20	-0.1751	0.58616	0.86329	12	0.05988	0.88799	0.95133	8	0.4671	0.24327	0.57218	8	1	1	1	2	0.1739	0.74173	0.91834	6	-0.5749	0.13606	0.79334	8	1	1	1	2	-0.9276	0.0076658	0.19931	6	-0.02857
Leucocytes [Gpt/l]	0.1022	0.43337	0.9422	61	0.101	0.53534	0.91742	40	0.1254	0.58819	0.76655	21	0.2512	0.050889	0.30721	61	0.2418	0.13279	0.60393	40	0.3631	0.1057	0.41881	21	-0.099	0.44014	0.57218	63	-0.1316	0.4122	1	41	-0.03729	0.86915	0.93903	22	-0.0834	0.51581	0.98606	63	-0.03059	0.84944	1	41	-0.07853	0.72831	0.90171	22	0.0602
Thrombocytes [Gpt/l]	-0.05038	0.73381	0.99247	48	0.08948	0.62623	0.91742	32	-0.3255	0.21864	0.71696	16	0.1665	0.25801	0.73651	48	0.08655	0.63764	0.86329	32	0.4978	0.049743	0.32333	16	-0.1165	0.37536	0.57218	60	-0.04395	0.79048	1	39	-0.2805	0.21728	0.58719	21	-0.00956	0.9422	0.98606	60	0.1355	0.41078	1	39	-0.2584	0.25686	0.83479	21	-0.3556
Triglycerides [mmol/l]	0.09282	0.54901	0.9422	44	0.005471	0.97884	1	26	0.05263	0.83704	0.90036	18	0.1448	0.34826	0.73651	44	0.1717	0.40177	0.74614	26	0.1063	0.67432	0.87662	18	0.0187	0.91941	0.91941	32	0.1338	0.57247	1	20	-0.1119	0.73278	0.91834	12	-0.3897	0.028248	0.70032	32	-0.2992	0.19941	1	20	-0.3846	0.21839	0.81115	12	0.2685
Waist [cm]	-0.1093	0.57981	0.9422	28	0.1221	0.62937	0.91742	18	-0.2683	0.45355	0.76655	10	-0.361	0.059078	0.30721	28	-0.09209	0.7163	0.86329	18	-0.7256	0.017528	0.26314	10	0.2696	0.22492	0.57218	22	0.103	0.78502	1	10	0.4211	0.17285	0.58719	12	0.003957	0.98606	0.98606	22	0.7455	0.018414	0.47876	10	-0.4351	0.15748	0.81115	12	0.3634
Weight [kg]	0.0927	0.46267	0.9422	65	-0.04125	0.79283	1	43	0.3316	0.13161	0.71696	22	-0.1959	0.11784	0.43771	65	-0.1803	0.24719	0.7141	43	-0.2249	0.31438	0.74242	22	0.1754	0.16222	0.57218	65	0.0477	0.76133	1	43	0.5006	0.017658	0.4591	22	0.06152	0.62639	0.98606	65	0.08398	0.59235	1	43	0.1746	0.43714	0.90171	22	0.191
WHR	-0.3245	0.11353	0.9422	25	-0.1296	0.63238	0.91742	16	-0.5607	0.11633	0.71696	9	-0.07621	0.71729	0.85697	25	-0.2622	0.32667	0.74205	16	0.1255	0.74762	0.88636	9	0.1796	0.67034	0.72621	8	-1	1	1	2	0.3769	0.46148	0.7058	6	-0.4072	0.31671	0.82344	8	-1	1	1	2	-0.2319	0.65837	0.90171	6	0.5429
[truncated: 23 more columns]

## Sheet: Suppl. Table 7 (KEGG)
Tissue	ID	Set size	Enrichment Score	Normaliez enrichment score	p	adj. p	Core enrichment
VAT	KEGG_OLFACTORY_TRANSDUCTION	384	-0.388945	-2.80783	0.000638162	0.00337529	OR7C1/OR2A5/OR2M4/OR2AT4/OR7A5/OR8A1/OR6C4/OR10A2/OR52K1/OR6Y1/OR2G6/OR6C75/OR4K17/OR2AG2/OR8H1/OR10G3/OR1I1/OR2B11/OR2F1/OR5A2/OR1A1/OR4D9/OR7D2/OR2AG1/OR10H5/OR4D1/OR7D4/OR4E2/OR5AU1/OR2V2/OR4K13/OR51L1/OR5A1/OR51E2/OR56A1/OR6B1/OR7A17/OR2T12/OR2T33/CNGB1/OR8S1/OR52E4/OR8B8/OR14J1/OR8J3/OR1M1/GUCA1B/OR2M3/OR2A12/OR10G4/OR10H1/OR10A3/OR10A6/OR52A1/OR10K1/OR6C6/OR52I1/OR2C3/OR3A3/OR5AS1/OR2J2/OR8…
VAT	KEGG_NEUROACTIVE_LIGAND_RECEPTOR_INTERACTION	272	-0.300666	-2.08126	0.000660066	0.00337529	GALR1/TSHR/OPRM1/CHRNA7/GABRB3/GRM7/SSTR2/MAS1/GABRG3/CNR2/OPRK1/GABRR2/GABRG2/GRM6/F2RL2/NPFFR1/PRLHR/CYSLTR1/CHRNB4/GPR83/PLG/HRH4/LPAR3/CHRM5/CGA/CHRNG/CHRM3/GLRA3/OPRD1/CHRNA5/GLRA1/S1PR3/CHRNA1/P2RX3/F2RL1/GRIK2/MCHR2/GABRA1/HTR1D/GABRD/PTH2R/GRIN2B/RXFP1/GABBR2/ADRA1A/TRPV1/CYSLTR2/GRIA3/GRIK3/GRM1/OXTR/P2RY10/GLP1R/GABRA2/GABRR1/GRIN2A/HTR4/CHRNA9/P2RY8/GRIK4/GABRA6/GRIN3A/PRLR/CHRNA6/BRS3…
VAT	KEGG_ABC_TRANSPORTERS	44	-0.468685	-2.23245	0.000751315	0.00337529	ABCC2/ABCB4/ABCC4/ABCB11/ABCA13/ABCA9/ABCB5/ABCG8/ABCB9/ABCC1/ABCC11/ABCG5/ABCC3/ABCA12/ABCB10/ABCC12/ABCC10/ABCA4/ABCC8/ABCC9
VAT	KEGG_OTHER_GLYCAN_DEGRADATION	16	0.613152	2.38503	0.00132802	0.00337529	GBA/FUCA1/FUCA2/AGA/HEXB/NEU1/GLB1/HEXA/MAN2B2/ENGASE/MAN2B1
VAT	KEGG_TERPENOID_BACKBONE_BIOSYNTHESIS	15	0.549524	2.06254	0.00133333	0.00337529	PMVK/FDPS/ACAT2/GGPS1/DHDDS/ACAT1/IDI1/MVD/MVK
VAT	KEGG_STEROID_BIOSYNTHESIS	17	0.542595	2.14406	0.00133511	0.00337529	DHCR7/DHCR24/EBP/NSDHL/FDFT1/TM7SF2/SQLE/LIPA/LSS
VAT	KEGG_PHENYLALANINE_METABOLISM	17	0.550298	2.1745	0.00133511	0.00337529	ALDH1A3/MIF/PRDX6/MAOB/MAOA/GOT1/AOC3/ALDH3A1/ALDH3B1/GOT2
VAT	KEGG_GALACTOSE_METABOLISM	25	0.529011	2.36977	0.0013624	0.00337529	GAA/GLA/GALT/UGP2/B4GALT2/GALK1/GLB1/HK1/B4GALT1/PGM1/GALE/PFKL/PGM2/PFKP/PFKM/AKR1B1
VAT	KEGG_PENTOSE_PHOSPHATE_PATHWAY	27	0.596465	2.73675	0.00138313	0.00337529	H6PD/FBP1/PGLS/ALDOA/TALDO1/PGD/PGM1/TKT/PRPS1/DERA/RPE/PFKL/PGM2/GPI/PRPS2/PFKP/PFKM/ALDOC/G6PD
VAT	KEGG_MISMATCH_REPAIR	23	0.516436	2.24367	0.00138504	0.00337529	RPA3/SSBP1/POLD2/RPA2/PCNA/RPA1/POLD4/MLH1/RFC1/POLD3/MLH3/RFC2/RFC4
VAT	KEGG_PROTEIN_EXPORT	23	0.847883	3.68365	0.00138504	0.00337529	SPCS2/SEC61A1/SEC61B/HSPA5/SRP14/SEC61G/SEC11C/SRP72/SEC62/SRPRB/SEC11A/SRP54/SRP68/SEC63/IMMP2L/OXA1L/SPCS3/SRPRA/SPCS1/SRP9
VAT	KEGG_FRUCTOSE_AND_MANNOSE_METABOLISM	32	0.538517	2.6192	0.00141243	0.00337529	PHPT1/FBP1/TPI1/ALDOA/PMM1/GMPPA/MPI/HK1/GMDS/KHK/PFKL/PFKFB1/PFKFB3/GMPPB/FPGT/MTMR2/PFKP/PFKM/ALDOC/AKR1B1
VAT	KEGG_THYROID_CANCER	29	0.490495	2.30561	0.00141443	0.00337529	RXRB/TFG/HRAS/TPR/MAPK3/TCF7L2/CCDC6/NCOA4/MAP2K2/RXRA/TPM3/CCND1/MYC/CTNNB1/PPARG/MAPK1/MAP2K1/RXRG/NRAS/TCF7L1
VAT	KEGG_PROPANOATE_METABOLISM	31	0.511816	2.46263	0.00141443	0.00337529	HADHA/LDHB/SUCLG1/LDHA/ACAT2/ALDH9A1/ACSS2/ALDH2/ECHS1/ALDH3A2/HIBCH/SUCLA2/ACADM/ACAT1/ACACB/SUCLG2/PCCB/PCCA/ALDH1B1/ALDH6A1
VAT	KEGG_BASE_EXCISION_REPAIR	33	0.607077	2.96692	0.0014245	0.00337529	MPG/HMGB1/APEX1/POLE4/NTHL1/POLD2/XRCC1/SMUG1/POLE3/PCNA/PARP3/MBD4/PARP2/POLD4/PARP1/POLL/UNG/NEIL2/POLD3/APEX2/NEIL1
VAT	KEGG_CITRATE_CYCLE_TCA_CYCLE	30	0.721451	3.42535	0.00142857	0.00337529	MDH2/IDH3G/IDH3B/SUCLG1/PDHA1/OGDH/ACO2/SDHB/ACO1/ACLY/MDH1/PDHB/PC/PCK1/SUCLA2/FH/DLD/PCK2/IDH2/CS/SDHA/IDH1/IDH3A/SUCLG2
VAT	KEGG_BASAL_TRANSCRIPTION_FACTORS	35	0.402518	2.00548	0.00143885	0.00337529	GTF2F1/GTF2F2/TAF10/TAF7/TAF9/TAF12/TAF11/GTF2A2/TAF9B/TBP/TBPL1/STON1/GTF2B/GTF2E2/TAF13/TAF6
VAT	KEGG_PRION_DISEASES	35	0.483071	2.40682	0.00143885	0.00337529	C7/C1QB/SOD1/C1QA/C1QC/HSPA5/FYN/LAMC1/MAPK3/STIP1/MAP2K2/PRNP/EGR1/PRKACA/HSPA1A/NOTCH1/MAPK1/MAP2K1/CCL5/C6/ELK1
VAT	KEGG_NOTCH_SIGNALING_PATHWAY	47	0.573549	3.121	0.00144092	0.00337529	CIR1/SNW1/RBPJ/DVL3/DVL1/PSENEN/KAT2A/RFNG/APH1A/PSEN2/NCOR2/HES1/CTBP1/NCSTN/DTX3/PSEN1/MAML1/DTX1/DTX4/MFNG/MAML2/NUMBL/DTX2/NOTCH1/HDAC2/NOTCH2/NOTCH4/JAG2
VAT	KEGG_RNA_POLYMERASE	28	0.636053	2.92061	0.00144509	0.00337529	POLR2I/POLR2J/POLR2H/POLR2L/POLR3GL/POLR2G/POLR1E/POLR2E/POLR2F/POLR3H/POLR2C/POLR1C/POLR3C/POLR2K/POLR2A/POLR1D/POLR3B/POLR3F/POLR3D
VAT	KEGG_LYSINE_DEGRADATION	42	0.373479	1.96892	0.0014556	0.00337529	HADHA/PLOD3/ACAT2/OGDH/ALDH9A1/ALDH2/PLOD1/ECHS1/ALDH3A2/AASDH/HADH/AASDHPPT/GCDH/TMLHE/KMT5B/ACAT1/PLOD2/SETMAR/SUV39H1/EHMT2/SETDB1/ASH1L/ALDH1B1/SETD1A
VAT	KEGG_TYPE_I_DIABETES_MELLITUS	41	0.388045	2.02403	0.0014556	0.00337529	CPE/HLA-A/HSPD1/HLA-C/HLA-B/HLA-E/HLA-DRB1/HLA-DMA/HLA-DPA1/HLA-DRA/HLA-DPB1/HLA-DRB5/FAS/HLA-DMB/ICA1/HLA-DQB1/HLA-F/PTPRN2/CD86/HLA-G/HLA-DQA1/HLA-DQA2
VAT	KEGG_BLADDER_CANCER	42	0.390119	2.05664	0.0014556	0.00337529	CDK4/ARAF/HRAS/VEGFB/MMP2/THBS1/MAPK3/DAPK1/EGFR/TYMP/CDKN1A/MAP2K2/RASSF1/DAPK3/CCND1/MYC/VEGFC
VAT	KEGG_FATTY_ACID_METABOLISM	42	0.520316	2.74302	0.0014556	0.00337529	ECI1/ADH1B/ECI2/HADHA/ACSL5/ADH5/ACADVL/ADH1C/ACAA2/ADH1A/ACAT2/HADHB/ALDH9A1/ALDH2/ECHS1/ALDH3A2/ACADS/ACAA1/ACSL4/HADH/GCDH/ACADM/ACSL1/ACAT1/ACSL3
VAT	KEGG_AMINO_SUGAR_AND_NUCLEOTIDE_SUGAR_METABOLISM	42	0.638355	3.3653	0.0014556	0.00337529	GFPT2/CMAS/GNPDA1/UAP1/PMM1/GALT/CYB5R1/GMPPA/UGP2/CYB5R3/HEXB/GALK1/MPI/AMDHD2/HK1/HEXA/PGM1/NAGK/GMDS/NANS/GALE/PGM2/PGM3/GPI/GMPPB/FPGT/UXS1/NPL
VAT	KEGG_VALINE_LEUCINE_AND_ISOLEUCINE_DEGRADATION	43	0.524046	2.78348	0.00146843	0.00337529	AOX1/HSD17B10/HADHA/BCKDHA/BCAT2/ACAA2/ACAT2/HADHB/ALDH9A1/ALDH2/ECHS1/ALDH3A2/ACADS/ACAA1/AUH/HMGCL/HIBCH/HADH/ACADM/DLD/ACAT1/OXCT1/HIBADH/IVD/MCCC1/PCCB/PCCA/ALDH1B1
VAT	KEGG_PROTEASOME	43	0.825505	4.38468	0.00146843	0.00337529	PSME1/PSMB7/PSMB5/PSMB1/PSMB6/PSMC3/PSMA7/PSMA1/PSMD8/PSMB3/PSMC5/PSMA4/POMP/PSMB8/PSMB2/PSMC4/PSMF1/PSMB10/PSMD7/PSMA2/PSMB4/PSMB9/PSMA6/PSMD4/PSMD1/PSME2/PSMA3/PSMC2/PSMA5/PSMD13/PSMD2/PSMC1/PSMD3/PSMD11/PSME3/PSMD14/PSMD6
VAT	KEGG_DNA_REPLICATION	36	0.427905	2.13836	0.00147059	0.00337529	RNASEH2C/RPA3/POLE4/SSBP1/POLD2/RPA2/POLE3/PCNA/RPA1/MCM7/MCM3/POLD4/RFC1/POLD3/MCM6/RNASEH1/RFC2/FEN1/RFC4
VAT	KEGG_N_GLYCAN_BIOSYNTHESIS	46	0.586918	3.1714	0.00147493	0.00337529	MGAT4B/DAD1/DDOST/DPM3/TUSC3/DPM2/ALG5/ALG2/RPN1/ALG3/B4GALT2/RPN2/MGAT1/B4GALT3/DPAGT1/DPM1/B4GALT1/STT3B/ALG8/GANAB/STT3A/MAN1A2/ALG1/MAN1B1/MAN2A2/DOLPP1/MAN1A1/MOGS/MGAT5/ALG12/MAN1C1
VAT	KEGG_GRAFT_VERSUS_HOST_DISEASE	37	0.378877	1.90278	0.0014771	0.00337529	HLA-A/HLA-C/HLA-B/HLA-E/HLA-DRB1/HLA-DMA/HLA-DPA1/HLA-DRA/HLA-DPB1/HLA-DRB5/FAS/HLA-DMB/HLA-DQB1/HLA-F/CD86/HLA-G/HLA-DQA1/HLA-DQA2
VAT	KEGG_TYROSINE_METABOLISM	40	0.378264	1.94706	0.00148368	0.00337529	AOX1/ALDH1A3/MIF/ADH1B/LCMT1/ADH5/ADH1C/MAOB/MAOA/ADH1A/GOT1/FAH/AOC3/COMT/ALDH3A1/ALDH3B1/GSTZ1/TRMT11/GOT2
VAT	KEGG_PYRUVATE_METABOLISM	40	0.598596	3.08119	0.00148368	0.00337529	GRHPR/MDH2/GLO1/PKM/LDHB/HAGH/ACYP1/LDHA/ME3/PDHA1/ACAT2/ALDH9A1/ACSS2/ALDH2/ALDH3A2/MDH1/PDHB/PC/PCK1/DLD/ME1/ACAT1/PCK2/ACYP2/LDHD/ACACB
VAT	KEGG_GLUTATHIONE_METABOLISM	49	0.547743	3.0076	0.00149031	0.00337529	GSTM3/GGCT/GSTO1/GSTP1/GSTM5/SRM/ODC1/GPX3/GSTM4/TXNDC12/MGST2/GPX4/GPX1/GSTA4/GSTK1/MGST1/MGST3/PGD/LAP3/GPX7/GSTM2/SMS/RRM1/IDH2/IDH1/GGT7/GSS/GSTM1/OPLAH/GSTZ1
VAT	KEGG_VASOPRESSIN_REGULATED_WATER_REABSORPTION	44	0.564352	3.01187	0.00149031	0.00337529	DYNLL1/RAB11A/ARHGDIA/CREB3/DYNC1I2/DCTN2/DCTN1/RAB5C/RAB11B/GNAS/DYNC1LI2/DCTN6/ADCY3/RAB5A/CREB3L4/STX4/DYNC2H1/ARHGDIB/PRKACA/DYNLL2/AVPR2/VAMP2/RAB5B/CREB3L2/CREB5
VAT	KEGG_NUCLEOTIDE_EXCISION_REPAIR	44	0.579763	3.09412	0.00149031	0.00337529	CETN2/XPA/RBX1/RPA3/POLE4/POLD2/MNAT1/RPA2/XPC/ERCC1/POLE3/PCNA/RPA1/RAD23B/GTF2H5/ERCC5/POLD4/RFC1/POLD3/ERCC3/RAD23A/CUL4B/CUL4A/CCNH/RFC2/GTF2H1/DDB1/RFC4/CDK7/DDB2/ERCC2
VAT	KEGG_TRYPTOPHAN_METABOLISM	39	0.381782	1.94472	0.00149925	0.00337529	AOX1/INMT/HADHA/MAOB/WARS2/CYP1B1/MAOA/ACAT2/OGDH/ALDH9A1/ALDH2/ECHS1/ALDH3A2/HAAO/CAT/HADH/GCDH/ACAT1
VAT	KEGG_SPHINGOLIPID_METABOLISM	39	0.406089	2.06854	0.00149925	0.00337529	GLA/GBA/SMPD1/PLPP1/NEU1/GLB1/KDSR/PLPP3/SMPD2/SMPD3/ASAH1/CERK/SGMS1/SMPD4/SGPL1/SGMS2/ARSA/SPTLC2
VAT	KEGG_ADIPOCYTOKINE_SIGNALING_PATHWAY	66	0.351152	2.09428	0.0015015	0.00337529	TNFRSF1A/RXRB/ACSL5/NFKB1/NFKBIA/RELA/ADIPOR1/POMC/TRADD/STAT3/CD36/PRKAG1/ADIPOR2/ACSL4/PCK1/RXRA/ACSL1/TNFRSF1B/ADIPOQ/LEP/PCK2/ACSL3/ACACB/AKT1/IKBKG/CAMKK2/PTPN11/NFKBIE/MTOR/SOCS3
VAT	KEGG_SNARE_INTERACTIONS_IN_VESICULAR_TRANSPORT	38	0.609544	3.08554	0.00150376	0.00337529	VAMP8/VAMP5/VAMP3/BET1L/STX10/VTI1B/STX8/YKT6/STX18/STX16/SNAP47/USE1/STX12/SNAP29/STX4/BNIP1/GOSR2/STX5/SNAP23/VAMP7/STX6/VAMP2/VAMP4/STX2
VAT	KEGG_PPAR_SIGNALING_PATHWAY	69	0.381679	2.29614	0.00151057	0.00337529	CYP27A1/FABP4/PLTP/FABP5/RXRB/DBI/ILK/ACSL5/UBC/AQP7/NR1H3/PLIN1/ANGPTL4/CD36/SCP2/ACAA1/LPL/ACSL4/PCK1/RXRA/ACOX2/ACADM/ACSL1/SORBS1/SCD/ME1/ADIPOQ/PCK2/ACSL3/PPARG/APOA1/FABP3
VAT	KEGG_COMPLEMENT_AND_COAGULATION_CASCADES	69	0.397728	2.39269	0.00151057	0.00337529	CFB/C4B/C3/C4A/C2/CFI/SERPING1/C7/C1S/C1R/CFH/C1QB/C1QA/C1QC/BDKRB1/CD59/CFD/A2M/C3AR1/PLAT/CD55/VWF
VAT	KEGG_ENDOMETRIAL_CANCER	52	0.358347	2.00307	0.00151515	0.00337529	BAD/ARAF/CTNNA1/HRAS/ILK/FOXO3/MAPK3/PTEN/EGFR/TCF7L2/MAP2K2/GRB2/MLH1/CCND1/MYC/AKT1/CTNNB1/PIK3R1/AXIN1/MAPK1/MAP2K1/SOS2/ELK1/PIK3CA/SOS1/NRAS/TCF7L1
VAT	KEGG_RENAL_CELL_CARCINOMA	68	0.361016	2.16439	0.00152207	0.00337529	RAC1/RBX1/MET/ARAF/HRAS/EPAS1/VEGFB/TGFB3/EGLN2/MAPK3/CRK/MAP2K2/CRKL/GRB2/FH/PAK1/EGLN1/CDC42/AKT1/RAPGEF1/PIK3R1/PTPN11/VEGFC/ARNT/JUN/RAP1A/RAP1B/MAPK1/MAP2K1/SOS2/PIK3CA/PDGFB/SOS1/VEGFD/NRAS
VAT	KEGG_AMYOTROPHIC_LATERAL_SCLEROSIS_ALS	53	0.39455	2.22564	0.00152207	0.00337529	TNFRSF1A/RAC1/SOD1/BAD/DAXX/CCS/MAPK14/GPX1/BCL2L1/PRPH/PPP3CB/DERL1/RAB5A/CASP1/PPP3CC/MAP3K5/CAT/CHP1/CYCS/PPP3CA/TNFRSF1B/BID/MAP2K3/TOMM40L
VAT	KEGG_ARGININE_AND_PROLINE_METABOLISM	53	0.464095	2.61793	0.00152207	0.00337529	SAT1/P4HA2/SAT2/SRM/ODC1/GLUL/CKB/ACY1/GLUD1/P4HA1/MAOB/ASS1/MAOA/GOT1/ALDH9A1/ARG2/LAP3/ALDH2/GAMT/ALDH3A2/ALDH4A1/ALDH18A1/SMS/PYCR1/OAT/CKMT1B/CKMT1A/GLS/GOT2
VAT	KEGG_VIRAL_MYOCARDITIS	68	0.457989	2.74578	0.00152207	0.00337529	MYH10/ACTG1/RAC1/EIF4G1/HLA-A/CAV1/HLA-C/ABL1/MYH9/FYN/ACTB/HLA-B/HLA-E/EIF4G2/SGCB/HLA-DRB1/HLA-DMA/HLA-DPA1/CD55/HLA-DRA/HLA-DPB1/HLA-DRB5/ICAM1/DAG1/CYCS/HLA-DMB/SGCG/ITGB2/HLA-DQB1/BID/CCND1/HLA-F/LAMA2/EIF4G3/CXADR/CD86/CD40/HLA-G/RAC2
VAT	KEGG_EPITHELIAL_CELL_SIGNALING_IN_HELICOBACTER_PYLORI_INFECTION	68	0.477774	2.8644	0.00152207	0.00337529	RAC1/TJP1/CXCL1/ATP6V0B/ATP6V0E1/MET/GIT1/ATP6V1G1/ATP6V1F/ATP6V1E1/MAPK14/ATP6V0C/NFKB1/NFKBIA/RELA/ATP6V1D/EGFR/ATP6V0D1/MAP2K4/ATP6AP1/ATP6V1H/TCIRG1/PAK1/ATP6V1B2/ATP6V0E2/JAM3/CDC42/IKBKG/PTPN11/ATP6V1C1/HBEGF/ATP6V0A1/JAM2/F11R/JUN
VAT	KEGG_PANCREATIC_CANCER	70	0.366013	2.19996	0.00153139	0.00337529	CDK4/RAC1/BAD/RALBP1/ARAF/VEGFB/TGFB3/RALA/NFKB1/BCL2L1/RELA/MAPK3/RALB/EGFR/STAT3/SMAD3/JAK1/STAT1/TGFBR2/RALGDS/CCND1/ARHGEF6/CDC42/AKT1/IKBKG/PIK3R1/VEGFC/TGFBR1
VAT	KEGG_LEISHMANIA_INFECTION	70	0.490476	2.94806	0.00153139	0.00337529	C3/FCGR3A/MAPK14/MARCKSL1/TGFB3/NFKB1/NFKBIA/RELA/CYBA/IFNGR2/MAPK3/HLA-DRB1/HLA-DMA/IRAK1/ITGB1/HLA-DPA1/HLA-DRA/MYD88/FCGR2A/ITGAM/JAK1/HLA-DPB1/HLA-DRB5/STAT1/NCF4/HLA-DMB/ITGB2/HLA-DQB1/MAP3K7/NCF2/IFNGR1/FCGR2C/JUN/TAB2/PTPN6/FCGR1A/NCF1/MAPK1/FOS/TLR4/HLA-DQA1/HLA-DQA2/ELK1
VAT	KEGG_CHRONIC_MYELOID_LEUKEMIA	73	0.43458	2.63695	0.00153374	0.00337529	CDK4/BAD/ARAF/HRAS/ABL1/TGFB3/SHC1/NFKB1/NFKBIA/BCL2L1/RELA/MAPK3/CRK/CDKN1A/SMAD3/MAP2K2/STAT5A/CTBP1/CRKL/GRB2/GAB2/SHC2/TGFBR2/STAT5B/CCND1/BCR/MYC/CDKN1B/AKT1/IKBKG/PIK3R1/PTPN11/TGFBR1/HDAC2/MAPK1/MAP2K1/SOS2/PIK3CA/CBLB/SMAD4/SOS1/RB1/NRAS
VAT	KEGG_ADHERENS_JUNCTION	73	0.525553	3.18896	0.00153374	0.00337529	ACTG1/RAC1/NECTIN2/CSNK2B/PARD3/TJP1/PTPRF/BAIAP2/WASF2/ACP1/MET/FGFR1/IQGAP1/CTNNA1/AFDN/ACTN4/RHOA/FYN/ACTB/MAPK3/ACTN1/EGFR/WASL/CTNND1/TCF7L2/VCL/SMAD3/WASF1/SORBS1/PTPN1/TGFBR2/MAP3K7/WASF3/SNAI2/INSR/CDC42/CTNNB1/CSNK2A2/TGFBR1/PTPRM
VAT	KEGG_P53_SIGNALING_PATHWAY	67	0.31532	1.87801	0.00154083	0.00337529	TP53I3/CDK4/SHISA5/RPRM/IGFBP3/CCND2/PERP/CCND3/THBS1/EI24/PTEN/CCNG1/GADD45A/CDKN1A/RCHY1/IGF1/SESN1/SESN2/CYCS/GADD45B/FAS/BID/CCND1/GADD45G/CDK2/CCNB1/SIAH1/STEAP3/DDB2
VAT	KEGG_VEGF_SIGNALING_PATHWAY	76	0.305614	1.87353	0.00154321	0.00337529	PLA2G2A/KDR/RAC1/HSPB1/BAD/MAPK14/HRAS/MAPKAPK3/PXN/MAPK3/PPP3CB/MAP2K2/PPP3CC/MAPKAPK2/CHP1/NFATC4/SHC2/PPP3CA/CDC42/AKT1/NFATC3/PIK3R1/NFATC1/PLA2G12A/NFATC2/PLA2G5/RAC2/MAPK1/MAP2K1
VAT	KEGG_GLYCEROPHOSPHOLIPID_METABOLISM	76	0.322671	1.9781	0.00154321	0.00337529	PLA2G2A/AGPAT1/CDIPT/CRLS1/MBOAT7/GNPAT/PEMT/PLPP1/CHKB/PISD/GPD1/PTDSS2/GPAT4/AGPAT2/PLD2/PLPP3/LYPLA2/ADPRM/PCYT2/PTDSS1/PCYT1A/CDS2/GPAM/GPD1L/LPCAT3/LCAT
VAT	KEGG_CYTOSOLIC_DNA_SENSING_PATHWAY	54	0.366988	2.06179	0.00154321	0.00337529	PYCARD/POLR3GL/NFKB1/NFKBIA/RELA/IL18/IRF3/POLR3H/TREX1/CASP1/ADAR/POLR1C/IRF7/POLR3C/IKBKG/CCL4/RIPK3/POLR1D/RIPK1/POLR3B/CCL4L2/POLR3F/POLR3D/CXCL10
VAT	KEGG_VIBRIO_CHOLERAE_INFECTION	54	0.524263	2.94539	0.00154321	0.00337529	ACTG1/TJP1/SEC61A1/SEC61B/ATP6V0B/ATP6V0E1/PDIA4/ATP6V1G1/SEC61G/ATP6V1F/ATP6V1E1/KDELR3/ARF1/GNAS/TJP2/KDELR2/ACTB/ATP6V0C/ATP6V1D/ADCY3/ATP6V0D1/ATP6AP1/KDELR1/ATP6V1H/TCIRG1/ATP6V1B2/PRKACA/ATP6V0E2
VAT	KEGG_CARDIAC_MUSCLE_CONTRACTION	77	0.452925	2.78934	0.0015456	0.00337529	ATP1B1/ATP1A1/TPM2/TPM1/ATP1B3/COX4I1/COX8A/COX6A1/COX6B1/COX7A2/UQCRFS1/COX5B/COX7C/COX5A/UQCRQ/UQCR11/COX7A2L/MT-CO3/UQCR10/UQCRC1/UQCRH/CYC1/COX7A1/COX6C/MT-CYB/MT-CO1/UQCRC2/COX7B/TPM4/MT-CO2/COX4I2/UQCRB
VAT	KEGG_PEROXISOME	78	0.48544	2.99078	0.00154799	0.00337529	PRDX5/SOD1/PRDX1/PMVK/DHRS4/PXMP2/MPV17/ECI2/GNPAT/ACSL5/ACOT8/GSTK1/ECH1/PEX10/PEX11B/PEX19/PHYH/PEX16/EPHX2/DECR2/SCP2/CRAT/ACAA1/HMGCL/SLC25A17/ACSL4/CAT/PEX11G/ACOX2/PEX11A/HACL1/ACSL1/PEX6/ACSL3/IDH2/IDH1/PEX3/HSD17B4/PEX14/PEX7/PEX2/PAOX/ACOX3
VAT	KEGG_GLYCOLYSIS_GLUCONEOGENESIS	61	0.542877	3.16715	0.00155039	0.00337529	ALDH1A3/FBP1/TPI1/AKR1A1/ADH1B/PGK1/GAPDH/ALDOA/ENO1/ADH5/ADH1C/PKM/LDHB/LDHA/PDHA1/ADH1A/HK1/ALDH9A1/ACSS2/ALDH2/PGM1/ALDH3A2/PDHB/PFKL/BPGM/PGM2/PCK1/GPI/PGAM1/DLD/PCK2/GALM/ALDH3A1/ALDH3B1/PFKP/PFKM/ALDOC/PGAM2
VAT	KEGG_SYSTEMIC_LUPUS_ERYTHEMATOSUS	55	0.529795	2.99006	0.0015528	0.00337529	C4B/C3/C4A/C2/C7/C1S/C1R/C1QB/SNRPB/FCGR3A/C1QA/C1QC/ACTN4/CTSG/SSB/SNRPD3/HLA-DRB1/ACTN1/HLA-DMA/HLA-DPA1/HLA-DRA/FCGR2A/TRIM21/HLA-DPB1/HLA-DRB5/HLA-DMB/HLA-DQB1
VAT	KEGG_RNA_DEGRADATION	55	0.565543	3.19181	0.0015528	0.00337529	EXOSC4/LSM2/LSM1/EXOSC5/XRN2/MPHOSPH6/HSPD1/LSM4/DCP1A/EXOSC7/LSM3/ENO1/LSM5/LSM7/WDR61/EXOSC1/EXOSC8/HSPA9/EXOSC10/LSM6/SKIV2L/EXOSC3/CNOT2/EXOSC9/ZCCHC7/CNOT7/CNOT8/CNOT1/CNOT4/EDC4/C1D/PAPOLA/TTC37/EDC3/DCP1B
VAT	KEGG_PATHOGENIC_ESCHERICHIA_COLI_INFECTION	55	0.628831	3.549	0.0015528	0.00337529	KRT18/EZR/CLDN1/CD14/ACTG1/TUBA1A/TUBB4B/TUBB/NCL/CTTN/YWHAQ/ARPC1A/TUBB6/ARPC4/RHOA/ABL1/ARPC5/ARPC3/FYN/TUBA1B/ARPC2/ACTB/ARPC5L/ARPC1B/ITGB1/YWHAZ/TUBB2A/WASL/LY96/ROCK1/ARHGEF2/HCLS1/CDC42/TUBA4A/ROCK2/CTNNB1
VAT	KEGG_ACUTE_MYELOID_LEUKEMIA	57	0.39721	2.26478	0.0015674	0.00337529	BAD/EIF4EBP1/ARAF/HRAS/NFKB1/RELA/JUP/MAPK3/STAT3/TCF7L2/PIM1/MAP2K2/STAT5A/GRB2/RARA/ZBTB16/CEBPA/STAT5B/CCND1/MYC/AKT1/IKBKG/PIK3R1/PML/MTOR/SPI1/MAPK1/MAP2K1/SOS2/PIK3CA/SOS1/NRAS/TCF7L1
VAT	KEGG_ANTIGEN_PROCESSING_AND_PRESENTATION	81	0.46797	2.91707	0.0015674	0.00337529	PSME1/HSP90AA1/HSP90AB1/HSPA5/PDIA3/RFXANK/CANX/NFYB/HSPA8/HLA-A/B2M/HLA-C/CALR/IFI30/PSME2/HLA-B/CTSB/HLA-E/HLA-DRB1/CTSL/HLA-DMA/HLA-DPA1/PSME3/HLA-DRA/CD4/HLA-DPB1/CD74/HLA-DRB5/LGMN/TAPBP/HLA-DMB/HSPA4/HLA-DQB1/HLA-F/HSPA1A/NFYC/HSPA6/TAP1/CTSS/HSPA1B
VAT	KEGG_NOD_LIKE_RECEPTOR_SIGNALING_PATHWAY	62	0.346152	2.01918	0.00157233	0.00337529	TRIP6/HSP90B1/PYCARD/CXCL1/HSP90AA1/HSP90AB1/MAPK14/CCL2/NFKB1/NFKBIA/RELA/MAPK3/IL18/BIRC2/CASP1/CCL13/RIPK2/MAP3K7/CCL11/IKBKG/SUGT1/BIRC3/TAB2/TNFAIP3/MAPK1/CCL5/CXCL2/CCL7/CARD9/CCL8/NOD1
VAT	KEGG_SMALL_CELL_LUNG_CANCER	84	0.357128	2.23664	0.00158228	0.00337529	LAMB1/LAMA4/CDK4/CKS1B/RXRB/LAMB2/NFKB1/NFKBIA/BCL2L1/RELA/LAMC1/MAX/PTEN/COL4A2/ITGB1/BIRC2/PIAS1/FN1/CYCS/RXRA/CDKN2B/COL4A1/CCND1/PIAS4/LAMA2/MYC/CDKN1B/PIAS3/AKT1/ITGA6/IKBKG/PIK3R1/ITGAV/LAMA5/BIRC3
VAT	KEGG_ECM_RECEPTOR_INTERACTION	84	0.398035	2.49283	0.00158228	0.00337529	VTN/LAMB1/SDC4/LAMA4/COL1A2/COL1A1/THBS3/COL6A1/COL6A2/ITGB5/LAMB2/TNXB/THBS1/COL3A1/THBS2/LAMC1/COL4A2/ITGB1/SDC2/VWF/ITGA5/CD47/CD36/ITGB4/FN1/ITGA7/CD44/DAG1/SDC3/COL5A2/COL4A1/COL5A1/LAMA2/HSPG2/ITGA6/COL6A3/ITGAV/GP1BB/THBS4/SPP1/LAMA5
VAT	KEGG_GAP_JUNCTION	87	0.290389	1.83696	0.00159236	0.00337529	GJA1/TJP1/TUBA1A/TUBB4B/TUBB/TUBB6/HRAS/GNAS/PDGFRB/GNAI2/TUBA1B/MAP2K5/MAPK3/ADCY3/GNA11/EGFR/TUBB2A/GNAQ/LPAR1/MAP2K2/PDGFD/GRB2/PRKACA/PDGFC/TUBA4A/ADCY4/ITPR2/TUBA1C/PLCB4/MAP3K2/TUBB2B/MAPK1/MAP2K1/PLCB3/PDGFRA/SOS2/ADCY5/PDGFB/CSNK1D/SOS1
VAT	KEGG_APOPTOSIS	87	0.380918	2.40963	0.00159236	0.00337529	CAPN2/IL1R1/TNFRSF1A/NGF/BAD/TNFSF10/ENDOD1/NFKB1/NFKBIA/CAPN1/BCL2L1/RELA/FADD/PRKAR2A/PPP3CB/TRADD/IRAK1/BIRC2/ENDOG/MYD88/PRKAR2B/PRKAR1B/PRKAR1A/PPP3CC/CASP6/CHP1/CYCS/FAS/CASP7/PPP3CA/BID/PRKACA/AIFM1/AKT1/IKBKG/PIK3R1/BIRC3/RIPK1
VAT	KEGG_RIBOSOME	87	0.817067	5.16864	0.00159236	0.00337529	RPLP0/RPS5/RPL8/RPS8/RPL3/RPL5/RPL26L1/RPS3/RPS9/RPL36AL/RPL13/RPL15/RPL7A/RPSA/RPL10A/RPS19/RPL18/RPLP1/RPS10/RPL10/RPL12/RPL11/RPS4X/RPL29/RPS3A/RPL13A/RPS16/RPL35/RPL36/RPL19/RPL6/RPL18A/FAU/RPS6/RPL7/RPS18/RPL22/UBA52/RPS12/RPL4/RPS2/RPS11/RPL17/RPL41/RPL32/RPL14/RPL26/RPS28/RPS13/RPS7/RPS15/RPL34/RPS17/RPL27/RPL9/RPS23/RPS21/RPL31/RPS27/RPL35A/RPS27A/RPL24/RPS24/RPL28/RPS26/RPL21/RPL27A/RPS2…
VAT	KEGG_TGF_BETA_SIGNALING_PATHWAY	85	0.415955	2.60571	0.0015949	0.00337529	ID1/ID3/BMP4/ID2/ID4/THBS3/RBX1/SKP1/DCN/PPP2R1A/RHOA/TGFB3/E2F4/THBS1/THBS2/PPP2CA/MAPK3/PPP2CB/FST/SMAD3/ROCK1/CUL1/INHBB/TFDP1/ACVRL1/TGFBR2/CDKN2B/SMAD5/PPP2R1B/SMAD1/SMURF1/SP1/BMP6/MYC/ROCK2/THBS4/TGFBR1/ACVR1/COMP/RBL2/BMPR2/ACVR1C/AMHR2/BMP2/MAPK1
VAT	KEGG_PROSTATE_CANCER	89	0.385327	2.44264	0.0016129	0.00337529	HSP90B1/GSTP1/HSP90AA1/HSP90AB1/BAD/FGFR1/CREB3/ARAF/ATF4/HRAS/PDGFRB/NFKB1/NFKBIA/RELA/MAPK3/PTEN/FOXO1/EGFR/TCF7L2/CREB3L4/CDKN1A/MAP2K2/PDGFD/GRB2/IGF1/CCND1/CDKN1B/PDGFC/AKT1/IKBKG/CTNNB1/PIK3R1/CREB3L2/CREB5/CDK2/AR/MTOR/MAPK1/MAP2K1/PDGFRA/SOS2/PIK3CA/PDGFB/SOS1/RB1/NRAS/TCF7L1/BCL2/NKX3-1
VAT	KEGG_FC_GAMMA_R_MEDIATED_PHAGOCYTOSIS	96	0.364938	2.36423	0.00161812	0.00337529	RAC1/ASAP3/FCGR3A/WASF2/CFL1/ARPC1A/CFL2/ARPC4/ARPC5/ARPC3/MARCKSL1/PIP4K2B/GSN/ARPC2/MAPK3/ARPC5L/PLPP1/ARPC1B/WASL/CRK/MARCKS/FCGR2A/PLD2/PLPP3/CRKL/ARF6/GAB2/WASF1/PAK1/DNM1L/WASF3/ASAP2/CDC42/AKT1/PIK3R1/ASAP1/HCK/FCGR2C/LIMK2/PIP5K1C/RAC2/FCGR1A/NCF1/MAPK1/SYK/MAP2K1
VAT	KEGG_PYRIMIDINE_METABOLISM	97	0.487654	3.15673	0.00163132	0.00337529	NME2/ITPA/NME3/NT5C/DCTD/NME1/POLR2I/DUT/POLR2J/POLR2H/NME4/POLR2L/NUDT2/POLR3GL/POLE4/POLR2G/POLR1E/POLD2/POLR2E/POLR2F/UCK1/POLE3/POLR3H/TYMP/NME1-NME2/NT5C3A/POLR2C/TK2/POLD4/AK3/POLR1C/DTYMK/UCKL1/CDA/RRM1/CANT1/POLD3/POLR3C/POLR2K/NT5E/TXNRD1/POLR2A/ENTPD6/CMPK1/UPP1/POLR1D/NT5C2/NME5/DPYS/POLR3B/POLR3F/POLR3D
VAT	KEGG_TOLL_LIKE_RECEPTOR_SIGNALING_PATHWAY	102	0.262577	1.70825	0.00164204	0.00337529	CD14/CTSK/RAC1/MAPK14/NFKB1/NFKBIA/RELA/FADD/MAPK3/MAP3K8/IRAK1/IRF3/TOLLIP/MYD88/MAP2K2/LY96/MAP2K4/IRF7/STAT1/IFNAR2/MAP3K7/MAP2K3/AKT1/IKBKG/CCL4/PIK3R1/SPP1/RIPK1/IFNAR1/CD86/CXCL10/JUN/TAB2/CD40/TICAM1/CCL3/MAPK1/MAP2K1/FOS/TLR4/CCL5/PIK3CA
VAT	KEGG_AXON_GUIDANCE	129	0.352183	2.41767	0.00164745	0.00337529	ROBO3/EPHB6/PLXNB1/EFNA1/SEMA3B/SLIT3/PLXNB2/RAC1/SEMA3C/RHOD/MET/CFL1/HRAS/EFNB2/GNAI2/CFL2/RHOA/ABL1/EFNA5/NTNG1/FYN/EFNB1/CXCL12/MAPK3/PPP3CB/ITGB1/FES/CDK5/EPHA2/PLXNA2/DPYSL2/ROCK1/PPP3CC/ABLIM1/SEMA5A/RGS3/ABLIM3/CHP1/NFATC4/PPP3CA/PAK1/SEMA6D/SEMA3G/SEMA3F/CDC42/ROCK2/NFATC3/SLIT2/RASA1/EFNA4
VAT	KEGG_LEUKOCYTE_TRANSENDOTHELIAL_MIGRATION	116	0.389249	2.60497	0.00165289	0.00337529	CLDN15/EZR/CLDN1/MYL12B/ACTG1/RAC1/CD99/THY1/MAPK14/CTNNA1/AFDN/ACTN4/GNAI2/RHOA/MYL9/MYL12A/MMP2/ACTB/CLDN11/BCAR1/CYBA/PXN/CXCL12/ACTN1/ITGB1/MSN/MYL5/PTK2B/CTNND1/VCL/ITGAM/ROCK1/CLDN5/ICAM1/RAPGEF3/ESAM/NCF4/ARHGAP35/CDH5/ITGB2/CYBB/VCAM1/NCF2/JAM3/CDC42/ROCK2/PECAM1/CTNNB1/PIK3R1/PTPN11/CLDN7/SIPA1/JAM2/F11R/RAP1A/ARHGAP5/RAC2/NCF1/RAP1B
VAT	KEGG_OOCYTE_MEIOSIS	112	0.350036	2.31756	0.00165837	0.00337529	REC8/RBX1/YWHAB/SKP1/YWHAH/ANAPC11/SLK/CDC16/YWHAQ/CALM2/CALM3/YWHAE/CALM1/SMC3/PPP2R1A/PPP1CA/ANAPC13/CDC26/PPP2CA/MAPK3/YWHAG/ADCY3/PPP2CB/PPP3CB/YWHAZ/MAD2L2/PPP2R5D/PPP1CB/PPP3CC/PPP1CC/CUL1/PPP2R5A/RPS6KA2/IGF1/SMC1A/CHP1/ANAPC7/PPP3CA/PPP2R5B/PRKACA/PPP2R1B/CDC23/ADCY4/BTRC/ANAPC5/FBXW11/CDK2/AR/CAMK2D/CCNB1/ITPR2
VAT	KEGG_OXIDATIVE_PHOSPHORYLATION	114	0.709038	4.70905	0.00165837	0.00337529	NDUFS5/NDUFA11/ATP6V0B/COX4I1/NDUFB7/ATP6V0E1/NDUFB10/NDUFS6/NDUFC1/NDUFA6/NDUFS3/NDUFB9/NDUFA8/NDUFB8/COX8A/NDUFAB1/COX6A1/COX6B1/ATP6V1G1/NDUFB4/ATP6V1F/COX7A2/ATP6V1E1/NDUFS8/UQCRFS1/COX5B/NDUFB2/NDUFB6/NDUFS4/COX7C/COX5A/UQCRQ/NDUFV1/NDUFA1/UQCR11/MT-ND4/COX7A2L/NDUFA4/MT-CO3/UQCR10/NDUFV2/NDUFC2/UQCRC1/UQCRH/NDUFA2/MT-ND4L/ATP6V0C/CYC1/NDUFA10/MT-ATP6/COX7A1/MT-ND1/NDUFS2/ATP6V1D/COX6C/MT-CY…
VAT	KEGG_PARKINSONS_DISEASE	112	0.73664	4.87723	0.00165837	0.00337529	SNCA/UBE2L6/NDUFS5/UBB/UBA1/COX4I1/NDUFB7/SLC25A6/NDUFB10/NDUFS6/NDUFC1/NDUFA6/NDUFS3/NDUFB9/NDUFA8/HTRA2/NDUFB8/COX8A/NDUFAB1/COX6A1/COX6B1/NDUFB4/COX7A2/NDUFS8/UQCRFS1/COX5B/NDUFB2/NDUFB6/UBE2L3/NDUFS4/PARK7/COX7C/COX5A/UQCRQ/NDUFV1/NDUFA1/UQCR11/VDAC3/MT-ND4/PINK1/UCHL1/COX7A2L/NDUFA4/MT-CO3/UQCR10/NDUFV2/NDUFC2/UQCRC1/UQCRH/VDAC2/NDUFA2/MT-ND4L/SLC25A5/CYC1/NDUFA10/MT-ATP6/SLC25A4/COX7A1/MT-N…
VAT	KEGG_LYSOSOME	121	0.519019	3.50461	0.00166945	0.00337529	CLTB/NPC2/CTSK/CLTA/CTSF/CD63/LAPTM4B/TPP1/PSAP/ATP6V0B/AP3S1/GAA/LAPTM4A/CTSD/GLA/GBA/CTSG/ATP6V0C/FUCA1/PPT1/NAGA/CTSB/M6PR/AGA/AP3D1/CTSL/HEXB/SMPD1/CLTC/NEU1/CD68/CTSA/GLB1/AP1M2/AP1B1/PPT2/HEXA/CTSH/ATP6V0D1/LAMP2/HGSNAT/GM2A/ATP6AP1/NAGLU/GNPTG/DNASE2/GUSB/LAMP1/ACP2/GNS/LGMN/ASAH1/LIPA/CTSO/SUMF1/LAPTM5/AP1S2/ATP6V1H/TCIRG1/HYAL1/CD164/GGA3/IDS/AP4M1/MAN2B1/CTNS/ACP5/SGSH/SORT1/AP3M1/AP3B1…
VAT	KEGG_TIGHT_JUNCTION	130	0.349725	2.3976	0.00167504	0.00337529	CLDN15/CLDN1/MYH10/SPTAN1/MYL12B/CDK4/ACTG1/CSNK2B/PARD3/TJP1/RAB13/YBX3/CTTN/VAPA/RRAS/CTNNA1/AFDN/PPP2R1A/HRAS/ACTN4/TJP2/GNAI2/RHOA/MYH9/MYL9/MYL12A/ACTB/EXOC3/CLDN11/RRAS2/PPP2CA/PPP2CB/ACTN1/PTEN/MYL5/MRAS/PPP2R2A/MPDZ/EPB41L3/CLDN5/PARD6A/AMOTL1/PPP2R1B/JAM3/HCLS1/CDC42/AKT1/EXOC4/MAGI1/CTNNB1/CSNK2A2/PRKCI/EPB41L2/EPB41L1/CLDN7/JAM2/F11R
VAT	KEGG_UBIQUITIN_MEDIATED_PROTEOLYSIS	130	0.513341	3.5193	0.00167504	0.00337529	FBXO2/UBE2Q1/UBE2L6/RNF7/RBX1/UBA1/UBE2R2/SKP1/ANAPC11/UBE2E2/CDC16/UBE2D2/UBE2L3/CUL7/UBE2Z/UBE2E3/UBE2D3/CDC34/UBE2I/STUB1/UBE2F/UBE2H/ANAPC13/KEAP1/CDC26/SYVN1/UBE2J2/UBE2Q2/UBE2M/HUWE1/BIRC2/UBA7/TRIP12/SAE1/FANCL/PIAS1/UBE2J1/CUL1/WWP2/RCHY1/UBE2N/UBE2D1/UBE2G1/UBE2D4/UBE2K/ANAPC7/UBE2A/UBE2S/UBE2B/UBE3A/UBA2/UBE2E1/UBE2G2/PIAS4/CUL5/UBA3/UBE4A/SMURF1/TRIM32/PIAS3/CDC23/CUL4B/CUL4A/TRIM37/BI…
VAT	KEGG_CELL_ADHESION_MOLECULES_CAMS	131	0.302623	2.07773	0.00169492	0.00337529	CLDN15/CLDN1/SDC4/NECTIN2/PTPRF/CD99/CD34/MPZL1/CD58/HLA-A/GLG1/HLA-C/CLDN11/HLA-B/HLA-E/HLA-DRB1/HLA-DMA/ITGB1/HLA-DPA1/SDC2/HLA-DRA/ITGAM/CD4/HLA-DPB1/HLA-DRB5/NLGN2/CLDN5/ICAM2/ICAM3/ICAM1/ESAM/CADM3/SDC3/HLA-DMB/CDH5/ITGB2/SIGLEC1/VCAM1/HLA-DQB1/HLA-F/SELPLG/CDH3/JAM3/PECAM1/ITGA6/ITGAV/CD276/CLDN7/PTPRM/JAM2/F11R/CD86/CD40
VAT	KEGG_CELL_CYCLE	124	0.323636	2.19078	0.00170068	0.00337529	CDK4/RBX1/CDKN1C/YWHAB/SKP1/YWHAH/ANAPC11/CDKN2C/CDC16/YWHAQ/YWHAE/SMC3/CCND2/ABL1/RAD21/TGFB3/CCND3/E2F4/ANAPC13/CDC26/YWHAG/PCNA/GADD45A/YWHAZ/MCM7/MCM3/ORC3/MAD2L2/CDKN1A/SMAD3/BUB3/PRKDC/CUL1/CDC25B/CDKN2D/SMC1A/GADD45B/ANAPC7/TFDP1/CDKN2B/MCM6/CCND1/MYC/CDKN1B/CDC23/ZBTB17/CCNH/STAG1/ANAPC5/GADD45G/CDK2/RBL2/CCNB1/CDK7/ORC5/HDAC2
VAT	KEGG_NATURAL_KILLER_CELL_MEDIATED_CYTOTOXICITY	132	0.258393	1.77671	0.0017094	0.00337529	RAET1G/RAC1/FCGR3A/TYROBP/ARAF/HLA-A/FCER1G/HRAS/HLA-C/FYN/TNFSF10/SHC1/HLA-B/IFNGR2/HLA-E/MAPK3/PPP3CB/MICA/PTK2B/MAP2K2/PPP3CC/HCST/ICAM2/RAET1E/ICAM1/GRB2/CD244/CHP1/FAS/ITGB2/NFATC4/SHC2/PPP3CA/PAK1/IFNAR2/BID/NFATC3/IFNGR1/PIK3R1/PTPN11/NFATC1/NFATC2/IFNAR1/HLA-G/TNFRSF10C/PTPN6/RAC2/MAPK1/SYK/MAP2K1
VAT	KEGG_ALZHEIMERS_DISEASE	151	0.610259	4.29548	0.00171527	0.00337529	BACE1/CAPN2/SNCA/TNFRSF1A/NDUFS5/BAD/COX4I1/HSD17B10/NDUFB7/NDUFB10/NDUFS6/NDUFC1/NDUFA6/NDUFS3/NDUFB9/NDUFA8/NDUFB8/COX8A/NDUFAB1/COX6A1/COX6B1/CALM2/NDUFB4/CALM3/COX7A2/NDUFS8/UQCRFS1/COX5B/NDUFB2/NDUFB6/NDUFS4/CALM1/COX7C/COX5A/UQCRQ/NDUFV1/NDUFA1/UQCR11/GAPDH/COX7A2L/NDUFA4/MT-CO3/UQCR10/NDUFV2/NDUFC2/UQCRC1/UQCRH/NDUFA2/CYC1/NDUFA10/MT-ATP6/CAPN1/PSENEN/FADD/MAPK3/COX7A1/APBB1/NDUFS2/COX6C/M…
VAT	KEGG_INSULIN_SIGNALING_PATHWAY	136	0.388478	2.68489	0.00171821	0.00337529	PTPRF/FLOT1/BAD/FBP1/EIF4EBP1/CALM2/MKNK2/CALM3/ARAF/RHEB/RPS6/CALM1/TRIP10/PPP1CA/HRAS/EIF4E2/SHC1/EXOC7/PRKAR2A/MAPK3/RHOQ/FLOT2/FASN/FOXO1/PPP1R3C/PYGB/HK1/CRK/PRKAR2B/PRKAG1/MAP2K2/INPP5K/PRKAR1B/PRKAR1A/PYGL/PPP1CB/PPP1CC/CRKL/GRB2/PCK1/SHC2/SORBS1/PTPN1/LIPE/PHKB/PCK2/PRKACA/GYS1/SOCS2/ACACB/INSR/AKT1/RAPGEF1/PIK3R1/PRKCI
VAT	KEGG_WNT_SIGNALING_PATHWAY	150	0.357699	2.5122	0.00173913	0.00337529	RAC1/CSNK2B/RBX1/SKP1/SFRP2/SFRP4/PPP2R1A/CCND2/RHOA/DVL3/DVL1/CACYBP/CCND3/FZD7/WNT2B/PPP2CA/CSNK1E/PPP2CB/PPP3CB/CTNNBIP1/SFRP1/CSNK1A1/FRAT2/TCF7L2/PPP2R5D/SMAD3/ROCK1/PPP3CC/CUL1/CTBP1/PPP2R5A/CHP1/FZD4/NFATC4/PPP3CA/SOX17/MAP3K7/WNT10A/WNT11/PPP2R5B/PRKACA/CCND1/PPP2R1B/PSEN1/MYC/PORCN/DAAM1/ROCK2/NFATC3/CTNNB1/CSNK2A2/BTRC/FZD5/TBL1XR1/FOSL1/WNT6/NFATC1/NFATC2/FBXW11/AXIN1/CAMK2D/JUN/PLCB4/…
VAT	KEGG_NEUROTROPHIN_SIGNALING_PATHWAY	126	0.392938	2.64993	0.0017452	0.00337529	BEX3/RAC1/NGF/YWHAB/BAD/YWHAH/YWHAQ/ARHGDIA/CALM2/CALM3/YWHAE/MAPK14/ATF4/CALM1/MAGED1/HRAS/RHOA/ABL1/SHC1/MAP2K5/NFKB1/MAP3K3/NFKBIA/FOXO3/RELA/MAPK3/YWHAG/IRAK1/YWHAZ/CRK/MAP2K2/MAP3K5/CRKL/ARHGDIB/MAPKAPK2/GRB2/RPS6KA2/NTRK2/SHC2/RIPK2/PRDM4/SH2B3/PSEN1/CDC42/NGFR/AKT1/RAPGEF1/PIK3R1/PTPN11/SORT1/NFKBIE/CAMK2D/JUN/RAP1A/IRAK3/CAMK2G/IRS2/RAP1B/MAPK1/MAP2K1/CSK/SOS2
VAT	KEGG_SPLICEOSOME	126	0.765911	5.16522	0.0017452	0.00337529	PPIL1/SNU13/SNRPB/SF3B5/SNRPB2/PCBP1/SF3B6/SNRPD2/HNRNPA1/ZMAT2/PQBP1/SNRPC/LSM2/SNRPG/RBM17/SNRPE/BUD31/SNW1/SNRNP70/SRSF9/CWC15/HNRNPM/SLU7/RBM25/PRPF40A/HSPA8/DDX39B/HNRNPC/LSM4/PRPF31/DDX42/BCAS2/PRPF6/SF3B4/PPIH/SRSF3/SRSF7/SRSF10/SRSF2/PHF5A/DDX46/SNRPA/LSM3/SF3B2/NCBP2/SNRNP27/HNRNPK/SF3A1/LSM5/TRA2B/SNRPD3/LSM7/U2SURP/TXNL4A/RBM8A/RBMX/CCDC12/PUF60/CTNNBL1/THOC2/DDX5/RBM22/SYF2/HNRNPU/SRS…
VAT	KEGG_PURINE_METABOLISM	154	0.382777	2.69032	0.00175439	0.00337529	GMPR/IMPDH2/NME2/NUDT5/ITPA/NME3/NT5C/NME1/APRT/POLR2I/POLR2J/GUK1/POLR2H/NME4/DGUOK/POLR2L/NUDT2/POLR3GL/POLE4/POLR2G/GMPR2/POLR1E/PAPSS2/NPR1/POLD2/AK2/AK1/ATIC/AMPD2/PKM/POLR2E/POLR2F/POLE3/ADCY3/POLR3H/NME1-NME2/NT5C3A/POLR2C/PDE8B/PDE2A/HPRT1/POLD4/NPR2/PRPS1/ADSL/POLR1C/ADPRM/PDE4A/PAPSS1/RRM1/CANT1/POLD3/POLR3C/PRPS2/POLR2K/NT5E/PDE1A/POLR2A/IMPDH1/ENTPD6/ADA/ADK/PDE6D/PRUNE1/AK4/ADCY4/POL…
VAT	KEGG_HUNTINGTONS_DISEASE	166	0.597659	4.2759	0.00182482	0.00342069	DNALI1/CLTB/IFT57/CLTA/SOD1/NDUFS5/POLR2I/COX4I1/POLR2J/NDUFB7/TGM2/POLR2H/SLC25A6/NDUFB10/NDUFS6/AP2S1/NDUFC1/NDUFA6/NDUFS3/NDUFB9/NDUFA8/NDUFB8/AP2M1/COX8A/NDUFAB1/COX6A1/CREB3/POLR2L/COX6B1/NDUFB4/COX7A2/POLR2G/DCTN2/NDUFS8/UQCRFS1/COX5B/NDUFB2/DCTN1/NDUFB6/NDUFS4/COX7C/COX5A/UQCRQ/NDUFV1/NDUFA1/UQCR11/VDAC3/GPX1/COX7A2L/NDUFA4/MT-CO3/UQCR10/NDUFV2/NDUFC2/UQCRC1/UQCRH/VDAC2/NDUFA2/SLC25A5/CYC1…
VAT	KEGG_FOCAL_ADHESION	199	0.432753	3.20366	0.00182815	0.00342069	VTN/LAMB1/CAPN2/MYL12B/ZYX/KDR/LAMA4/ACTG1/RAC1/COL1A2/COL1A1/THBS3/COL6A1/PARVA/BAD/COL6A2/MET/ITGB5/FLNB/CAV1/LAMB2/CCND2/PPP1CA/HRAS/ACTN4/TNXB/PDGFRB/ILK/RHOA/MYL9/VEGFB/TLN1/MYL12A/FYN/SHC1/CCND3/ACTB/THBS1/COL3A1/BCAR1/THBS2/FLNA/LAMC1/PXN/MAPK3/ACTN1/PTEN/COL4A2/ITGB1/BIRC2/MYL5/EGFR/CRK/PPP1R12A/TLN2/VCL/VWF/ITGA5/CAV2/ITGB4/ROCK1/PPP1CB/PPP1CC/PDGFD/FN1/CRKL/GRB2/ITGA7/IGF1/DIAPH1/ARHGAP…
VAT	KEGG_CHEMOKINE_SIGNALING_PATHWAY	188	0.294979	2.15809	0.00184502	0.00342069	CXCL6/CXCL16/RAC1/GNG11/PARD3/CXCL1/GNG5/GNG10/GNG12/GNB1/HRAS/GNB2/GNAI2/RHOA/SHC1/CCL2/NFKB1/NFKBIA/BCAR1/FOXO3/RELA/PXN/CXCL12/MAPK3/ADCY3/WASL/CRK/STAT3/PTK2B/CCR10/ARRB1/ROCK1/CRKL/CCL13/CXCL14/GRB2/STAT1/CCL18/GNG2/SHC2/STAT5B/PAK1/CCL14/PRKACA/CCL11/CCR1/STAT2/CCL21/CDC42/AKT1/ROCK2/IKBKG/CCL4/FGR/ADCY4/PIK3R1/ARRB2/CCL4L2/HCK/GRK2/GNGT2/GRK3/CXCL10/CCL26/GRK5/CCL23/PLCB4/RAP1A/PPBP/CCL3/R…
VAT	KEGG_ENDOCYTOSIS	181	0.470031	3.41619	0.00185529	0.00342069	CLTB/DAB2/RAB31/KDR/PARD3/CLTA/ASAP3/CHMP3/CHMP2A/RAB11A/SMAP1/AP2S1/AP2M1/MET/VPS28/GIT1/VPS25/HSPA8/SH3GLB1/HLA-A/RAB5C/EHD1/RAB11B/HRAS/HLA-C/CHMP2B/CSF1R/PIP4K2B/RAB4A/TSG101/HLA-B/VPS4A/RABEP1/RUFY1/SNF8/AP2B1/HLA-E/MVB12A/EHD2/CLTC/VPS45/CHMP4B/CHMP4A/EGFR/RAB5A/VTA1/RAB11FIP2/EEA1/TFRC/ARRB1/CHMP6/PLD2/RAB11FIP5/IQSEC1/SH3KBP1/ARFGAP3/SH3GLB2/ARF6/PARD6A/VPS37A/ARFGAP2/CHMP5/HGS/EHD4/ARFGA…
VAT	KEGG_REGULATION_OF_ACTIN_CYTOSKELETON	212	0.389256	2.91641	0.00194553	0.00355008	EZR/FGF1/MYH10/MYL12B/CD14/ACTG1/RAC1/TMSB4X/BDKRB1/BAIAP2/WASF2/SSH3/BRK1/CYFIP1/FGF18/FGFR1/CFL1/RDX/GIT1/ARPC1A/ITGB5/GNG12/RRAS/IQGAP1/ARAF/PFN1/PPP1CA/HRAS/ACTN4/PDGFRB/CFL2/ARPC4/RHOA/MYH9/MYL9/ARPC5/ARPC3/MYL12A/PIP4K2B/GSN/PFN2/ARPC2/ACTB/BCAR1/RRAS2/PXN/MAPK3/ARPC5L/ACTN1/ITGAE/ARPC1B/ITGB1/MSN/MYL5/EGFR/WASL/CRK/PPP1R12A/MRAS/VCL/DIAPH2/ITGA5/GNA12/MAP2K2/ITGAM/ITGB4/ROCK1/PPP1CB/PPP1CC…
VAT	KEGG_MAPK_SIGNALING_PATHWAY	266	0.292059	2.2627	0.00207039	0.00373938	FGF1/PLA2G2A/IL1R1/TNFRSF1A/CD14/DDIT3/RAC1/NGF/HSPB1/DAXX/FGF18/FGFR1/MKNK2/GNG12/RRAS/MAPK14/FLNB/HSPA8/ATF4/ECSIT/HRAS/PDGFRB/MAPKAPK3/TGFB3/MAP4K4/MAP2K5/NFKB1/JUND/MAP3K3/RELA/FLNA/MAP3K6/RRAS2/MAPK3/MAP3K8/MAX/PPP3CB/GADD45A/EGFR/CRK/MRAS/STMN1/GNA12/MAP2K2/MAP2K4/ARRB1/PPP3CC/DUSP6/MAP3K5/SRF/CRKL/NR4A1/MAPKAPK2/CDC25B/GRB2/RPS6KA2/FGF9/CHP1/GADD45B/FAS/DUSP3/MAP3K13/TAOK3/NFATC4/NTRK2/TGF…
VAT	KEGG_PATHWAYS_IN_CANCER	323	0.331438	2.66802	0.00223214	0.0039908	LAMB1/FGF1/BMP4/HSP90B1/LAMA4/CDK4/RAC1/GSTP1/HSP90AA1/HSP90AB1/RBX1/BAD/RALBP1/GLI3/CKS1B/MET/FGF18/FGFR1/RXRB/TFG/ARAF/CTNNA1/LAMB2/HRAS/PDGFRB/RHOA/EPAS1/ABL1/VEGFB/MMP2/CSF1R/TGFB3/DVL3/DVL1/RALA/NFKB1/EGLN2/TPR/NFKBIA/BCL2L1/RELA/FZD7/WNT2B/FADD/LAMC1/JUP/MAPK3/MAX/DAPK1/PTEN/RALB/FOXO1/COL4A2/ITGB1/BIRC2/EGFR/CRK/STAT3/TCF7L2/CCDC6/NCOA4/CDKN1A/SMAD3/MAP2K2/RASSF1/JAK1/PIAS1/STAT5A/CTBP1/FN…
VAT	KEGG_GLYOXYLATE_AND_DICARBOXYLATE_METABOLISM	16	0.525209	2.04296	0.00265604	0.0047012	HYI/GRHPR/MDH2/MTHFD1L/ACO2/ACO1/MDH1/PGP/CS/MTHFD1/GLYCTK
VAT	KEGG_GLIOMA	65	0.285519	1.69523	0.003003	0.00526269	CDK4/CALM2/CALM3/ARAF/CALM1/HRAS/PDGFRB/SHC1/MAPK3/PTEN/EGFR/CDKN1A/MAP2K2/GRB2/IGF1/SHC2/CCND1/AKT1/PIK3R1/CAMK2D/MTOR/CAMK2G/MAPK1/MAP2K1/PDGFRA/SOS2/PIK3CA/PDGFB/SOS1/RB1/NRAS
VAT	KEGG_ALLOGRAFT_REJECTION	35	0.372087	1.85386	0.00431655	0.00749048	HLA-A/HLA-C/HLA-B/HLA-E/HLA-DRB1/HLA-DMA/HLA-DPA1/HLA-DRA/HLA-DPB1/HLA-DRB5/FAS/HLA-DMB/HLA-DQB1/HLA-F/CD86/CD40/HLA-G/HLA-DQA1/HLA-DQA2
VAT	KEGG_ARACHIDONIC_ACID_METABOLISM	58	0.318938	1.83106	0.0046225	0.00790367	ALOX15/PLA2G2A/PTGS1/LTC4S/CBR1/PTGIS/LTA4H/HPGDS/GPX3/CBR3/GPX4/GPX1/CYP2J2/EPHX2/PTGDS/GPX7/PTGES2
VAT	KEGG_MELANOMA	71	0.291323	1.7533	0.00464396	0.00790367	FGF1/CDK4/BAD/MET/FGF18/FGFR1/ARAF/HRAS/PDGFRB/MAPK3/PTEN/EGFR/CDKN1A/MAP2K2/PDGFD/FGF9/MITF/IGF1/CCND1/PDGFC/AKT1/PIK3R1
VAT	KEGG_PROXIMAL_TUBULE_BICARBONATE_RECLAMATION	23	0.45329	1.96933	0.00554017	0.00933914	ATP1B1/ATP1A1/AQP1/ATP1B3/CA4/GLUD1/MDH1/PCK1/PCK2/ATP1A2/GLS/SLC25A10/SLC4A4
VAT	KEGG_METABOLISM_OF_XENOBIOTICS_BY_CYTOCHROME_P450	69	0.269217	1.61958	0.0060423	0.0100895	GSTM3/ALDH1A3/GSTO1/GSTP1/GSTM5/ADH1B/GSTM4/MGST2/GSTA4/GSTK1/MGST1/MGST3/ADH5/ADH1C/CYP1B1/ADH1A/EPHX1/AKR1C2/CYP2S1/GSTM2/AKR1C3/AKR1C1/ALDH3A1/ALDH3B1/GSTM1/GSTZ1
VAT	KEGG_VASCULAR_SMOOTH_MUSCLE_CONTRACTION	112	0.243126	1.60972	0.0066335	0.0109732	PLA2G2A/RAMP1/CALD1/MYL6/RAMP2/CALM2/CALM3/ARAF/CALM1/PPP1CA/GNAS/RHOA/NPR1/MYL9/MYL6B/PPP1R14A/MAPK3/ADCY3/GNA11/PPP1R12A/GNAQ/GNA12/MAP2K2/NPR2/ROCK1/PPP1CB/PPP1CC
VAT	KEGG_LONG_TERM_POTENTIATION	70	0.276275	1.66058	0.00765697	0.0125489	CALM2/CALM3/ARAF/ATF4/CALM1/PPP1CA/HRAS/PPP1R1A/MAPK3/PPP3CB/PPP1R12A/GNAQ/MAP2K2/PPP1CB/PPP3CC/PPP1CC/RAPGEF3/RPS6KA2/CHP1/PPP3CA/PRKACA/CAMK2D/ITPR2/PLCB4/RAP1A/CAMK2G/RAP1B/MAPK1/MAP2K1/PLCB3
SAT	KEGG_OLFACTORY_TRANSDUCTION	384	0.313173	1.44994	0.00049975	0.0125571	OR52A1/GUCY2D/CALML5/CALML3/CAMK2B/CAMK2A/CNGB1/CNGA3/OR10A6/OR10V1/OR8H1/OR7D4/OR5AU1/OR6Q1/OR10G3/OR4K17/OR51L1/GUCA1B/CALML6/CNGA4/OR2A42/OR2H2/OR10H1/OR10H5/OR7A17/OR5A2/PDE1C/OR13A1/OR51E2/OR1I1/OR52E4/OR6C6/OR8B8/OR10G4/OR10J5/OR1C1/OR4M1/OR4K13/OR4P4/OR7E24/OR10K2/OR2T6/OR6B1/OR8I2/OR8D1/OR2AG1/OR10AG1/OR7G2/OR2B3/OR10J1/OR2G6/OR2V2/OR2AG2/PRKG1/OR3A2/OR4E2/OR2W1/OR7C1/OR13D1/OR52I1/OR2T12…
SAT	KEGG_NEUROACTIVE_LIGAND_RECEPTOR_INTERACTION	272	0.460134	2.09998	0.000501002	0.0125571	GRIN3B/SSTR1/CHRM2/GALR3/VIPR2/OXTR/GPR35/GRIN2D/SSTR3/ADRA2B/CHRNA4/ADRA1D/GRIN1/NPBWR1/MTNR1B/DRD3/GCGR/UTS2R/CRHR1/NTSR1/HTR1A/P2RX2/GRIN2C/F2/GABRA5/MCHR1/GRIK5/PRLR/GLP1R/CHRNA9/CHRND/MLNR/GRID1/DRD5/OPRM1/P2RY6/GRM6/HRH3/CHRNA2/CHRM1/NTSR2/S1PR5/HTR6/GRM4/CHRNB3/KISS1R/GRIN2A/PRLHR/CHRNB2/BDKRB1/GLRA3/OPRD1/NPY2R/GRM2/CRHR2/GALR1/MTNR1A/P2RY1/SSTR5/TRPV1/MCHR2/CHRNA3/CHRM4/GABRG3/DRD2/GRIK4…
SAT	KEGG_CALCIUM_SIGNALING_PATHWAY	177	0.420216	1.86279	0.000504032	0.0125571	CACNA1I/CACNA1H/CHRM2/CACNA1G/OXTR/GRIN2D/ADCY9/ATP2A3/ADRA1D/GRIN1/ATP2B3/SLC8A2/NTSR1/CALML5/CALML3/P2RX2/GRIN2C/CAMK2B/CACNA1S/CAMK2A/ERBB3/ITPKA/CACNA1B/CACNA1E/NOS2/ADCY1/DRD5/CACNA1D/RYR1/ATP2B2/PRKCB/CHRM1/HTR6/CACNA1C/GRIN2A/BDKRB1/PLCG2/RYR2/PPP3R2/P2RX3/GRM1/GRM5/ADCY8/DRD1/PRKCG/P2RX5/CHP2/CHRNA7/ADCY2/ADORA2A/P2RX1/CALML6/HTR4/PTGER1/HTR5A/ADORA2B/NOS1/PLCB3/ATP2A1/PDE1C/HTR2A/CACNA1F…
SAT	KEGG_MELANOGENESIS	101	0.417198	1.75572	0.000512558	0.0125571	WNT10A/WNT4/LEF1/WNT6/GNAO1/WNT3A/ADCY9/WNT7B/FZD8/WNT1/WNT7A/FZD7/CALML5/CALML3/CAMK2B/CAMK2A/WNT8A/FZD1/WNT9A/ADCY1/FZD2/PRKCB/WNT10B/FZD10/CREB3L3/WNT9B/WNT3/ADCY8/PRKCG/WNT8B/ADCY2/MC1R/CALML6/WNT5A/PLCB3/TYR
SAT	KEGG_HEDGEHOG_SIGNALING_PATHWAY	56	0.570164	2.21965	0.000529381	0.0125571	ZIC2/GLI2/WNT10A/WNT4/LRP2/WNT6/WNT3A/WNT7B/HHIP/WNT1/WNT7A/IHH/WNT8A/WNT9A/BMP8B/BMP7/WNT10B/SMO/BMP8A/PTCH2/SHH/WNT9B/WNT3/WNT8B/WNT5A/DHH
SAT	KEGG_BASAL_CELL_CARCINOMA	55	0.570261	2.2131	0.000529661	0.0125571	APC2/GLI2/WNT10A/WNT4/LEF1/WNT6/WNT3A/WNT7B/HHIP/FZD8/WNT1/WNT7A/FZD7/AXIN2/WNT8A/FZD1/WNT9A/FZD2/WNT10B/SMO/FZD10/PTCH2/SHH/WNT9B/WNT3/WNT8B/WNT5A
SAT	KEGG_LINOLEIC_ACID_METABOLISM	29	0.579071	1.98701	0.00056243	0.0125571	ALOX15/PLA2G4E/PLA2G2F/PLA2G2D/PLA2G2C/PLA2G10/PLA2G3/CYP3A4/CYP3A43/CYP1A2/CYP2J2/CYP3A5/PLA2G2E/CYP2E1/AKR1B10/JMJD7-PLA2G4B/PLA2G12B
SAT	KEGG_MATURITY_ONSET_DIABETES_OF_THE_YOUNG	25	0.646512	2.15186	0.000570776	0.0125571	GCK/MNX1/NKX2-2/NKX6-1/FOXA2/MAFA/PAX6/ONECUT1/NEUROG3/HNF4A/HHEX/INS/FOXA3/HNF1A/PAX4/SLC2A2/HNF1B
VAT	KEGG_COLORECTAL_CANCER	62	0.281623	1.64277	0.00786164	0.0127661	RAC1/BAD/ARAF/RHOA/TGFB3/MAPK3/TCF7L2/SMAD3/MLH1/CYCS/TGFBR2/APPL1/RALGDS/CCND1/MYC/AKT1/CTNNB1/PIK3R1/TGFBR1/AXIN1/JUN/RAC2/MAPK1/MAP2K1/FOS/PIK3CA/SMAD4/TCF7L1/BCL2
VAT	KEGG_MTOR_SIGNALING_PATHWAY	52	0.304573	1.70249	0.00909091	0.0146281	EIF4EBP1/RHEB/RPS6/VEGFB/EIF4E2/MLST8/EIF4B/MAPK3/CAB39L/RPS6KA2/IGF1/DDIT4/ULK1/AKT1/CAB39/PIK3R1/ULK3/VEGFC/MTOR/MAPK1/ULK2/PIK3CA/VEGFD/RPS6KA1
VAT	KEGG_DRUG_METABOLISM_CYTOCHROME_P450	71	0.273988	1.64897	0.00928793	0.0148105	AOX1/GSTM3/ALDH1A3/GSTO1/GSTP1/GSTM5/ADH1B/GSTM4/MGST2/GSTA4/GSTK1/MGST1/MGST3/ADH5/ADH1C/MAOB/MAOA/ADH1A/FMO2
VAT	KEGG_MELANOGENESIS	101	0.237191	1.54351	0.00983607	0.0155445	CREB3/CALM2/CALM3/CALM1/HRAS/GNAS/GNAI2/DVL3/DVL1/FZD7/WNT2B/MAPK3/ADCY3/POMC/TCF7L2/CREB3L4/GNAQ/MAP2K2/MITF/FZD4/EDNRB/WNT10A/WNT11/PRKACA/CTNNB1/ADCY4/CREB3L2/FZD5/WNT6/CAMK2D/PLCB4/FZD6/CAMK2G/MAPK1/MAP2K1/PLCB3/ADCY5
VAT	KEGG_NICOTINATE_AND_NICOTINAMIDE_METABOLISM	24	0.405624	1.784	0.0111888	0.0175258	AOX1/BST1/NNMT/NT5C/NMRK1/NADK/NT5C3A/NT5E/QPRT/NT5C2/NAMPT/PNP/NUDT12/NT5M
VAT	KEGG_B_CELL_RECEPTOR_SIGNALING_PATHWAY	75	0.261139	1.59765	0.0138675	0.0215311	RAC1/CD81/IFITM1/HRAS/NFKB1/NFKBIA/RELA/MAPK3/PPP3CB/MAP2K2/PPP3CC/GRB2/CHP1/NFATC4/PPP3CA/AKT1/NFATC3/IKBKG/PIK3R1/NFKBIE/NFATC1/NFATC2/JUN/PTPN6/RAC2/MAPK1/SYK/MAP2K1/FOS/SOS2/FCGR2B/PIK3CA
VAT	KEGG_GLYCOSYLPHOSPHATIDYLINOSITOL_GPI_ANCHOR_BIOSYNTHESIS	25	0.388289	1.73939	0.0149864	0.0228671	DPM2/GPAA1/PIGC/PIGF/PIGU/PIGZ/PIGH/PIGV/PIGS/PIGT/PIGK/PIGM
VAT	KEGG_BETA_ALANINE_METABOLISM	22	0.418486	1.79035	0.0149864	0.0228671	SRM/HADHA/ALDH9A1/ALDH2/ECHS1/ALDH3A2/AOC3/HIBCH/SMS/ACADM
VAT	KEGG_GNRH_SIGNALING_PATHWAY	101	0.234522	1.52614	0.0163934	0.0248003	PLA2G2A/CALM2/CALM3/MAPK14/ATF4/CALM1/HRAS/GNAS/MMP2/MAP3K3/MAPK3/ADCY3/GNA11/EGFR/PTK2B/GNAQ/MAP2K2/MAP2K4/PLD2/GRB2/MAP2K3/PRKACA/CDC42/ADCY4/HBEGF/PLA2G12A/CAMK2D/JUN/ITPR2/PLCB4/CAMK2G/PLA2G5/MAP3K2/MAPK1/MAP2K1/PLCB3/SOS2/ADCY5/ELK1
VAT	KEGG_ARRHYTHMOGENIC_RIGHT_VENTRICULAR_CARDIOMYOPATHY_ARVC	74	0.258152	1.57722	0.0182371	0.0273556	DSP/GJA1/ACTG1/EMD/ITGB5/CTNNA1/LMNA/ACTN4/ACTB/JUP/SGCB/ACTN1/ITGB1/TCF7L2/ITGA5/ITGB4/ITGA7/DAG1/SGCG/LAMA2/ITGA6/CTNNB1/ITGAV/DSG2
VAT	KEGG_GLYCOSAMINOGLYCAN_DEGRADATION	21	0.398131	1.67342	0.0190996	0.0284086	HEXB/GLB1/HEXA/HYAL2/HGSNAT/NAGLU/GUSB/GNS/HYAL1/IDS/SGSH/IDUA
VAT	KEGG_BIOSYNTHESIS_OF_UNSATURATED_FATTY_ACIDS	22	0.398624	1.70538	0.020436	0.0301431	HADHA/TECR/ACAA1/ACOT2/ELOVL5/SCD/ACOT1/ACOT7/FADS1/ACOT4/ACOX3/ACOX1
VAT	KEGG_NON_SMALL_CELL_LUNG_CANCER	54	0.276962	1.55601	0.0231481	0.0338613	CDK4/BAD/RXRB/ARAF/HRAS/FOXO3/MAPK3/EGFR/MAP2K2/RASSF1/GRB2/RXRA/CCND1/AKT1/PIK3R1/MAPK1/MAP2K1/SOS2/PIK3CA/RXRG/SOS1/RB1/NRAS/CDK6
SAT	KEGG_GLYOXYLATE_AND_DICARBOXYLATE_METABOLISM	16	-0.592688	-2.34333	0.00283286	0.0349762	CS/ACO1/MDH1/ACO2/GRHPR/MTHFD1/HYI/MTHFD2/MDH2/PGP
SAT	KEGG_BIOSYNTHESIS_OF_UNSATURATED_FATTY_ACIDS	22	-0.58185	-2.61756	0.00340136	0.0349762	ACOX1/TECR/ACAA1/ELOVL5/ACOT2/HADHA/PECR/ACOT1/SCD/ACOT4/HACD2/ACOX3/HSD17B12
SAT	KEGG_PROTEIN_EXPORT	23	-0.776134	-3.51732	0.00364964	0.0349762	SEC63/SRPRA/SEC11A/OXA1L/SEC61A1/SRP68/SRPRB/SPCS1/SRP72/SRP54/SEC62/SPCS2/SEC61G/SRP14/SEC61B/IMMP2L/HSPA5/SRP9
SAT	KEGG_DORSO_VENTRAL_AXIS_FORMATION	24	-0.492862	-2.22342	0.003861	0.0349762	NOTCH4/NOTCH2/ETV6/GRB2/EGFR/ETS2/SOS1/KRAS/NOTCH3/MAPK3/SOS2/MAP2K1/NOTCH1/SPIRE1
SAT	KEGG_GLYCOSYLPHOSPHATIDYLINOSITOL_GPI_ANCHOR_BIOSYNTHESIS	25	-0.527367	-2.41884	0.004	0.0349762	PIGS/PIGM/PIGZ/GPAA1/PIGT/GPLD1/PIGV/PIGU/PIGP/DPM2
SAT	KEGG_PENTOSE_PHOSPHATE_PATHWAY	27	-0.542216	-2.51994	0.00446429	0.0349762	GPI/H6PD/ALDOC/PRPS1/PFKL/TKT/PGD/ALDOA/PGLS/PGM1/TALDO1/RPE
SAT	KEGG_THYROID_CANCER	29	-0.520408	-2.50768	0.00446429	0.0349762	CCND1/TCF7L2/TPM3/MYC/TPR/TCF7L1/KRAS/NRAS/TFG/PPARG/NCOA4/MAPK3/MAP2K2/MAP2K1/CTNNB1/RXRB/CCDC6/RXRA/HRAS
SAT	KEGG_CITRATE_CYCLE_TCA_CYCLE	30	-0.708023	-3.45906	0.00454545	0.0349762	CS/OGDH/PC/IDH3A/ACO1/MDH1/SUCLA2/SDHA/IDH3B/IDH1/SUCLG1/ACO2/DLD/SDHB/PDHA1/IDH3G/PDHB/MDH2/ACLY/PCK2/FH/DLAT/IDH2
SAT	KEGG_RNA_POLYMERASE	28	-0.532222	-2.50666	0.00462963	0.0349762	POLR2A/POLR2B/POLR2E/POLR2H/POLR1D/POLR1E/POLR3GL/POLR3C/POLR2L/POLR2K/POLR3H/POLR2F/POLR2J/POLR2I/POLR2G/POLR2C/POLR3F/POLR3B
SAT	KEGG_PROPANOATE_METABOLISM	31	-0.502427	-2.48471	0.00465116	0.0349762	ACACB/ALDH9A1/ALDH3A2/HADHA/ACSS2/SUCLA2/ACAT1/SUCLG1/ACADM/PCCB/ALDH2/LDHA/ACAT2/LDHB/ALDH1B1/PCCA/ECHS1/HIBCH/ALDH6A1/EHHADH
SAT	KEGG_BASE_EXCISION_REPAIR	33	-0.492427	-2.48207	0.00502513	0.0349762	POLE3/TDG/HMGB1/UNG/POLD4/APEX1/MBD4/PARP3/APEX2/NEIL2/PARP2/PARP1/SMUG1/MPG/FEN1/POLD2/POLE4/XRCC1/POLD3/NTHL1
SAT	KEGG_BASAL_TRANSCRIPTION_FACTORS	35	-0.371048	-1.88041	0.00520833	0.0349762	TAF7/TAF2/TBP/GTF2B/GTF2F1/TAF11/GTF2F2/GTF2A2/STON1/TAF13/TAF9B/GTF2E2/TAF6/TAF6L
SAT	KEGG_SNARE_INTERACTIONS_IN_VESICULAR_TRANSPORT	38	-0.554726	-2.86932	0.00526316	0.0349762	STX11/STX12/STX18/BET1L/SEC22B/STX5/YKT6/BNIP1/VAMP2/VAMP3/STX17/STX6/STX16/STX10/SNAP23/VAMP7/STX7/SNAP29/VAMP5/STX4/VTI1B/VAMP4/BET1
SAT	KEGG_SPHINGOLIPID_METABOLISM	39	-0.360154	-1.86495	0.00581395	0.0349762	GBA/KDSR/ARSA/ACER3/PLPP3/PLPP1/GLB1/NEU1/ASAH1/SGMS1/SMPD1/SPTLC2/SMPD2/SGPL1/DEGS1/GLA/UGCG
SAT	KEGG_PYRUVATE_METABOLISM	40	-0.506534	-2.61327	0.00628931	0.0349762	ACACB/ALDH9A1/PC/ALDH3A2/ACSS2/ME1/MDH1/ACAT1/PKM/LDHD/ME3/DLD/ACYP2/GRHPR/PDHA1/GLO1/PDHB/ALDH2/MDH2/LDHA/ACAT2/LDHB/PCK2/HAGH/ALDH1B1/DLAT
SAT	KEGG_PROTEASOME	43	-0.736536	-3.89353	0.00649351	0.0349762	PSME4/PSMD3/PSME3/PSMD11/PSMD13/PSMD12/PSMD2/PSMD1/PSMC6/PSMA2/PSMB4/PSMB7/PSMA6/PSMA1/PSMA3/PSMC2/PSMB5/PSMD8/PSMF1/PSMA4/PSME1/PSMD7/PSMA5/PSMD6/PSMA7/PSMB3/PSMB2/PSMC4/PSMD14/PSMB10/PSMC1/PSMD4/PSMC5/PSMB6/PSMC3/PSMB1/POMP/PSMB8
SAT	KEGG_VALINE_LEUCINE_AND_ISOLEUCINE_DEGRADATION	43	-0.546807	-2.89057	0.00649351	0.0349762	ALDH9A1/ACAA1/HADH/ALDH3A2/HADHA/MCCC2/MCCC1/ACADS/ACAT1/OXCT1/ACAA2/BCKDHA/DLD/ACADM/PCCB/ALDH2/HMGCL/HADHB/ACAT2/ALDH1B1/HSD17B10/PCCA/ECHS1/AUH/ACAD8/HIBCH/ALDH6A1/EHHADH
SAT	KEGG_FATTY_ACID_METABOLISM	42	-0.495675	-2.58965	0.00649351	0.0349762	ACOX1/ALDH9A1/ACAA1/HADH/ALDH3A2/HADHA/ACADS/ACAT1/ACAA2/ACSL4/ACADVL/ACSL1/ACSL3/ACADM/ADH5/ALDH2/HADHB/GCDH/ACAT2/ALDH1B1/ECHS1/ACOX3/CPT1B/ECI2/ADH1A/ADH1B/ACSL5/EHHADH
SAT	KEGG_AMINO_SUGAR_AND_NUCLEOTIDE_SUGAR_METABOLISM	42	-0.487073	-2.54471	0.00649351	0.0349762	GPI/UAP1/CYB5R3/HK1/UGP2/HEXA/CYB5R1/PGM1/NAGK/GFPT2/GMPPA/GFPT1/PGM3/PMM1/HK2/UGDH/CHIT1/GALK1/MPI/HEXB/GALT/AMDHD2/UXS1/CMAS/NANS/GALK2/FPGT
SAT	KEGG_LYSINE_DEGRADATION	42	-0.460962	-2.40829	0.00649351	0.0349762	OGDH/ASH1L/PLOD1/ALDH9A1/HADH/ALDH3A2/HADHA/PLOD2/ACAT1/SETD2/PLOD3/KMT5B/AASS/NSD1/ALDH2/TMLHE/GCDH/ACAT2/BBOX1/AASDHPPT/ALDH1B1/ECHS1/SUV39H1/AASDH/EHHADH/SETD7
SAT	KEGG_BLADDER_CANCER	42	-0.423903	-2.21467	0.00649351	0.0349762	CDKN1A/CCND1/MYC/TYMP/THBS1/EGFR/ARAF/KRAS/NRAS/MMP2/MAPK3/MAP2K2/CDK4/VEGFD/MAP2K1/CXCL8/VEGFB/RB1/HRAS/RASSF1/MMP9
SAT	KEGG_N_GLYCAN_BIOSYNTHESIS	46	-0.55893	-3.01845	0.00675676	0.0349762	GANAB/STT3A/RPN1/MGAT1/B4GALT3/B4GALT1/ALG9/DPAGT1/B4GALT2/MAN1A2/MAN2A1/ALG3/ALG2/DPM1/ALG8/MAN1B1/DPM2/TUSC3/ALG13/DPM3/STT3B/RPN2/MGAT4A/MAN2A2/ALG5/DDOST/RFT1/DOLPP1/MAN1A1/DAD1/MGAT5/ALG1/ALG6
SAT	KEGG_VASOPRESSIN_REGULATED_WATER_REABSORPTION	44	-0.579044	-3.06361	0.00694444	0.0349762	CREB3L2/CREB5/AVP/DYNC1LI1/RAB11B/DCTN1/DYNC1LI2/RAB5B/ARHGDIA/DCTN4/DCTN6/ADCY6/DCTN2/CREB3/VAMP2/DCTN5/RAB5C/RAB5A/PRKACB/RAB11A/PRKACA/DYNLL2/GNAS/STX4/DYNC2H1/CREB1/DYNLL1/NSF/ARHGDIB/DYNC1I2
SAT	KEGG_NUCLEOTIDE_EXCISION_REPAIR	44	-0.511945	-2.70861	0.00694444	0.0349762	RAD23A/ERCC3/RFC1/POLE3/MNAT1/XPC/ERCC1/CCNH/POLD4/GTF2H5/RPA1/DDB1/RAD23B/CUL4A/XPA/CUL4B/ERCC5/POLD2/CDK7/POLE4/RFC3/POLD3/RPA2/CETN2
SAT	KEGG_NOTCH_SIGNALING_PATHWAY	47	-0.509144	-2.75833	0.00735294	0.0349762	NOTCH4/NOTCH2/DVL3/NCSTN/MAML2/MAML1/CTBP1/PSEN1/DTX1/PSENEN/APH1A/NOTCH3/EP300/CREBBP/CIR1/NCOR2/SNW1/RBPJ/KAT2A/ADAM17/DTX4/NOTCH1/PSEN2/RFNG/NUMBL/HES1
SAT	KEGG_GLUTATHIONE_METABOLISM	49	-0.437288	-2.36964	0.00757576	0.0349762	GCLM/GGT5/ANPEP/RRM1/MGST3/PGD/GPX1/GSTM2/GSTM4/IDH1/GSTK1/GGCT/SRM/GPX4/SMS/GSTA4/GSS/GCLC/GSTP1/LAP3/GPX7/ODC1/MGST1/GPX3
SAT	KEGG_ENDOMETRIAL_CANCER	52	-0.412587	-2.2996	0.0078125	0.0349762	CCND1/TCF7L2/MYC/FOXO3/MLH1/GRB2/EGFR/ARAF/SOS1/TCF7L1/KRAS/NRAS/CTNNA1/PIK3R3/PIK3R1/MAPK3/SOS2/MAP2K2/MAP2K1/AKT1/ILK/CTNNB1/PIK3CA/BAD/HRAS/APC
SAT	KEGG_MTOR_SIGNALING_PATHWAY	52	-0.322596	-1.79803	0.0078125	0.0349762	HIF1A/IGF1/CAB39L/RPS6KA2/PIK3R3/PIK3R1/MTOR/MAPK3/MLST8/VEGFD/AKT1/ULK3/EIF4B/VEGFB/PIK3CA/RPS6KA3/RHEB/RPS6
SAT	KEGG_AMYOTROPHIC_LATERAL_SCLEROSIS_ALS	53	-0.291525	-1.63264	0.0078125	0.0349762	CHP1/TNFRSF1A/DERL1/PPP3CA/TNFRSF1B/PPP3CC/BCL2L1/MAP2K3/CYCS/GPX1/CCS/RAC1/RAB5A/CAT/DAXX/MAPK14/PPP3CB/TOMM40L/PPP3R1/SOD1/BAD
SAT	KEGG_TERPENOID_BACKBONE_BIOSYNTHESIS	15	-0.489715	-1.89717	0.008	0.0349762	DHDDS/PMVK/ACAT1/IDI1/GGPS1/ACAT2/FDPS/MVD
SAT	KEGG_NON_SMALL_CELL_LUNG_CANCER	54	-0.328979	-1.84654	0.00833333	0.0349762	CCND1/FOXO3/GRB2/EGFR/ARAF/SOS1/KRAS/NRAS/PIK3R3/PIK3R1/MAPK3/SOS2/MAP2K2/CDK4/MAP2K1/AKT1/PIK3CA/RXRB/BAD/RB1/RXRA/HRAS
SAT	KEGG_CYTOSOLIC_DNA_SENSING_PATHWAY	54	-0.318854	-1.78971	0.00833333	0.0349762	RIPK1/RELA/ADAR/NFKBIA/DDX58/IRF3/NFKB1/POLR1D/POLR3GL/POLR3C/CCL4/IL1B/TREX1/IKBKG/IRF7/POLR3H/RIPK3/IL6/CCL4L2/CHUK
SAT	KEGG_VIBRIO_CHOLERAE_INFECTION	54	-0.314623	-1.76597	0.00833333	0.0349762	ATP6V0D1/TJP2/SEC61A1/TJP1/ATP6V1B2/ATP6V1E1/ATP6V1F/ATP6V0E2/ATP6V0C/ARF1/KDELR2/ACTG1/ACTB/PRKACB/ATP6AP1/PRKACA/ATP6V1H/ATP6V0B/ATP6V1D/GNAS/ATP6V1C1/ATP6V1G1/SEC61G/ATP6V1E2/SEC61B/PDIA4/ATP6V1A/ATP6V0E1
SAT	KEGG_RNA_DEGRADATION	55	-0.584943	-3.29825	0.00877193	0.0349762	HSPA9/DCP1A/CNOT1/CNOT9/EDC3/CNOT4/DDX6/EXOSC9/XRN2/CNOT2/ENO1/ZCCHC7/EXOSC10/PAPOLA/CNOT8/CNOT7/EDC4/EXOSC4/LSM1/WDR61/HSPD1/EXOSC5/C1D/EXOSC3/SKIV2L/LSM6/MPHOSPH6/TTC37/EXOSC1/LSM2/LSM5/DIS3/PATL1/LSM4/DCP2
SAT	KEGG_PATHOGENIC_ESCHERICHIA_COLI_INFECTION	55	-0.391526	-2.20765	0.00877193	0.0349762	NCL/ROCK2/ABL1/CDC42/YWHAZ/WASL/ROCK1/TUBB2A/HCLS1/CTTN/ITGB1/RHOA/TUBB4B/ARPC4/TUBA8/TUBB/ARPC2/TUBB6/ACTG1/ACTB/ARPC5L/TUBB2B/CTNNB1/FYN/TUBA1A/TLR4/TUBA1C/YWHAQ/CD14/TUBA1B/ARPC5
SAT	KEGG_ACUTE_MYELOID_LEUKEMIA	57	-0.600545	-3.3814	0.00900901	0.0349762	STAT3/PIM1/CCND1/RELA/ZBTB16/TCF7L2/MYC/PML/GRB2/STAT5B/JUP/STAT5A/ARAF/CEBPA/SOS1/TCF7L1/KRAS/SPI1/NFKB1/NRAS/PIK3R3/PIK3R1/RARA/MTOR/MAPK3/SOS2/MAP2K2/MAP2K1/AKT1/PIK3CA/IKBKG/BAD
SAT	KEGG_GLYCOLYSIS_GLUCONEOGENESIS	61	-0.350742	-2.01062	0.00980392	0.0349762	GPI/ALDOC/ALDH9A1/PFKL/ALDH3A2/ACSS2/ENO1/PGAM1/ALDOA/HK1/GAPDH/PGM1/PKM/PGK1/PGAM2/DLD/PDHA1/BPGM/ADH5/PDHB/ALDH2/HK2/LDHA/AKR1A1/LDHB/PCK2/TPI1/ALDH1B1
SAT	KEGG_COLORECTAL_CANCER	62	-0.382	-2.21261	0.00990099	0.0349762	CCND1/TCF7L2/RALGDS/MYC/MLH1/JUN/APPL1/ARAF/TCF7L1/CYCS/KRAS/RHOA/TGFBR2/PIK3R3/PIK3R1/SMAD3/RAC1/MAPK3/FOS/MAP2K1/AKT1/CTNNB1/MSH3/PIK3CA/BAD/APC/BCL2/GSK3B/CASP3/TGFBR1
SAT	KEGG_NOD_LIKE_RECEPTOR_SIGNALING_PATHWAY	62	-0.307732	-1.78243	0.00990099	0.0349762	TNFAIP3/RELA/RIPK2/NFKBIA/CXCL2/TAB2/CCL2/NFKB1/HSP90AB1/HSP90AA1/NLRP3/TRIP6/MAPK3/MAPK14/MAP3K7/CXCL8/IL1B/HSP90B1/CCL8/IKBKG/IL6/CARD6/CHUK/SUGT1/CXCL1/ERBIN/MAPK1/TNF
SAT	KEGG_GLIOMA	65	-0.318711	-1.86473	0.01	0.0349762	SHC1/CDKN1A/CCND1/GRB2/EGFR/IGF1/ARAF/SOS1/PDGFRB/KRAS/CAMK2G/NRAS/PIK3R3/PIK3R1/MTOR/MAPK3/SOS2/MAP2K2/CDK4/CAMK2D/MAP2K1/AKT1/CALM1/PIK3CA/RB1/PDGFRA/HRAS
SAT	KEGG_DNA_REPLICATION	36	-0.328953	-1.67071	0.0108108	0.0349762	RFC1/POLE3/RNASEH1/POLD4/RPA1/RNASEH2C/FEN1/SSBP1/MCM7/POLD2/POLE4/RFC3/POLD3/MCM3/RPA2/POLA1/MCM5/MCM6/PCNA
SAT	KEGG_ADIPOCYTOKINE_SIGNALING_PATHWAY	66	-0.408768	-2.35309	0.0111111	0.0349762	STAT3/TNFRSF1A/ACACB/RELA/PTPN11/LEP/TNFRSF1B/NFKBIA/SOCS3/SLC2A4/PRKAG1/ADIPOR2/ADIPOQ/CD36/NFKB1/ACSL4/ACSL1/MTOR/ACSL3/ADIPOR1/SLC2A1/AKT1/CAMKK2/RXRB/IKBKG/TRADD/PCK2/RXRA
SAT	KEGG_P53_SIGNALING_PATHWAY	67	-0.270318	-1.5617	0.0113636	0.0349762	CDKN1A/CCND1/SESN2/GADD45A/THBS1/IGF1/GADD45B/SERPINE1/CYCS/SHISA5/CCND2/SIAH1/EI24/CDK4/CDK2/PERP/IGFBP3/ZMAT3/TP53I3/CCND3/BID/RCHY1/CASP3/PMAIP1/CCNG1/PTEN/TNFRSF10B/CD82/FAS/SESN3/CCNB1/CDK6/SESN1
SAT	KEGG_B_CELL_RECEPTOR_SIGNALING_PATHWAY	75	-0.357805	-2.15792	0.0114943	0.0349762	NFATC2/CHP1/RELA/NFATC1/JUN/GRB2/PPP3CA/NFKBIA/PPP3CC/SOS1/KRAS/NFKB1/NRAS/PIK3R3/PIK3R1/NFATC3/RAC1/MAPK3/FOS/SOS2/MAP2K2/CD81/PPP3CB/MAP2K1/AKT1/PIK3CA/PPP3R1/IKBKG/HRAS/BCL10/CD72/FCGR2B/NFAT5/GSK3B/CHUK
SAT	KEGG_RENAL_CELL_CARCINOMA	68	-0.449728	-2.60527	0.0119048	0.0349762	HIF1A/PTPN11/JUN/GRB2/CDC42/CRK/ARAF/SOS1/EGLN2/KRAS/EPAS1/EP300/CREBBP/RAP1B/NRAS/PAK2/PIK3R3/PIK3R1/RAC1/MAPK3/SOS2/MAP2K2/VEGFD/MAP2K1/SLC2A1/ARNT/AKT1/RAPGEF1/CRKL/VEGFB/PIK3CA
SAT	KEGG_VIRAL_MYOCARDITIS	68	-0.404599	-2.34383	0.0119048	0.0349762	EIF4G1/CCND1/ICAM1/DAG1/ABL1/SGCG/EIF4G3/CYCS/MYH9/SGCD/ABL2/CAV1/SGCB/DMD/RAC1/ACTG1/ACTB/LAMA2/EIF4G2/HLA-E/CD55/CD40/FYN/CD86/HLA-DQA1/HLA-DMB/HLA-DPB1/HLA-A/MYH10/HLA-DQB1/HLA-DRA/HLA-F/HLA-DRB1/ITGB2/HLA-C/BID/HLA-DMA/HLA-B/CASP3/HLA-DPA1
SAT	KEGG_EPITHELIAL_CELL_SIGNALING_IN_HELICOBACTER_PYLORI_INFECTION	68	-0.369607	-2.14113	0.0119048	0.0349762	RELA/PTPN11/MAP2K4/JUN/CDC42/ATP6V0D1/EGFR/NFKBIA/TJP1/ATP6V1B2/ATP6V1E1/F11R/ATP6V1F/ATP6V0E2/NFKB1/HBEGF/ATP6V0C/RAC1/MAPK14/ATP6AP1/ATP6V1H/ATP6V0B/CXCL8/ADAM17/ATP6V1D/ATP6V1C1/IKBKG/ATP6V1G1/GIT1/ATP6V1E2/CHUK/CASP3/CXCL1/ATP6V1A/ATP6V0E1
SAT	KEGG_VEGF_SIGNALING_PATHWAY	76	-0.276169	-1.65784	0.0121951	0.0349762	NFATC2/CHP1/NFATC1/PXN/CDC42/PPP3CA/PPP3CC/KRAS/MAPKAPK3/NRAS/MAPKAPK2/PIK3R3/PIK3R1/NFATC3/RAC1/MAPK3/MAP2K2/MAPK14/PPP3CB/MAP2K1/AKT1/PIK3CA/PPP3R1/HSPB1/BAD
SAT	KEGG_CHRONIC_MYELOID_LEUKEMIA	73	-0.525122	-3.11752	0.0123457	0.0349762	SHC1/CBLB/CDKN1A/CCND1/RELA/PTPN11/MYC/ABL1/GAB2/GRB2/STAT5B/CRK/NFKBIA/CTBP1/BCL2L1/STAT5A/ARAF/SOS1/KRAS/NFKB1/NRAS/TGFBR2/PIK3R3/PIK3R1/SMAD3/MAPK3/SOS2/MAP2K2/CDK4/MAP2K1/AKT1/CRKL/PIK3CA/IKBKG/BAD/RB1/HRAS
SAT	KEGG_ADHERENS_JUNCTION	73	-0.498087	-2.95702	0.0123457	0.0349762	VCL/PTPN1/INSR/FGFR1/TCF7L2/ACTN1/CTNND1/CDC42/PTPRF/EGFR/WASL/WASF2/NECTIN2/SORBS1/TJP1/TCF7L1/IQGAP1/ACTN4/EP300/CREBBP/RHOA/PTPRM/TGFBR2/CTNNA1/WASF3/SMAD3/RAC1/PARD3/ACTG1/ACTB/MAPK3/CSNK2B/CTNNB1/FYN/MAP3K7
SAT	KEGG_PANCREATIC_CANCER	70	-0.432569	-2.51076	0.0123457	0.0349762	STAT3/CCND1/RELA/RALGDS/ARHGEF6/CDC42/EGFR/BCL2L1/ARAF/JAK1/RALA/KRAS/RALBP1/NFKB1/TGFBR2/PIK3R3/PIK3R1/SMAD3/RAC1/MAPK3/STAT1/CDK4/VEGFD/MAP2K1/AKT1/VEGFB/PIK3CA/IKBKG/BAD/RB1/RALB
SAT	KEGG_LEISHMANIA_INFECTION	70	-0.372508	-2.16215	0.0123457	0.0349762	RELA/JUN/NFKBIA/JAK1/ITGB1/TAB2/NFKB1/FCGR2C/IFNGR2/MYD88/MAPK3/FOS/STAT1/IFNGR1/MAPK14/MAP3K7/TLR4/HLA-DQA1/HLA-DMB/IL1B/HLA-DPB1/TLR2/NCF4/HLA-DQB1/HLA-DRA/NCF2/HLA-DRB1/ITGB2/HLA-DMA/FCGR1A/HLA-DPA1/IRAK1/FCGR2A/CYBA/MAPK1/TNF
SAT	KEGG_RIG_I_LIKE_RECEPTOR_SIGNALING_PATHWAY	70	-0.294815	-1.71119	0.0123457	0.0349762	RIPK1/RELA/DDX3X/NFKBIA/OTUD5/DDX58/ATG12/IRF3/AZI2/NFKB1/MAPK14/TANK/MAP3K7/CXCL8/PIN1/IKBKG/IRF7/FADD/TRADD/NLRX1/SIKE1
SAT	KEGG_PPAR_SIGNALING_PATHWAY	69	-0.268227	-1.5413	0.0125	0.0349762	ACOX1/ANGPTL4/ACAA1/SORBS1/ADIPOQ/NR1H3/ME1/CD36/PLIN1/ACSL4/PPARG/LPL/ACSL1/DBI/ACOX2/SCD/ACSL3/UBC/ACADM/ILK/AQP7/RXRB/PLTP/PCK2/RXRA/SCP2/ACOX3/CPT1B/GK/CYP27A1/ACSL5/SLC27A4/EHHADH/FABP4/FABP5
SAT	KEGG_ANTIGEN_PROCESSING_AND_PRESENTATION	81	-0.370691	-2.23838	0.0135135	0.0349762	TAP1/PSME3/CALR/CANX/CD4/NFYC/PDIA3/TAPBP/NFYA/HSP90AB1/RFX5/HSP90AA1/CTSB/HLA-E/PSME1/RFXANK/HLA-DQA1/HLA-DMB/CTSL/LGMN/HLA-DPB1/HLA-A/CD74/HSPA8/HLA-DQB1/HLA-DRA/HLA-F/HLA-DRB1/CREB1/HLA-C/HLA-DMA/HLA-B/HSPA4/HLA-DPA1/HSPA5/CTSS
SAT	KEGG_GLYCOSAMINOGLYCAN_DEGRADATION	21	-0.384574	-1.68027	0.0137931	0.0349762	HGSNAT/IDS/GNS/GLB1/HYAL2/HEXA/SGSH
SAT	KEGG_PEROXISOME	78	-0.449818	-2.68763	0.0142857	0.0349762	ACOX1/CRAT/ACAA1/PECR/PEX19/HACL1/SLC25A17/DECR2/PMVK/HSD17B4/PEX11A/ACSL4/PEX7/IDH1/ACSL1/DHRS4/MPV17/GSTK1/ACOX2/ACOT8/ACSL3/PEX16/PRDX1/CAT/PRDX5/PEX10/HMGCL/PEX11G/PHYH/ABCD2/AMACR/PEX14/SOD1/PEX2/GNPAT/AGPS/ECH1/IDH2/SCP2/ACOX3/PXMP2/ECI2/ABCD4/ACSL5/EHHADH/EPHX2/PEX3/PEX11B/PAOX/ABCD3/DDO
SAT	KEGG_SMALL_CELL_LUNG_CANCER	84	-0.353099	-2.19361	0.0142857	0.0349762	COL4A2/CCND1/RELA/PIAS3/LAMB3/MYC/COL4A1/MAX/NFKBIA/BCL2L1/LAMB2/CYCS/ITGB1/LAMC1/CDKN2B/PIAS1/NFKB1/PIK3R3/PIK3R1/ITGAV/LAMA4/LAMA2/CDK4/AKT1/CDK2/PIK3CA/RXRB/IKBKG/RB1/PIAS4/RXRA/CKS1B/FN1/BCL2
SAT	KEGG_TGF_BETA_SIGNALING_PATHWAY	85	-0.31542	-1.93486	0.0142857	0.0349762	ROCK2/MYC/SP1/PPP2R1A/SMAD5/PPP2R1B/THBS1/ROCK1/INHBB/FST/BMPR2/ID2/SMAD1/E2F4/EP300/PPP2CA/CREBBP/RHOA/CDKN2B/CUL1/TGFBR2/ID4/SMAD3/ACVR2A/RBL2/THBS2/MAPK3
SAT	KEGG_ECM_RECEPTOR_INTERACTION	84	-0.303711	-1.88679	0.0142857	0.0349762	HSPG2/COL4A2/ITGA7/ITGA5/CD44/LAMB3/DAG1/COL6A3/COL6A1/COL4A1/THBS1/COL5A2/SDC3/COL6A2/LAMB2/ITGA1/ITGB1/CD36/LAMC1/COL5A1/SDC4/SDC2/ITGAV/THBS2/ITGB5/LAMA4/COL3A1/LAMA2/THBS4/TNXB
SAT	KEGG_RIBOSOME	87	-0.74686	-4.63958	0.0147059	0.0349762	RPL14/RPL29/RPS15A/RPLP2/RPS15/RPS26/RPL28/RPL4/RPL21/RPS20/RPL18/RPL12/RPS16/RPL19/RPL36/UBA52/RPL24/RPL15/RPS12/RPS11/RPS13/RPL5/RPS9/RPL30/RPS17/RPLP0/MRPL13/RPL10/RPL35/RPS28/RPLP1/RPL9/RPL35A/RPL18A/RPL36A/RPL11/RPL6/FAU/RPL13/RPL22/RPS23/RPL39/RPL32/RPL13A/RPS8/RPS7/RPL34/RPL8/RPS10/RPSA/RPL17/RPS5/RPL27/RPL37A/RPL27A/RPS3A/RPL22L1/RPS2/RPL31/RPS24/RPS4X/RPS27/RPL26/RPL37/RPL41/RPS6/RPS19/R…
SAT	KEGG_PROSTATE_CANCER	89	-0.461511	-2.91776	0.0147059	0.0349762	CREB3L2/CREB5/AR/CDKN1A/CCND1/FGFR1/RELA/TCF7L2/FOXO1/GRB2/EGFR/NFKBIA/IGF1/ARAF/SOS1/PDGFRB/TCF7L1/KRAS/ATF4/EP300/CREBBP/NFKB1/NRAS/HSP90AB1/CREB3/PIK3R3/HSP90AA1/PIK3R1/MTOR/MAPK3/SOS2/MAP2K2/MAP2K1/AKT1/CTNNB1/GSTP1/CDK2/PIK3CA/PDGFC/HSP90B1/IKBKG/BAD/RB1/PDGFRA/HRAS/BCL2/CREB1/GSK3B/CHUK/PDGFD
SAT	KEGG_APOPTOSIS	87	-0.405297	-2.51775	0.0147059	0.0349762	PRKAR2A/RIPK1/CHP1/TNFRSF1A/TNFRSF10A/RELA/CAPN1/PPP3CA/NFKBIA/IL1R1/PPP3CC/BCL2L1/CYCS/CASP7/NFKB1/IRAK3/PIK3R3/MYD88/PIK3R1/IL3RA/TNFRSF10D/PRKACB/CAPN2/PPP3CB/AIFM1/AKT1/PRKACA/IL1B/PIK3CA/PPP3R1/IKBKG/BAD/FADD/TRADD/ENDOD1/PRKAR2B/TNFRSF10C/BCL2/BID/CHUK/CASP3/PRKAR1A/IRAK1
SAT	KEGG_ERBB_SIGNALING_PATHWAY	87	-0.337522	-2.09673	0.0147059	0.0349762	SHC1/CBLB/CDKN1A/MAP2K4/MYC/ABL1/AREG/JUN/GRB2/EGFR/STAT5B/CRK/STAT5A/ARAF/SOS1/KRAS/CAMK2G/ABL2/NRAS/HBEGF/PAK2/PIK3R3/PIK3R1/MTOR/MAPK3/SOS2/MAP2K2/CAMK2D/MAP2K1/AKT1/CRKL
SAT	KEGG_GAP_JUNCTION	87	-0.280611	-1.74319	0.0147059	0.0349762	GRB2/EGFR/MAP2K5/TUBB2A/TJP1/SOS1/PDGFRB/ADCY6/ADCY4/KRAS/MAP3K2/LPAR1/NRAS/TUBB4B/TUBA8/TUBB/TUBB6/GNAI2/MAPK3/TUBB2B/PRKACB/SOS2/MAP2K2/MAP2K1/GNA11/PRKACA/TUBA1A/TUBA1C/PDGFC/GNAS/TUBA1B/GNAQ/PDGFRA/GJA1/HRAS/ITPR2
SAT	KEGG_FRUCTOSE_AND_MANNOSE_METABOLISM	32	-0.335469	-1.65722	0.0147059	0.0349762	ALDOC/PFKFB1/PFKL/ALDOA/HK1/PFKFB3/GMPPA/MTMR2/PMM1/HK2/PHPT1/TPI1
SAT	KEGG_GALACTOSE_METABOLISM	25	-0.356166	-1.6336	0.016	0.0375467	PFKL/B4GALT1/GLB1/HK1/UGP2/B4GALT2/PGM1/GAA/GLA/HK2
VAT	KEGG_RIG_I_LIKE_RECEPTOR_SIGNALING_PATHWAY	70	0.247347	1.4867	0.0275651	0.0399729	MAPK14/OTUD5/AZI2/NFKB1/NFKBIA/RELA/FADD/ISG15/PIN1/TRADD/IRF3/ATG12/TKFC/IRF7/ATG5/MAP3K7/SIKE1/IKBKG/TBKBP1/NLRX1/RIPK1/DHX58/CXCL10/IFIH1/DDX3X/TRAF2/TANK/DDX3Y
VAT	KEGG_INOSITOL_PHOSPHATE_METABOLISM	54	0.271612	1.52596	0.0277778	0.0399729	ISYNA1/TPI1/CDIPT/PI4KB/PIP4K2B/PLCD1/PTEN/PI4KA/INPP1/INPP5K/INPPL1/ITPK1/OCRL/PIP4K2C/MINPP1/IMPA2/PIP4K2A/PLCB4/PIP5K1C/PLCB3/PIK3CA/PIP5K1B/ALDH6A1/INPP5A
VAT	KEGG_LINOLEIC_ACID_METABOLISM	29	-0.375996	-1.58685	0.0285714	0.0407834	CYP3A43/CYP2C19/CYP2C9/CYP1A2/PLA2G2C/PLA2G4E/AKR1B10/PLA2G2D/CYP2C8/CYP3A7/CYP2C18/CYP3A4/PLA2G3/JMJD7-PLA2G4B/PLA2G10/CYP3A5/PLA2G2F/PLA2G12B
VAT	KEGG_ASTHMA	28	0.355183	1.63092	0.0289017	0.0409249	FCER1G/HLA-DRB1/HLA-DMA/HLA-DPA1/HLA-DRA/HLA-DPB1/HLA-DRB5/FCER1A/HLA-DMB/HLA-DQB1/CCL11/CD40/HLA-DQA1/HLA-DQA2
SAT	KEGG_PYRIMIDINE_METABOLISM	97	-0.362047	-2.30718	0.0188679	0.0436941	POLR2A/UPP1/POLE3/TYMP/PNP/AK3/RRM1/POLR2B/POLR2E/POLR2H/NME4/TK2/POLR1D/POLD4/POLR1E/ITPA/DCTD/POLR3GL/POLR3C/DTYMK/NUDT2/NME3/NME5/POLR2L/NME2/POLR2K/NME1-NME2/POLR3H/ENTPD4/CMPK1/TXNRD1/POLR2F/POLR2J/POLR2I/NT5C/POLD2/UCK1/DUT/POLE4/POLD3/NME1/NT5C3A/UCKL1/ENTPD6/POLR2G/POLA1
SAT	KEGG_VASCULAR_SMOOTH_MUSCLE_CONTRACTION	112	0.332236	1.41602	0.0193581	0.0442471	RAMP1/ADCY9/ADRA1D/CALML5/CALML3/CACNA1S/PLA2G4E/ADCY1/PLA2G2F/CACNA1D/PRKCB/PLA2G2D/CACNA1C/PLA2G2C/PLA2G10/PLA2G3/ADCY8/KCNMA1/PRKCG/MYH11/ADCY2/ADORA2A/CALML6/CYP4A22/ADORA2B/PLCB3/CACNA1F/MYLK3/ITPR3/KCNMB2/PTGIR/PLA2G2E/PRKG1/ADCY7/MYLK2/PRKCQ/AVPR1B/KCNMB4/PRKCA/JMJD7-PLA2G4B/ACTG2
SAT	KEGG_FC_GAMMA_R_MEDIATED_PHAGOCYTOSIS	96	-0.321312	-2.04191	0.02	0.0451282	ASAP2/GAB2/DNM1L/CDC42/WASL/WASF2/CRK/PLPP3/PLPP1/CFL1/ASAP1/PIP5K1A/ARF6/FCGR2C/ARPC4/PIK3R3/ARPC2/PIK3R1/WASF3/RAC1/GSN/MAPK3/ARPC5L/MAP2K1/PRKCD/AKT1/CRKL/CFL2/PIKFYVE/PIK3CA/PIP4K2B/ARPC5/ARPC3/FCGR2B/ARPC1B/FCGR1A/FCGR2A/MAPK1/VASP/SYK/ARPC1A/WASF1/RAF1/SPHK1/PAK1
VAT	KEGG_MATURITY_ONSET_DIABETES_OF_THE_YOUNG	25	-0.394781	-1.57686	0.0323344	0.0451567	NR5A2/HNF4A/PAX6/HNF4G/HNF1B/HNF1A/IAPP/NEUROD1/SLC2A2/PAX4/PDX1/NKX6-1/ONECUT1/NEUROG3/FOXA3/NKX2-2/PKLR
VAT	KEGG_STEROID_HORMONE_BIOSYNTHESIS	55	-0.300306	-1.52981	0.0324006	0.0451567	CYP3A43/UGT1A1/SRD5A1/AKR1D1/HSD17B2/SULT1E1/STS/UGT2A1/HSD17B7/CYP17A1/UGT2B15/UGT1A7/SRD5A2/SULT2B1/UGT2B4/CYP7B1/UGT2B10/CYP19A1/UGT2B11/HSD3B1/CYP7A1/CYP3A7/CYP3A4/CYP11B1/AKR1C4/UGT2B7/UGT1A6/CYP3A5/UGT2A3/UGT2B28
SAT	KEGG_TOLL_LIKE_RECEPTOR_SIGNALING_PATHWAY	102	-0.381097	-2.39914	0.0204082	0.0454663	RIPK1/RELA/MAP2K4/MAP3K8/JUN/TICAM1/LBP/NFKBIA/MAP2K3/IRF3/TAB2/NFKB1/PIK3R3/CCL3/MYD88/PIK3R1/RAC1/MAPK3/FOS/STAT1/MAP2K2/CCL4/CTSK/MAPK14/MAP2K1/TOLLIP/AKT1/IFNAR1/CD40/MAP3K7/CD86/TLR4/CXCL8/IL1B/PIK3CA/IFNAR2/TLR2/IKBKG/IRF7/FADD/CD14
VAT	KEGG_CYSTEINE_AND_METHIONINE_METABOLISM	34	0.313244	1.54867	0.0331412	0.0458281	SRM/AHCY/AHCYL1/ADI1/MAT2A/LDHB/LDHA/GOT1/MPST/SMS/ENOPH1/CDO1
SAT	KEGG_ARACHIDONIC_ACID_METABOLISM	58	0.375251	1.46841	0.0216473	0.0475804	ALOX15/PTGS1/GGT1/PLA2G4E/PLA2G2F/PLA2G2D/PLA2G2C/ALOX12B/PLA2G10/PLA2G3/GGT6/CYP4F3/CYP4F2/CYP4A22/CYP2J2/ALOX12/PLA2G2E/CYP2E1/JMJD7-PLA2G4B/GPX2/GPX6/PLA2G12B
SAT	KEGG_MISMATCH_REPAIR	23	-0.359929	-1.63114	0.0218978	0.0475804	RFC1/MLH1/POLD4/RPA1/MSH3/SSBP1/POLD2/RFC3/POLD3/RPA2/MLH3
SAT	KEGG_T_CELL_RECEPTOR_SIGNALING_PATHWAY	108	-0.291802	-1.87827	0.0227273	0.0481928	NFATC2/CBLB/CHP1/RELA/NFATC1/MAP3K8/JUN/GRB2/CDC42/PPP3CA/NFKBIA/PPP3CC/SOS1/CD4/KRAS/RHOA/NFKB1/NRAS/LCP2/PAK2/PIK3R3/PIK3R1/NFATC3/MAPK3/FOS/SOS2/MAP2K2/CDK4/MAPK14/PPP3CB/MAP2K1/AKT1/FYN/MAP3K7
SAT	KEGG_MELANOMA	71	-0.244283	-1.43534	0.0227273	0.0481928	CDKN1A/CCND1/FGFR1/EGFR/IGF1/ARAF/PDGFRB/MITF/KRAS/NRAS/PIK3R3/PIK3R1/MAPK3/MAP2K2/CDK4/MAP2K1/AKT1/PIK3CA/PDGFC/BAD/RB1/PDGFRA/HRAS/FGF10
SAT	KEGG_RENIN_ANGIOTENSIN_SYSTEM	17	-0.416902	-1.69598	0.0233236	0.0488685	ANPEP/LNPEP/MME/CTSA/CMA1
SAT	KEGG_OXIDATIVE_PHOSPHORYLATION	114	-0.585623	-3.7612	0.0243902	0.0499149	ATP6V0D1/NDUFA4L2/MT-ND5/NDUFB5/ATP6V1B2/ATP6V1E1/MT-CO1/UQCRC2/ATP6V1F/ATP6V0E2/MT-ND1/COX15/SDHA/ATP6V0C/MT-ND2/COX7A2/COX5B/NDUFA10/MT-ND4L/NDUFS4/NDUFV1/MT-ND6/PPA2/UQCRH/UQCRFS1/COX4I2/NDUFA7/SDHB/NDUFS8/NDUFB7/NDUFS3/NDUFS5/COX6B1/NDUFA5/PPA1/ATP6AP1/COX7A2L/LHPP/NDUFA11/ATP6V1H/MT-ND4/COX4I1/NDUFS7/ATP6V0B/UQCRC1/COX8A/COX5A/ATP6V1D/COX7C/NDUFV2/NDUFA3/ATP6V1C1/NDUFB9/UQCRB/NDUFS2/NDUFA2/C…
SAT	KEGG_GLYCEROPHOSPHOLIPID_METABOLISM	76	-0.233502	-1.40172	0.0243902	0.0499149	CDS2/LPGAT1/PEMT/PISD/PCYT1A/CHKA/ADPRM/PLPP3/PLPP1/GPD1/LPCAT3/PTDSS1/AGPAT2/CHPT1/CRLS1/GPAM/AGPAT1/GPAT4/LYPLA2/CDIPT/ETNK1/PGS1/GNPAT/AGPAT3/MBOAT7/PCYT2

## Sheet: Suppl. Table 8 (GO)
Tissue	ID	Set size	Enrichment Score	Normaliez enrichment score	p	adj. p	Core enrichment
VAT	GOBP_SENSORY_PERCEPTION_OF_SMELL	431	-0.395132	-2.90549	0.000630915	0.00499961	OR7C1/OR2A5/OR2M4/OR2AT4/OR7A5/OR8A1/CFAP69/OR6C4/OR10A2/OR52K1/OR6Y1/OR2G6/OR6C75/OR4K17/OR2AG2/OR6J1/OR2I1P/OR8H1/OR10G3/OR1I1/OR2B11/NXNL2/OR2F1/OR5A2/OR1A1/OR4D9/OR7D2/OR2AG1/OR5H14/OR10H5/OR4D1/OR7D4/SLC24A4/OR4E2/OR5AU1/OR2V2/OR4K13/OR51L1/OR5A1/OR51E2/OR56A1/OR6B1/OR7A17/OR2T12/OR2T33/CNGB1/OR8S1/OR52E4/OR8B8/OR14J1/OR8J3/OR1M1/OR2M3/OR2A12/OR10G4/OR10H1/OR10A3/OR10A6/OR52A1/OR10K1/OR6C6/O…
VAT	GOBP_MEIOTIC_CELL_CYCLE	252	-0.255485	-1.75155	0.000657462	0.00499961	TUBGCP5/BRCA2/ATM/PIWIL2/NCAPH/RAD51D/XRCC2/FANCD2/SLX4/MEI1/BRIP1/CHFR/PIWIL3/PRDM7/EXD1/TDRD12/MEIOC/EXO1/FKBP6/FAM9B/BUB1B/KIF18A/SLC26A8/ESPL1/NEK2/BUB1/PLK1/EREG/TDRD1/FAM9C/SYCP1/SMC1B/ASZ1/MCMDC2/TAF1L/WBP2NL/RAD54L/TEX14/BRDT/FBXO43/SGO1/ZFP42/AURKA/TOP3A/FBXO5/MSH5/SPIRE2/C1orf146/TEX11/RMI1/MAEL/RAD51/TRIP13/DMC1/CDC25C/CDC25A/MOV10L1/TEX15/FANCA/PIWIL1/DDX4/TOPAZ1/WEE2/PLD6/TDRD9/TERB1…
VAT	GOBP_SENSORY_PERCEPTION_OF_LIGHT_STIMULUS	219	-0.255915	-1.71043	0.000672495	0.00499961	SLC24A2/PDE6A/TRPM1/ADGRV1/RPGR/EYS/NXNL2/GABRR2/MYO3B/RP1/SLC24A1/CACNB2/GRM6/CRB1/RGR/CEP250/PPEF2/RD3/CLN8/GJC1/PDE6C/CLRN1/TYR/CNGB1/KCNJ10/IMPG2/GUCA1B/GLRA1/OPA3/CABP4/LCTL/CPLX4/RP2/ATP8A2/AIPL1/PAX6/SEMA5B/POU6F2/VSX1/CRX/GNAT1/LRIT3/USH2A/RP1L1/PCDH15/RIMS1/CACNA1F/GJA10/GRK7/RRH/RDH8/RPGRIP1/CNGA3/EYA4/TULP2/GJD2/OPN4/SLC4A10/ABCA4/EML2/USH1G/RLBP1/CYP4V2/BFSP2/GRM8/TULP1/MYO3A/RHO/CNGA…
VAT	GOBP_INORGANIC_ANION_TRANSPORT	183	-0.265162	-1.72361	0.000685401	0.00499961	ABCC2/ATP8B1/ABCC4/SLC4A8/SLC25A30/GABRB3/SLC6A1/ANO3/GABRG3/SLC4A5/GABRR2/GABRG2/SLC13A1/SLC26A8/CLDN4/SLC26A5/SLC5A1/CASR/CLCN5/GLRA3/SLC26A4/SLC12A1/GLRA1/TTYH1/SLC12A3/ENPP3/BSND/SLC26A3/ABCC1/ABCC11/TG/ANO5/GABRA1/GABRD/RACGAP1/SLC13A4/SLC4A1/CLIC6/PRKG2/CLCA2/BEST3/AQP6/GABRR3/ABCC3/LRRC8E/SLC34A2/SLC22A11/GABRA2/GABRR1/CLCN2/SLC12A2/GABRA6/SLC12A5/SLC22A6/GRM5/CLCA1/ABCC10/SLC4A10/SLC12A9/…
VAT	GOBP_MEIOTIC_CELL_CYCLE_PROCESS	195	-0.27318	-1.79248	0.000687285	0.00499961	BRCA2/ATM/PIWIL2/NCAPH/RAD51D/FANCD2/SLX4/MEI1/BRIP1/CHFR/PRDM7/TDRD12/MEIOC/BUB1B/KIF18A/ESPL1/BUB1/PLK1/EREG/SYCP1/ASZ1/TAF1L/RAD54L/TEX14/BRDT/FBXO43/SGO1/AURKA/FBXO5/MSH5/SPIRE2/C1orf146/TEX11/RMI1/MAEL/RAD51/TRIP13/DMC1/CDC25C/CDC25A/MOV10L1/TEX15/FANCA/DDX4/TOPAZ1/WEE2/TDRD9/TERB1/PRDM9/DMRT1/SYCP3/SHCBP1L/STAG3/MSH4/NDC80/TTK/TOP2A/INCENP/FANCM/TERB2/TEX19/SYCP2L/AGO4/TUBB8/MND1/DNMT3L/NUF…
VAT	GOBP_CILIUM_MOVEMENT	166	-0.295227	-1.89416	0.000691085	0.00499961	SPEF2/DNAH9/CFAP69/SLC9B1/INPP5B/CFAP221/CATSPER2/DNAH7/CCSAP/NEK10/SLC26A8/ADCY10/EPPIN/CFAP61/HYDIN/ATP1A4/DNAH11/CFAP206/TTLL6/DNAAF1/CFAP157/CCR6/SPAG17/TCTE1/CFAP54/DNAH5/PRDM14/CFAP52/TTLL9/DDX4/CFAP70/TAC4/MEIG1/IQCF1/DNAI1/TEKT1/CABYR/DNAH17/CELF3/EFCAB1/ROPN1/SPAG6/TEX101/CFAP58/QRICH2/APOB/DRC1/DNHD1/DNAI2/CATSPER4/RSPH4A/DRC7/KLC3/CFAP47/GAS2L2/ZBBX/AQP4/CACNA1I/ENKUR/RSPH6A/TACR3/TTC2…
VAT	GOBP_DETECTION_OF_ABIOTIC_STIMULUS	137	-0.333031	-2.05572	0.000699301	0.00499961	SLC24A2/PKD1L1/TMC2/TRPM8/ADGRV1/EYS/ANO3/LHFPL5/SCN1A/RP1/GRM6/CRB1/RGR/SLC24A4/TMC1/CEP250/PKD2L2/TRPC3/PDE6C/ITGA2/CNGB1/STRC/SAG/EPHB1/CABP4/GRIK2/GRK4/ATP8A2/AIPL1/TIMELESS/SEMA5B/TRPV1/PKD1L2/SERPINE2/GNAT1/PDZD7/CACNA1F/CHRNA9/GJA10/PKD2L1/GRK7/RRH/PKD1L3/OPN4/GNGT1/ABCA4/TTN/NTRK1/DRGX/HTR2A/TULP1/RHO/PKDREJ/OPN5/PDE6B/CALCA/PHF24/NOX3/BEST1/RPE65/CAV3/RS1/OTOP1/GUCY2F/CSRP3/GPR52/NR2E3/G…
VAT	GOBP_MEIOSIS_I_CELL_CYCLE_PROCESS	128	-0.31568	-1.92768	0.000699301	0.00499961	BRCA2/ATM/PIWIL2/RAD51D/FANCD2/SLX4/MEI1/BRIP1/PRDM7/MEIOC/ESPL1/PLK1/SYCP1/RAD54L/BRDT/SGO1/AURKA/FBXO5/MSH5/C1orf146/TEX11/RMI1/MAEL/RAD51/TRIP13/DMC1/CDC25C/CDC25A/MOV10L1/TEX15/DDX4/WEE2/TDRD9/TERB1/PRDM9/DMRT1/SYCP3/STAG3/MSH4/NDC80/TOP2A/FANCM/TERB2/TEX19/AGO4/MND1/DNMT3L/SPO11/TRIM75P/RAD51B/MEI4/MAJIN/CCNE2/SYCE2/RAD21L1/HORMAD1/DMRTC2/PSMA8/CCNB2/SLC25A31/BTBD18/MYBL1/USP17L2/HFM1/RNF212…
VAT	GOBP_REGULATION_OF_POSTSYNAPTIC_MEMBRANE_POTENTIAL	128	-0.30231	-1.84604	0.000699301	0.00499961	ABAT/OPRM1/CHRNA7/GABRG3/GABRR2/GABRG2/TMEM108/CHRNB4/NRXN1/RIMS2/CHRNG/GLRA3/CHRNA5/DLG4/GLRA1/CHRNA1/P2RX3/IGSF11/GRIK2/GABRA1/GABRD/GRIN2B/CUX2/TRPV1/GRIA3/GRIK3/GRM1/SLC8A3/GABRA2/GABRR1/GRIN2A/CELF4/RIMS1/CHRNA9/GRIK4/STX1B/GABRA6/GRIN3A/SEZ6/CHRNA6/P2RX5/GRM5/CHRNA2/GABRA4/GRID2/GRIK1/GABRA5/SHANK1/WNT7A/NETO1/RELN/CHRNA3/RGS7BP/GRIA1/P2RX7/GABRB1/CHRNB2/KCNA1/DRD2/GRID1/CHRND/CHRNA10/GABRB…
VAT	GOBP_SPERM_MOTILITY	112	-0.323272	-1.92884	0.000701754	0.00499961	SPEF2/CFAP69/SLC9B1/INPP5B/CATSPER2/SLC26A8/EPPIN/ATP1A4/DNAH11/CFAP206/CFAP157/CCR6/TCTE1/DNAH5/PRDM14/CFAP52/TTLL9/DDX4/TAC4/MEIG1/IQCF1/DNAI1/CELF3/EFCAB1/ROPN1/SPAG6/TEX101/CFAP58/QRICH2/APOB/CATSPER4/DRC7/KLC3/CFAP47/CACNA1I/ENKUR/TACR3/SLC22A16/PLA2G3/SORD/NEURL1/PGAM4/CFAP65/CFAP45/CATSPERD/SEMG1/TSSK4/SEMG2/AKAP4/FSIP2/CFAP43/TACR2/PGK2/CCDC40/SLC9C1/ENO4/TEKT2/ROPN1B/TTLL8/SMCP/DNAH1/IQC…
VAT	GOBP_CILIUM_OR_FLAGELLUM_DEPENDENT_CELL_MOTILITY	140	-0.314546	-1.95021	0.000703235	0.00499961	SPEF2/CFAP69/SLC9B1/INPP5B/CATSPER2/DNAH7/CCSAP/SLC26A8/DNAH14/DNAH3/EPPIN/ATP1A4/DNAH11/CFAP206/DNAH2/DNAH8/TTLL6/CFAP157/CCR6/TCTE1/CFAP54/DNAH5/PRDM14/CFAP52/TTLL9/DDX4/TAC4/MEIG1/IQCF1/DNAI1/TEKT1/DNAH17/DNAH6/EFHC2/CELF3/EFCAB1/ROPN1/SPAG6/TEX101/CFAP58/QRICH2/APOB/DRC1/CATSPER4/RSPH4A/DRC7/KLC3/CFAP47/GAS2L2/CACNA1I/ENKUR/RSPH6A/TACR3/SLC22A16/PLA2G3/SORD/NEURL1/PGAM4/CFAP65/CFAP45/CATSPERD…
VAT	GOBP_CHLORIDE_TRANSPORT	111	-0.327311	-1.94669	0.000705219	0.00499961	ATP8B1/SLC4A8/GABRB3/SLC6A1/ANO3/GABRG3/GABRR2/GABRG2/SLC26A8/CLDN4/SLC26A5/SLC5A1/CASR/CLCN5/GLRA3/SLC26A4/SLC12A1/GLRA1/TTYH1/SLC12A3/BSND/SLC26A3/ANO5/GABRA1/GABRD/SLC4A1/CLIC6/PRKG2/CLCA2/BEST3/GABRR3/GABRA2/GABRR1/CLCN2/SLC12A2/GABRA6/SLC12A5/GRM5/CLCA1/SLC4A10/SLC12A9/GABRA4/CLCA3P/BEST2/GABRA5/SLC12A8/BEST1/SLC26A9/BEST4/SLC26A2/GABRQ/CLCN1
VAT	GOBP_INORGANIC_ANION_TRANSMEMBRANE_TRANSPORT	92	-0.363175	-2.08118	0.00071736	0.00499961	SLC4A8/SLC25A30/GABRB3/SLC6A1/ANO3/GABRG3/GABRR2/GABRG2/SLC13A1/SLC26A8/SLC26A5/SLC5A1/CASR/GLRA3/SLC26A4/SLC12A1/GLRA1/SLC12A3/SLC26A3/ANO5/GABRA1/GABRD/SLC13A4/SLC4A1/GABRR3/GABRA2/GABRR1/SLC12A2/GABRA6/SLC12A5/GRM5/SLC12A9/GABRA4/SLC5A5/GABRA5/SLC37A2/SLC12A8/BEST1/SLC26A9/SLC26A2/GABRQ/SLC34A1/CLCN1/ADAMTS8/SLC37A3/GABRB1/CFTR/CLCN6/ANO7/GABRB2/GABRA3/SLC26A7
VAT	GOBP_DETECTION_OF_LIGHT_STIMULUS	66	-0.405388	-2.17318	0.000732064	0.00499961	SLC24A2/EYS/RP1/GRM6/CRB1/RGR/SLC24A4/CEP250/TRPC3/PDE6C/CNGB1/SAG/CABP4/GRK4/ATP8A2/AIPL1/SEMA5B/GNAT1/CACNA1F/GJA10/GRK7/RRH/OPN4/GNGT1/ABCA4/TULP1/RHO/OPN5/PDE6B/BEST1/RPE65/RS1/GUCY2F/GPR52/NR2E3/GUCY2D/OPN1SW/CCDC66
VAT	GOBP_AXONEME_ASSEMBLY	71	-0.389159	-2.10435	0.000734214	0.00499961	SPEF2/CFAP69/DNAH7/RP1/DNAL1/DCX/HYDIN/LRRC49/CFAP206/CFAP74/DNAH2/DNAH8/DNAAF1/CFAP157/CC2D2A/SPAG17/DNAH5/RP1L1/DNAJB13/MEIG1/TTC26/DNAI1/DNAH17/SPAG6/CFAP58/DRC1/DNAI2/RSPH4A/DRC7/CFAP47/LRGUK/RSPH6A/PLA2G3/NEURL1/CFAP65/FSIP2/CFAP43/CCDC63/CCDC40
VAT	GOBP_TRANSMISSION_OF_NERVE_IMPULSE	73	-0.370255	-2.01285	0.00073692	0.00499961	SCN11A/ANK3/SCN8A/SCN7A/KCNMB4/SCN1A/OTOA/TNR/CHRNB4/CNTNAP2/CHRM5/ITGA2/GLRA1/CACNG8/CHRNA1/P2RX3/GRIK2/SCN2A/KCNA2/SCN9A/SCN3A/FGF12/KCNMB3/CNTNAP1/GPR35/SCN10A/SPTBN4/SCN1B/CACNG3/CACNA1G/MTNR1B/SCN5A/CACNA1I/CLDN19/CLCN1/DRD1/CARTPT/MAG/CACNG2/DMRT3/KCNA1/NRCAM/DRD5/GHRL/KCNMB2/CACNG5/P2RX1/CACNG7/P2RX4/NFASC/GPR88
VAT	GOBP_CHLORIDE_TRANSMEMBRANE_TRANSPORT	67	-0.44355	-2.37427	0.000738007	0.00499961	SLC4A8/GABRB3/SLC6A1/ANO3/GABRG3/GABRR2/GABRG2/SLC26A8/SLC26A5/SLC5A1/CASR/GLRA3/SLC26A4/SLC12A1/GLRA1/SLC12A3/SLC26A3/ANO5/GABRA1/GABRD/SLC4A1/GABRR3/GABRA2/GABRR1/SLC12A2/GABRA6/SLC12A5/SLC12A9/GABRA4/GABRA5/SLC12A8/BEST1/SLC26A9/SLC26A2/GABRQ/CLCN1/GABRB1/CFTR/CLCN6/ANO7/GABRB2/GABRA3/SLC26A7
VAT	GOBP_DETECTION_OF_VISIBLE_LIGHT	51	-0.437844	-2.18021	0.000766284	0.00499961	EYS/RP1/GRM6/CRB1/RGR/CEP250/PDE6C/CNGB1/SAG/GRK4/ATP8A2/AIPL1/SEMA5B/GNAT1/CACNA1F/GJA10/GRK7/RRH/OPN4/ABCA4/TULP1/RHO/OPN5/PDE6B/BEST1/RPE65/RS1/GUCY2F/GPR52/GUCY2D/OPN1SW/CCDC66/GRK1
VAT	GOBP_SEROTONIN_RECEPTOR_SIGNALING_PATHWAY	39	-0.489353	-2.28457	0.00077821	0.00499961	HTR3B/OR10H5/HTR3A/HRH4/CHRM5/CHRM3/OR10H1/HTR1D/HTR3D/HTR4/HTR3E/HTR5A/HTR2A/CHRM2/OR10H4/HTR1E/HTR3C/HTR7/OR10H2/OR11H4/OR10J5/OR5T2/HTR2C/HTR6/HTR1A/OR10H3/CHRM4/HRH3/CHRM1/HTR1B/OR5T3/OR6T1
VAT	GOBP_PHOTOTRANSDUCTION	48	-0.398274	-1.94492	0.00078125	0.00499961	SLC24A2/RP1/RGR/SLC24A4/TRPC3/PDE6C/CNGB1/SAG/CABP4/GRK4/AIPL1/GNAT1/GRK7/RRH/OPN4/GNGT1/ABCA4/RHO/OPN5/PDE6B/RS1/GUCY2F/GPR52/NR2E3/GUCY2D/OPN1SW
VAT	GOBP_MEMBRANE_DEPOLARIZATION_DURING_ACTION_POTENTIAL	35	-0.475045	-2.15067	0.000788022	0.00499961	SCN11A/ANK3/SCN8A/SCN7A/SCN1A/CACNB2/SCN2A/SCN9A/SCN3A/PTPN3/CACNA1C/SCN3B/CACNA1D/TRPM4/SCN10A/SCN2B/SCN1B/CACNA1G/SCN5A/CACNA1I/CAV3
VAT	GOBP_NEURONAL_ACTION_POTENTIAL	35	-0.472714	-2.14011	0.000788022	0.00499961	SCN11A/ANK3/SCN8A/SCN7A/KCNMB4/SCN1A/CHRNA1/P2RX3/GRIK2/SCN2A/KCNA2/SCN9A/SCN3A/FGF12/KCNMB3/GPR35/SCN10A/CACNA1G/MTNR1B/SCN5A/CACNA1I/DRD1/KCNA1
VAT	GOBP_DNA_METHYLATION_INVOLVED_IN_GAMETE_GENERATION	20	-0.630655	-2.37372	0.000830565	0.00499961	PIWIL2/CTCFL/KDM1B/TDRD12/FKBP6/TDRD1/ASZ1/MAEL/MOV10L1/DDX4/PLD6/TDRD9/MORC1/DNMT3L/TDRD5/DNMT3A
VAT	GOBP_G_PROTEIN_COUPLED_GLUTAMATE_RECEPTOR_SIGNALING_PATHWAY	15	-0.602581	-2.05416	0.000846024	0.00499961	HOMER2/TRPM1/GRM7/GRM6/GRIK3/GRM1/GRM5/GRM8/GRM2/GRM4/GRM3
VAT	GOBP_ACTIN_FILAMENT_SEVERING	16	0.5819	2.21837	0.00121359	0.00499961	CAPG/CFL1/DSTN/CFL2/MYH9/GSN/FLII/GMFG/GMFB/SVIL/SRGAP2
VAT	GOBP_RESPONSE_TO_STEROL_DEPLETION	16	0.584426	2.228	0.00121359	0.00499961	SCAP/SREBF2/INSIG1/TMED2/ERLIN2/LPCAT3/ERLIN1/ARHGEF10L/EIF2A/FBXW7/ZBTB7B/AMFR
VAT	GOBP_NEGATIVE_REGULATION_OF_RESPONSE_TO_REACTIVE_OXYGEN_SPECIES	16	0.621667	2.36997	0.00121359	0.00499961	H19/NFE2L2/RACK1/TXN/MET/PARK7/PINK1/TRAP1/PYCR1/NR4A3
VAT	GOBP_CARDIAC_NEURAL_CREST_CELL_DIFFERENTIATION_INVOLVED_IN_HEART_DEVELOPMENT	16	0.634199	2.41775	0.00121359	0.00499961	HAND2/BMP4/SEMA3C/ENG/MAPK3/HES1/CITED2/CDC42/EDNRA/TWIST1/MAPK1
VAT	GOBP_REGULATION_OF_EXTRACELLULAR_MATRIX_DISASSEMBLY	16	0.634215	2.41781	0.00121359	0.00499961	PDPN/DDR1/DPP4/CST3/DDR2/LRP1
VAT	GOBP_CELLULAR_RESPONSE_TO_EXOGENOUS_DSRNA	16	0.644345	2.45643	0.00121359	0.00499961	FLOT1/PQBP1/CAV1/MUL1/RALB/IRF3/IFIT1/ZCCHC3/DHX9/IFIH1
VAT	GOBP_TRANSLATIONAL_TERMINATION	16	0.646815	2.46584	0.00121359	0.00499961	APEH/MRPL58/ETF1/EIF5A/GSPT2/UPF1/JMJD4/MTRF1L/GSPT1/GLE1/OGFOD1
VAT	GOBP_SNO_S_RNA_METABOLIC_PROCESS	16	0.651632	2.48421	0.00121359	0.00499961	LARP7/EXOSC4/EXOSC5/FBL/NUDT16L1/DKC1/RNF113A/NOLC1/EXOSC10/EXOSC3
VAT	GOBP_AUTOPHAGY_OF_NUCLEUS	16	0.693717	2.64465	0.00121359	0.00499961	WDR45B/ATG7/ATG3/ATG12/ATG13/WIPI2/WDR45/ATG9A/ATG5/ULK1/RB1CC1/WIPI1
VAT	GOBP_REGULATION_OF_INTEGRIN_MEDIATED_SIGNALING_PATHWAY	16	0.694679	2.64832	0.00121359	0.00499961	TIMP1/BST1/CD63/CTNNA1/PRKD1/FLNA/ITGB1BP1/LIMS2/DMTN/LOXL3/EMP2
VAT	GOBP_CHAPERONE_MEDIATED_AUTOPHAGY	16	0.696796	2.65639	0.00121359	0.00499961	SNCA/HSP90AA1/SNRNP70/EEF1A1/HSPA8/STUB1/CLU/CTSA/BAG3/LAMP2/ATG5/SYNPO2
VAT	GOBP_REGULATION_OF_INTRINSIC_APOPTOTIC_SIGNALING_PATHWAY_IN_RESPONSE_TO_DNA_DAMAGE_BY_P53_CLASS_MEDIATOR	16	0.703491	2.68191	0.00121359	0.00499961	MIF/ING2/RPL26/TRIAP1/HNRNPK/TAF9/KDM1A/TAF9B/CD74/CD44/MUC1
VAT	GOBP_POSITIVE_REGULATION_OF_VASCULAR_ENDOTHELIAL_GROWTH_FACTOR_RECEPTOR_SIGNALING_PATHWAY	15	0.560195	2.09402	0.00121951	0.00499961	VTN/FGF18/ITGA5/FGF9/PRKD2/MIR10A/GRB10/ARNT/FGF10/IL1B/HIF1A
VAT	GOBP_GOLGI_TO_ENDOSOME_TRANSPORT	15	0.561898	2.10038	0.00121951	0.00499961	SYS1/GBF1/KLHL20/RAB14/AP4M1/WIPI1/SORT1/KIF16B/EPS15/AP2A1/MON2
VAT	GOBP_MATURATION_OF_LSU_RRNA_FROM_TRICISTRONIC_RRNA_TRANSCRIPT_SSU_RRNA_5_8S_RRNA_LSU_RRNA	15	0.566329	2.11695	0.00121951	0.00499961	FTSJ3/RPF2/RPL35/RPL7/NIFK/GTPBP4/PES1/BOP1/DDX18/URB1
VAT	GOBP_REGULATION_OF_RRNA_PROCESSING	15	0.569191	2.12764	0.00121951	0.00499961	TRMT112/YTHDF2/RIOK1/USP36/WDR43/METTL18/NUDT16/SIRT7/RIOK2/HEATR1/DIMT1
VAT	GOBP_NUCLEOLUS_ORGANIZATION	15	0.570698	2.13328	0.00121951	0.00499961	RPS19/EMG1/USP36/NOLC1/RRN3/SIRT2/RRP8/BAZ2A/SUV39H1/SIRT1
VAT	GOBP_ORGANELLE_INHERITANCE	15	0.571685	2.13697	0.00121951	0.00499961	GBF1/MAPK3/PDCD10/YWHAZ/STK25/MAP2K2/STX5/GOLGA2/VRK1/MAPK1/MAP2K1
VAT	GOBP_TROPHOBLAST_CELL_MIGRATION	15	0.572116	2.13858	0.00121951	0.00499961	TIMP1/GJA1/CALR/ITGB4/C1QBP/ARHGDIB/YTHDF3/ACVR1C/SYDE1/VEGFA/ACVR1B
VAT	GOBP_SUPPRESSION_OF_VIRAL_RELEASE_BY_HOST	15	0.573472	2.14365	0.00121951	0.00499961	CHMP3/TRIM28/TRIM21/TRIM13/TRIM26/TRIM27/MID2/TRIM32/PML
VAT	GOBP_REGULATION_OF_NUCLEOBASE_CONTAINING_COMPOUND_TRANSPORT	15	0.57698	2.15676	0.00121951	0.00499961	KHDRBS1/IWS1/NCBP2/TPR/DHX9/AKAP8L/NUP153/SUPT6H/RIPK1/CPSF6/RSC1A1/SETD2
VAT	GOBP_NEURAL_CREST_FORMATION	15	0.577714	2.1595	0.00121951	0.00499961	PEF1/PDCD6/FUZ/SFRP1/NOLC1/GSC/KLHL12/EDNRA
VAT	GOBP_BASEMENT_MEMBRANE_ASSEMBLY	15	0.580128	2.16853	0.00121951	0.00499961	LAMB1/RAMP2/LAMB2/NTNG1/PLOD3/PXDN/DAG1/PHLDB1/PHLDB2
VAT	GOBP_POSITIVE_REGULATION_OF_MYOBLAST_FUSION	15	0.580334	2.1693	0.00121951	0.00499961	CAPN2/FLOT1/MAPK14/EHD1/TNFSF14/EHD2/CD53/NFATC2/IL4R/SCGB3A1
VAT	GOBP_DETOXIFICATION_OF_COPPER_ION	15	0.584994	2.18672	0.00121951	0.00499961	MT1F/MT1E/PARK7/MT2A/MT1M/MT1X/MT1A/MT1DP/MT1G
VAT	GOBP_CELLULAR_COPPER_ION_HOMEOSTASIS	15	0.585946	2.19027	0.00121951	0.00499961	ARF1/ATOX1/MT2A/SLC31A2/APP/PRNP/ABCB6/CCDC22
VAT	GOBP_NEGATIVE_REGULATION_OF_ANDROGEN_RECEPTOR_SIGNALING_PATHWAY	15	0.587611	2.1965	0.00121951	0.00499961	DAB2/PHB/SFRP1/ZBTB7A/NCOR2/NCOR1/TCF21/HEYL/SIRT1/HDAC1/FOXP1
VAT	GOBP_PYRIMIDINE_NUCLEOSIDE_MONOPHOSPHATE_BIOSYNTHETIC_PROCESS	15	0.590924	2.20888	0.00121951	0.00499961	DCTD/DUT/UCK1/UCKL1/CDA/CMPK1/UPP1/UMPS/SHMT1/UPRT/TYMS/CAD
VAT	GOBP_POLYAMINE_BIOSYNTHETIC_PROCESS	15	0.592054	2.21311	0.00121951	0.00499961	SAT1/NNMT/SAT2/SRM/ODC1/OAZ1/SMS/OAZ2/AZIN1/SMOX/PAOX
VAT	GOBP_PENTOSE_PHOSPHATE_SHUNT	15	0.595981	2.22779	0.00121951	0.00499961	H6PD/PGLS/TALDO1/PGD/TKT/DERA/RPE/PGAM1/G6PD/RPIA/RBKS
VAT	GOBP_CARDIOLIPIN_METABOLIC_PROCESS	15	0.597118	2.23204	0.00121951	0.00499961	PHB2/STOML2/PTPMT1/CRLS1/HADHA/DNAJC19/PNPLA8
VAT	GOBP_NEGATIVE_REGULATION_OF_AUTOPHAGOSOME_ASSEMBLY	15	0.601353	2.24787	0.00121951	0.00499961	FEZ2/PHF23/NUPR1/PINK1/CHMP4B/CHMP4A/BECN1/SCFD1/TMEM39A/EHMT2
VAT	GOBP_NEGATIVE_REGULATION_OF_VIRAL_TRANSCRIPTION	15	0.606889	2.26856	0.00121951	0.00499961	IFITM3/LARP7/TRIM21/TRIM13/HEXIM1/ZFP36/TRIM27/MID2/TRIM32
VAT	GOBP_POSITIVE_REGULATION_OF_NON_CANONICAL_WNT_SIGNALING_PATHWAY	15	0.613247	2.29233	0.00121951	0.00499961	DAB2/RSPO3/PLEKHA4/GPC3/ABL1/CSNK1E/SFRP1
VAT	GOBP_TRANSFORMING_GROWTH_FACTOR_BETA1_PRODUCTION	15	0.617733	2.3091	0.00121951	0.00499961	GATA6/LUM/LAPTM4B/TYROBP/THBS1/COL3A1/FURIN/ATP6AP2
VAT	GOBP_REGULATION_OF_AMYLOID_FIBRIL_FORMATION	15	0.618927	2.31356	0.00121951	0.00499961	PFDN5/CRYAB/PFDN1/PFDN2/CLU/PFDN4/TREM2/APP/VBP1/APOE/PSEN1
VAT	GOBP_REGULATION_OF_PEROXISOME_PROLIFERATOR_ACTIVATED_RECEPTOR_SIGNALING_PATHWAY	15	0.621735	2.32405	0.00121951	0.00499961	ALOX15/PTGIS/FABP5/GPS2/CITED2/ASXL1/LEP/LMO3/TWIST1/BMP2/PLIN5/SIRT1
VAT	GOBP_CONVERGENT_EXTENSION	15	0.632677	2.36495	0.00121951	0.00499961	TRIM28/SFRP2/DVL1/MESP1/FRZB/SFRP1/MKKS/WNT11
VAT	GOBP_DEOXYRIBONUCLEOSIDE_TRIPHOSPHATE_METABOLIC_PROCESS	15	0.63713	2.3816	0.00121951	0.00499961	ITPA/DCTPP1/DUT/DGUOK/TBPL1/DTYMK/SAMHD1/ADA/ADK/NUDT16
VAT	GOBP_RNA_SURVEILLANCE	15	0.643931	2.40702	0.00121951	0.00499961	EXOSC4/EXOSC5/EXOSC7/DXO/EXOSC8/PELO/EXOSC10/EXOSC3/PCID2/EXOSC9/PRPF18
VAT	GOBP_COPII_COATED_VESICLE_CARGO_LOADING	15	0.651018	2.43352	0.00121951	0.00499961	SEC31A/SEC13/SCAP/SAR1A/RAB1A/SEC23B/INSIG1/SEC24B/SEC24C/TBC1D20
VAT	GOBP_CYTOPLASMIC_SEQUESTERING_OF_TRANSCRIPTION_FACTOR	15	0.652548	2.43923	0.00121951	0.00499961	PKD2/TMSB4X/PSMD10/SRI/NFKBIA/KEAP1/CCDC22/MDFI/SUFU/NFKBIE/FAF1
VAT	GOBP_NUCLEOTIDE_SUGAR_BIOSYNTHETIC_PROCESS	15	0.661306	2.47197	0.00121951	0.00499961	GFPT2/UAP1/PMM1/MPI/AMDHD2/GMDS/NANS/PGM3/GMPPB/UXS1/UGDH
VAT	GOBP_NEGATIVE_REGULATION_OF_CELL_MIGRATION_INVOLVED_IN_SPROUTING_ANGIOGENESIS	15	0.661347	2.47212	0.00121951	0.00499961	RHOA/MAP2K5/THBS1/ITGB1BP1/PDCD10/HDAC5/MMRN2/MEOX2/KLF4/NOTCH1
VAT	GOBP_CELLULAR_RESPONSE_TO_STEROL_DEPLETION	15	0.661667	2.47332	0.00121951	0.00499961	SCAP/SREBF2/INSIG1/TMED2/ERLIN2/LPCAT3/ERLIN1/ARHGEF10L/EIF2A/FBXW7/ZBTB7B/AMFR
VAT	GOBP_POSITIVE_REGULATION_OF_RUFFLE_ASSEMBLY	15	0.686058	2.56449	0.00121951	0.00499961	EPS8L1/CYFIP1/PFN1/HRAS/FAM98A/NDEL1/DEF8/EPS8/EPS8L2
VAT	GOBP_POSITIVE_REGULATION_OF_EXOSOMAL_SECRETION	15	0.689439	2.57713	0.00121951	0.00499961	SDC4/CHMP2A/RAB7A/TSG101/VPS4A/SNF8/SDCBP/SMPD3/HGS/PDCD6IP/VPS4B/STAM
VAT	GOBP_POSITIVE_REGULATION_OF_CYTOPLASMIC_TRANSLATION	15	0.692457	2.58841	0.00121951	0.00499961	HNRNPD/YBX3/YBX1/PABPC1/CNBP/PKM/SYNCRIP/CSDE1/HNRNPU/DHX9/PAIP1
VAT	GOBP_REGULATION_OF_DENDRITIC_CELL_DIFFERENTIATION	15	0.695399	2.59941	0.00121951	0.00499961	TMEM176A/TMEM176B/LGALS3/HMGB1/LGALS1/HLA-B/CEBPB/MIR223/LGALS9/LILRB2/HLA-G/AGER/FCGR2B
VAT	GOBP_POSITIVE_REGULATION_OF_MITOCHONDRIAL_TRANSLATION	15	0.705752	2.63811	0.00121951	0.00499961	COA3/UQCC2/TRMT10C/MRPS27/NGRN/RCC1L/C1QBP/RPUSD3/MPV17L2/CDK5RAP1/FASTKD2/RPUSD4
VAT	GOBP_VESICLE_TARGETING_ROUGH_ER_TO_CIS_GOLGI	15	0.718003	2.68391	0.00121951	0.00499961	TMED10/PEF1/TFG/PDCD6/SAR1A/PPP6C/PREB/SEC16A/TMED2/KLHL12/CUL3/CSNK1D
VAT	GOBP_POSITIVE_REGULATION_OF_ENDOTHELIAL_CELL_CHEMOTAXIS	15	0.740252	2.76707	0.00121951	0.00499961	SMOC2/KDR/TMSB4X/HSPB1/MET/FGF18/FGFR1/PRKD1/SEMA5A/LGMN/PRKD2
VAT	GOBP_TAIL_ANCHORED_MEMBRANE_PROTEIN_INSERTION_INTO_ER_MEMBRANE	15	0.76674	2.86609	0.00121951	0.00499961	EMC6/CAMLG/BAG6/EMC4/EMC7/EMC9/MMGT1/GET4/EMC8/UBL4A/EMC3/SGTA
VAT	GOBP_MITOCHONDRIAL_ELECTRON_TRANSPORT_CYTOCHROME_C_TO_OXYGEN	15	0.789898	2.95265	0.00121951	0.00499961	COX4I1/COX6A1/COX5B/COX7C/COX5A/COX7A2L/MT-CO3/COX7A1/MT-CO1/MT-CO2/COX4I2/CYCS/COX15
VAT	GOBP_TRNA_5_END_PROCESSING	15	0.796116	2.97589	0.00121951	0.00499961	RPP25L/HSD17B10/POP7/RPP21/POP5/SSB/TRMT10C/POP4/RPP25/RPP30/RPP38/RPP40
VAT	GOBP_POSITIVE_REGULATION_OF_TELOMERASE_RNA_LOCALIZATION_TO_CAJAL_BODY	15	0.833313	3.11493	0.00121951	0.00499961	NHP2/CCT4/NOP10/CCT2/TCP1/CCT7/CCT6A/RUVBL2/CCT5/CCT3/DKC1/CCT8
VAT	GOBP_NEGATIVE_REGULATION_OF_CELL_SUBSTRATE_JUNCTION_ORGANIZATION	17	0.570307	2.20899	0.00123609	0.00499961	CORO1C/THBS1/APOD/ITGB1BP1/PTEN/DMTN/DLC1/DUSP22/ACVRL1/FAM107A/PHLDB2
VAT	GOBP_REGULATION_OF_DNA_STRAND_ELONGATION	17	0.575516	2.22917	0.00123609	0.00499961	YY1/TFPT/RUVBL2/NUCKS1/MCRS1/ACTL6A/UCHL5/ACTR8/NFRKB/INO80B/ACTR5/INO80E/INO80
VAT	GOBP_HISTONE_H2A_MONOUBIQUITINATION	17	0.579733	2.2455	0.00123609	0.00499961	RING1/SKP1/PCGF1/PCGF3/PCGF5/CUL4B/BMI1/TRIM37/RNF168/DDB1/DDB2/RYBP
VAT	GOBP_MIDBODY_ABSCISSION	17	0.581115	2.25085	0.00123609	0.00499961	CHMP3/CHMP2A/CHMP2B/VPS4A/CHMP1A/CHMP4B/CHMP4A/CHMP6/CHMP5/PDCD6IP/CHMP1B/CHMP7/VPS4B
VAT	GOBP_CLATHRIN_COAT_ASSEMBLY	17	0.592381	2.29449	0.00123609	0.00499961	NSG1/CLTB/DAB2/CLTA/AP2S1/AP2B1/CLTC/PICALM
VAT	GOBP_NUCLEOTIDE_SALVAGE	17	0.593553	2.29903	0.00123609	0.00499961	APRT/DGUOK/NAPRT/AMPD2/UCK1/HPRT1/ADSL/UCKL1/CDA/ADA/ADK/UPP1
VAT	GOBP_PROTEIN_LOCALIZATION_TO_PHAGOPHORE_ASSEMBLY_SITE	17	0.601255	2.32887	0.00123609	0.00499961	MFN2/WDR45B/ATG4B/ATG13/ARFIP2/WIPI2/WDR45/ATG9A/ATG4D/WIPI1/PACS2
VAT	GOBP_REGULATION_OF_INCLUSION_BODY_ASSEMBLY	17	0.604681	2.34213	0.00123609	0.00499961	PSMC5/CDC34/CLU/HSF1/DNAJB1/DNAJB2/BAG5/DNAJB6/HSPA1A/PSMC6/HSPA1B/DNAJA4/HSPA2
VAT	GOBP_RESPONSE_TO_HYDROPEROXIDE	17	0.627024	2.42868	0.00123609	0.00499961	AIF1/GPX3/GPX1/XRCC1/MGST1/PRKD1/DAPK1/CD36/SP1/TP53INP1/OXR1
VAT	GOBP_CELL_CELL_ADHESION_MEDIATED_BY_INTEGRIN	17	0.635857	2.46289	0.00123609	0.00499961	PODXL/DPP4/ITGB1/ITGA5/WNK1/NPNT/PLPP3/PIEZO1/ADA/SWAP70/FERMT3/CCL5/ADAM9
VAT	GOBP_ESTABLISHMENT_OF_PROTEIN_LOCALIZATION_TO_TELOMERE	17	0.655823	2.54023	0.00123609	0.00499961	CCT4/CCT2/TCP1/CCT7/CCT6A/NABP2/CCT5/CCT3/ACD/DKC1/CCT8
VAT	GOBP_MITOCHONDRIAL_CALCIUM_ION_TRANSMEMBRANE_TRANSPORT	17	0.656763	2.54387	0.00123609	0.00499961	STOML2/SMDT1/MCUB/SLC25A23/VDAC1/PSEN2/MICU3/MICU1/PMPCB/AFG3L2/MCUR1
VAT	GOBP_LAMELLIPODIUM_MORPHOGENESIS	17	0.657276	2.54585	0.00123609	0.00499961	PDPN/WASF2/CORO1C/CORO1B/PLEKHO1/CD44/WASF1/SNX2/ABI1/ENPP2/ARHGEF7/KANK1/SNX1
VAT	GOBP_NEGATIVE_REGULATION_OF_CALCIUM_ION_TRANSPORT_INTO_CYTOSOL	17	0.658097	2.54903	0.00123609	0.00499961	PKD2/GSTO1/FKBP1B/TMBIM6/SRI/CALM2/CALM3/CALM1/FKBP1A/GSTM2
VAT	GOBP_POSITIVE_REGULATION_OF_PROTEIN_EXPORT_FROM_NUCLEUS	17	0.661639	2.56275	0.00123609	0.00499961	GAS6/EMD/ANP32B/YWHAE/TPR/CAMK1/RBM22/BAG3/TCF7L2/RAPGEF3/PRKACA
VAT	GOBP_NEGATIVE_REGULATION_OF_PEPTIDYL_THREONINE_PHOSPHORYLATION	17	0.661792	2.56334	0.00123609	0.00499961	PARD3/CALM2/CALM3/EIF4G1/CALM1/DMTN/INPP5K/DDIT4/SIRT2/SPRY2/SPRED2/TTC36
VAT	GOBP_MODULATION_BY_HOST_OF_VIRAL_GENOME_REPLICATION	17	0.672202	2.60367	0.00123609	0.00499961	IFI27/PPIB/PHB/VAPA/HSPA8/NUCKS1/CCNK/EIF2AK4/STOM/ZBED1/ZC3H12A/FMR1/TBC1D20
VAT	GOBP_CELLULAR_RESPONSE_TO_THYROID_HORMONE_STIMULUS	17	0.67773	2.62508	0.00123609	0.00499961	RDX/CTSB/CTSL/CTSH/BRD8/KLF9/INHBB/LMO2/GAS2L1/THRB/CTSS
VAT	GOBP_MORPHOGENESIS_OF_AN_ENDOTHELIUM	17	0.690969	2.67636	0.00123609	0.00499961	FGF1/BMP4/CSNK2B/RBPJ/RHOA/RHOB/ACVRL1/CCM2/CTNNB1/PRKD2/CXCL10/ADAMTS12
VAT	GOBP_REGULATION_OF_EARLY_ENDOSOME_TO_LATE_ENDOSOME_TRANSPORT	17	0.691014	2.67653	0.00123609	0.00499961	EZR/DAB2/SNX12/CHMP3/RDX/MAPK3/MSN/SNX3/MAP2K2/PTPN23/MTMR2/MAPK1/MAP2K1
VAT	GOBP_POSITIVE_REGULATION_OF_CELLULAR_EXTRAVASATION	17	0.756896	2.93171	0.00123609	0.00499961	IL1R1/CD99/LYVE1/MDK/THY1/CD99L2/FADD/CD47/PDGFD/XG/ICAM1/PLVAP/JAM3
VAT	GOBP_LATE_ENDOSOME_TO_VACUOLE_TRANSPORT_VIA_MULTIVESICULAR_BODY_SORTING_PATHWAY	17	0.757118	2.93257	0.00123609	0.00499961	VPS28/TMEM50A/VPS25/SNF8/CHMP4B/CHMP4A/TMEM50B/LEPROT/VTA1/CHMP6/PTPN23/CHMP5/VPS36/LEPROTL1/CHMP7
VAT	GOBP_RESPONSE_TO_MITOCHONDRIAL_DEPOLARISATION	17	0.760158	2.94435	0.00123609	0.00499961	HTRA2/TOMM7/MFN2/PINK1/OPTN/GPS2/MUL1/CDC37/GBA/SQSTM1/HUWE1
VAT	GOBP_VIRAL_TRANSLATION	17	0.795311	3.08051	0.00123609	0.00499961	EIF3G/EIF3L/EIF3A/PCBP2/EIF3B/EIF3F/EIF3D/SSB/PTBP1/CSDE1/ATG12/EIF2AK4/DHX9/ATG5/MCTS1/DENR/EIF2D
VAT	GOBP_NEGATIVE_REGULATION_OF_FIBROBLAST_GROWTH_FACTOR_RECEPTOR_SIGNALING_PATHWAY	18	0.507219	2.00253	0.00124069	0.00499961	SULF1/SULF2/SPRY1/THBS1/FUZ/SPRY4/GPC1/SPRY2/NGFR
VAT	GOBP_POSITIVE_REGULATION_OF_SMAD_PROTEIN_SIGNAL_TRANSDUCTION	18	0.51178	2.02054	0.00124069	0.00499961	BMP4/DAB2/RBPMS/TGFB3/PARP1/BMP6/PPARG/TGFBR1/BMPR2/BMP2/SMAD4
VAT	GOBP_PROTEIN_TARGETING_TO_PEROXISOME	18	0.513379	2.02685	0.00124069	0.00499961	PEX10/PEX19/ZFAND6/PEX16/LONP2/HACL1/PEX6/PEX3/PEX14/PEX7/PEX2/RAB8B
VAT	GOBP_POSITIVE_REGULATION_OF_MACROPHAGE_CHEMOTAXIS	18	0.514528	2.03138	0.00124069	0.00499961	RARRES2/MDK/CSF1R/THBS1/MAPK3/C3AR1/CMKLR1/CSF1/AKIRIN1/MAPK1/CCL5/IL34
VAT	GOBP_EMBRYONIC_BRAIN_DEVELOPMENT	18	0.522896	2.06442	0.00124069	0.00499961	PPIL1/RPL10/TRA2B/MED12/MKS1/TBC1D23/BLOC1S2/IFT140/CTNNB1/MFSD2A/TUBB2B
VAT	GOBP_CELLULAR_RESPONSE_TO_LOW_DENSITY_LIPOPROTEIN_PARTICLE_STIMULUS	18	0.529228	2.08942	0.00124069	0.00499961	CD9/CD81/FCER1G/ITGB1/SREBF2/CD36/LPL/ITGB2/CES1/PPARG/SOCS5/ABCA1/SYK
VAT	GOBP_POSITIVE_REGULATION_OF_TORC1_SIGNALING	18	0.538633	2.12655	0.00124069	0.00499961	LAMTOR5/PIH1D1/RRAGA/OTUD5/WAC/GPR137B/RRAGB/KLHL22/CTNS/TELO2/RRAGD/GPR137/SIK3
VAT	GOBP_LYSOSOMAL_PROTEIN_CATABOLIC_PROCESS	18	0.545662	2.1543	0.00124069	0.00499961	LAPTM4B/TPP1/CCDC115/GBA/VPS35/DPP7/LRP1/LAMP2/TMEM199/BLOC1S2
VAT	GOBP_HEART_FIELD_SPECIFICATION	18	0.554009	2.18726	0.00124069	0.00499961	BMP4/SMARCD3/RBPJ/GATA5/MESP1/ISL1/EXT1/WNT11/MEF2C/LRP2/BMP2
VAT	GOBP_REGULATION_OF_RESPIRATORY_BURST	18	0.555039	2.19132	0.00124069	0.00499961	RAC1/RPS19/GRN/BCR/INSR/NOXA1/CAMK1D/IGHA1/JCHAIN/RAC2/SLAMF8/NCF1/IGHA2/LBP
VAT	GOBP_RNA_DECAPPING	18	0.564398	2.22827	0.00124069	0.00499961	PNRC2/LSM1/DCP1A/NUDT3/DXO/CNOT7/ZFP36/EDC4/NUDT16/EDC3/DCP1B
VAT	GOBP_ENDOPLASMIC_RETICULUM_TUBULAR_NETWORK_ORGANIZATION	18	0.564573	2.22897	0.00124069	0.00499961	REEP1/RTN4/RAB10/RAB18/RTN3/ARL6IP1/REEP4/ATL1/REEP3/ZFYVE27/ATL3/RAB3GAP1/RAB3GAP2
VAT	GOBP_ACETYL_COA_BIOSYNTHETIC_PROCESS	18	0.575034	2.27026	0.00124069	0.00499961	PDK2/PPCS/MPC2/PDHA1/ACSS2/ACLY/PDHB/DLD/ACAT1/PDK4
VAT	GOBP_PLASMA_MEMBRANE_TUBULATION	18	0.57596	2.27392	0.00124069	0.00499961	PACSIN3/SH3GLB1/PLEKHM2/SNX33/EHD2/SNX9/CHMP4A/WASL/BIN3/PACSIN2/ASAP1
VAT	GOBP_ANTIGEN_PROCESSING_AND_PRESENTATION_OF_ENDOGENOUS_PEPTIDE_ANTIGEN	18	0.576475	2.27596	0.00124069	0.00499961	HLA-A/B2M/HLA-C/HLA-B/HLA-E/AZGP1/HLA-DRB1/HLA-DRA/TAPBP/HLA-F/TAP1/ERAP1/HLA-G
VAT	GOBP_REGULATION_OF_ATP_BIOSYNTHETIC_PROCESS	18	0.578547	2.28414	0.00124069	0.00499961	H19/TMSB4X/VCP/PINK1/ENO1/DNAJC30/TREM2/MT-CO2/PID1/PARP1/MYC/AK4/SLC25A12
VAT	GOBP_PYRIMIDINE_NUCLEOSIDE_TRIPHOSPHATE_BIOSYNTHETIC_PROCESS	18	0.578626	2.28445	0.00124069	0.00499961	NME2/NME3/NME1/NME4/UCK1/TBPL1/DTYMK/UCKL1/NME5/NME7
VAT	GOBP_COPPER_ION_HOMEOSTASIS	18	0.590795	2.33249	0.00124069	0.00499961	COMMD1/ARF1/ATOX1/MT2A/SLC31A2/CUTC/APP/PRNP/ABCB6/CCDC22
VAT	GOBP_NEGATIVE_REGULATION_OF_OXIDATIVE_STRESS_INDUCED_NEURON_DEATH	18	0.594055	2.34536	0.00124069	0.00499961	RACK1/NONO/ATF4/PARK7/PINK1/FBXO7/GFER/REST/NR4A3/CTNNB1/NCOA7/OXR1
VAT	GOBP_REGULATION_OF_LIPOPROTEIN_METABOLIC_PROCESS	18	0.59727	2.35806	0.00124069	0.00499961	DBI/GBA/APOD/ATG101/ATG13/RABL3/DGAT2/ULK1/LEP/RB1CC1/ITGAV/SVIP/RAB3GAP1/RAB3GAP2
VAT	GOBP_PERK_MEDIATED_UNFOLDED_PROTEIN_RESPONSE	18	0.62744	2.47717	0.00124069	0.00499961	DDIT3/NFE2L2/HSPA5/ATF4/BOK/EIF2S1/TMED2/PTPN1/PPP1R15A/QRICH1
VAT	GOBP_UBIQUINONE_METABOLIC_PROCESS	18	0.631363	2.49266	0.00124069	0.00499961	COQ9/AIFM2/COQ5/COQ8A/NDUFA9/COQ4/FDXR/COQ2/COQ7/COQ3
VAT	GOBP_NEGATIVE_REGULATION_OF_ENDOPLASMIC_RETICULUM_STRESS_INDUCED_INTRINSIC_APOPTOTIC_SIGNALING_PATHWAY	18	0.64383	2.54188	0.00124069	0.00499961	TMBIM6/XBP1/CREB3/TXNDC12/PARK7/GRINA/BCL2L1/WFS1/SYVN1/HERPUD1/PTPN1/HSPA1A
VAT	GOBP_NEGATIVE_REGULATION_OF_NECROTIC_CELL_DEATH	18	0.665491	2.62739	0.00124069	0.00499961	YBX3/RBCK1/CAV1/NUPR1/FADD/SLC25A4/NOL3/BOK/BIRC2/ARHGEF2/MIR223/BIRC3/RIPK1/PELI1
VAT	GOBP_HEMATOPOIETIC_STEM_CELL_HOMEOSTASIS	18	0.680133	2.6852	0.00124069	0.00499961	SOX4/ARMCX1/UBAP2L/GLIS2/OCIAD1/FSTL1/OCIAD2/ADAR/EXT1/TCIRG1/EMCN/CRISPLD1/NLE1/ARHGEF5
VAT	GOBP_PROTEIN_NEDDYLATION	18	0.708163	2.79587	0.00124069	0.00499961	RPL5/RNF7/RBX1/RPL11/NEDD8/COPS9/EPAS1/UBE2F/UBE2M/NAE1/UBA3/DCUN1D4/DCUN1D1/DCUN1D5/DCUN1D3
VAT	GOBP_REGULATION_OF_EXOSOMAL_SECRETION	18	0.72277	2.85354	0.00124069	0.00499961	SDC4/CHMP3/CHMP2A/RAB7A/TSG101/VPS4A/SNF8/SDCBP/ATP9A/CHMP6/SMPD3/HGS/PDCD6IP
VAT	GOBP_PEPTIDE_ANTIGEN_ASSEMBLY_WITH_MHC_PROTEIN_COMPLEX	18	0.72814	2.87474	0.00124069	0.00499961	PDIA3/B2M/CALR/HLA-DRB1/TAPBPL/HLA-DMA/HLA-DPA1/HLA-DRA/HLA-DPB1/HLA-DRB5/TAPBP/HLA-DMB/HLA-DQB1
VAT	GOBP_RIBOSOMAL_SMALL_SUBUNIT_ASSEMBLY	18	0.816688	3.22433	0.00124069	0.00499961	RPS5/RPSA/RPS19/XRCC5/RPS28/RPS15/MRPS7/RPS14/RPS27/ERAL1/MRPS11/PRKDC/ABT1/RPS27L/RRP7A/RPL38
VAT	GOBP_CARDIAC_RIGHT_VENTRICLE_MORPHOGENESIS	21	0.499953	2.07849	0.00124378	0.00499961	HAND2/SOX4/BMP4/SEMA3C/SMARCD3/ISL1/PPP1R13L
VAT	GOBP_REGULATION_OF_VIRAL_INDUCED_CYTOPLASMIC_PATTERN_RECOGNITION_RECEPTOR_SIGNALING_PATHWAY	21	0.522794	2.17345	0.00124378	0.00499961	PUM1/ANKRD17/BIRC2/ZCCHC3/C1QBP/TKFC/TSPAN6/GPATCH3/NLRX1/BIRC3/RIOK3/DHX58/PUM2/DDX60/SEC14L1
VAT	GOBP_PORE_COMPLEX_ASSEMBLY	21	0.522938	2.17405	0.00124378	0.00499961	PDZD11/BAD/AFDN/RTN4/TPR/CCT3/CCT8/GSDMD
VAT	GOBP_BRANCHED_CHAIN_AMINO_ACID_CATABOLIC_PROCESS	21	0.525192	2.18342	0.00124378	0.00499961	HSD17B10/BCKDK/BCKDHA/BCAT2/ECHS1/AUH/HMGCL/HIBCH/DLD/ACAT1/HIBADH/IVD/MCCC1
VAT	GOBP_RESPONSE_TO_PLATELET_DERIVED_GROWTH_FACTOR	21	0.544491	2.26366	0.00124378	0.00499961	HAS1/RDX/IQGAP1/PDGFRB/FYN/CORO1B/PDGFD/ERRFI1/HYAL1/MYC
VAT	GOBP_PYRIMIDINE_NUCLEOSIDE_MONOPHOSPHATE_METABOLIC_PROCESS	21	0.557719	2.31865	0.00124378	0.00499961	NT5C/DCTD/DUT/UCK1/TYMP/UCKL1/CDA/CMPK1/UPP1/DPYS/UMPS/SHMT1/NT5M/UPRT/TYMS/DPYD/CAD
VAT	GOBP_SPLICEOSOMAL_TRI_SNRNP_COMPLEX_ASSEMBLY	21	0.55988	2.32763	0.00124378	0.00499961	LSM2/CD2BP2/PRPF31/PRPF6/SRSF10/AAR2/SART3/USP4
VAT	GOBP_CELLULAR_RESPONSE_TO_DSRNA	21	0.563972	2.34464	0.00124378	0.00499961	FLOT1/PQBP1/NPM1/CAV1/MUL1/NFKB1/RALB/IRF3/IFIT1/ZCCHC3/DHX9/RIOK3/IFIH1
VAT	GOBP_PROTEIN_LOCALIZATION_TO_CELL_CELL_JUNCTION	21	0.574846	2.38985	0.00124378	0.00499961	DSP/LSR/ACTG1/TJP1/TJP2/ZDHHC7/ACTB/VCL/JAK1/CGNL1/CDH5/PECAM1/F11R/ARHGEF18
VAT	GOBP_REGULATION_OF_NUCLEASE_ACTIVITY	21	0.575248	2.39153	0.00124378	0.00499961	RPS3/TMBIM6/HMGB1/NPM1/PCNA/HMGB2/OAS1/GZMA/NEIL1/HSPA1A/AKT1
VAT	GOBP_POSITIVE_REGULATION_OF_VIRAL_LIFE_CYCLE	21	0.587104	2.44081	0.00124378	0.00499961	LGALS1/P4HB/TSG101/VPS4A/HLA-DRB1/KPNA6/AXL/TRIM21/CD4/CD74/KPNA2/LGALS9/FMR1
VAT	GOBP_CELLULAR_RESPONSE_TO_OXYGEN_RADICAL	21	0.613454	2.55036	0.00124378	0.00499961	H19/NFE2L2/SOD1/PRDX1/FBLN5/CCS/PRDX2/SOD3/NQO1/CD36/GLRX2
VAT	GOBP_REGULATION_OF_PROTON_TRANSPORT	21	0.618026	2.56937	0.00124378	0.00499961	SLC9A3R1/PHB2/TMSB4X/PARK7/ACTN4/NDUFA4/DNAJC30/COX17/PPIF/CHP1/TACO1/TCIRG1
VAT	GOBP_NEGATIVE_REGULATION_OF_STRIATED_MUSCLE_CELL_APOPTOTIC_PROCESS	21	0.620554	2.57988	0.00124378	0.00499961	HAND2/NFE2L2/MDK/SFRP2/RGL2/NUPR1/NOL3/HSF1/BAG3/PPP1R10
VAT	GOBP_TRANSCYTOSIS	21	0.641314	2.66618	0.00124378	0.00499961	FCGRT/RAB11A/MAL2/RAB11B/VPS35/LRPAP1/LRP1/CLTC/RAB5A/GPIHBP1/USO1/PICALM/RAB17/MFSD2A/LRP2
VAT	GOBP_REGULATION_OF_ENDOTHELIAL_CELL_CHEMOTAXIS	21	0.644934	2.68124	0.00124378	0.00499961	SMOC2/FGF1/KDR/TMSB4X/HSPB1/MET/FGF18/FGFR1/THBS1/PRKD1/SEMA5A/LGMN
VAT	GOBP_NUCLEOSOME_MOBILIZATION	21	0.65317	2.71548	0.00124378	0.00499961	YY1/TFPT/RUVBL2/MCRS1/POLE3/BPTF/BAZ1A/ACTL6A/UCHL5/ACTR8/NFRKB/INO80B/ARID1A/ACTR5/SMARCA5/INO80E/INO80
VAT	GOBP_CELLULAR_RESPONSE_TO_ARSENIC_CONTAINING_SUBSTANCE	21	0.667653	2.77569	0.00124378	0.00499961	GSTO1/HNRNPA1/DAXX/MKNK2/VCP/ATF4/SLC38A2/ZFAND2A/HSF1/ZFAND1/UROS/PPIF/ATF3/MYC/HMOX1/ZC3H12A/DDX3X
VAT	GOBP_CELL_JUNCTION_DISASSEMBLY	21	0.713213	2.9651	0.00124378	0.00499961	C3/C1QB/C1QA/C1QC/TGFB3/MAP4K4/TREM2/CDK5/ITGAM/MAPRE2/IQSEC1/ARF6/DUSP3/SNAI2/PIK3R1/TGFBR1
VAT	GOBP_PROTEIN_INSERTION_INTO_ER_MEMBRANE	21	0.746188	3.10219	0.00124378	0.00499961	SEC61A1/WDR83OS/EMC6/CAMLG/BAG6/EMC4/EMC7/EMC9/TRAM1/MMGT1/GET4/EMC8/UBL4A/EMC3/SGTA/CCDC47/EMC2/TRAM2
VAT	GOBP_PROTEIN_REFOLDING	21	0.752558	3.12867	0.00124378	0.00499961	FKBP1B/HSP90AA1/HSPA5/SNRNP70/HSPA8/B2M/HSPD1/FKBP1A/HSPA9/DNAJB2/BAG5/DNAJA2/HSPA1A/HSPA6/HSPA14/HSPA1B/DNAJA4
VAT	GOBP_PEROXISOMAL_TRANSPORT	22	0.487442	2.06099	0.00124688	0.00499961	PEX10/PEX19/ZFAND6/PEX16/LONP2/HACL1/PEX6/PEX3/PEX14/PEX7/PEX2/RAB8B
VAT	GOBP_POSITIVE_REGULATION_OF_PHOSPHOPROTEIN_PHOSPHATASE_ACTIVITY	22	0.498017	2.1057	0.00124688	0.00499961	HSP90AB1/CALM2/CALM3/CALM1/PDGFRB/PTPA/PPP1R12A/GNA12/SLC39A10/PPP1R15A/CD300A/MTOR
VAT	GOBP_REGULATION_OF_HORMONE_BIOSYNTHETIC_PROCESS	22	0.507658	2.14646	0.00124688	0.00499961	H6PD/ATP1A1/DAB2/NFKB1/ADM/EGR1/POR/REST/BMP6/DKK3/ARNT/BMP2/WNT4
VAT	GOBP_REGULATION_OF_MEGAKARYOCYTE_DIFFERENTIATION	22	0.511371	2.16216	0.00124688	0.00499961	EIF6/RAB7B/CIB1/PITHD1/PRMT1/MTURN/HMGB2/LOX/FAXDC2/CNOT4/MEF2C/GABPA/PRMT6/GATA2/TESC/RCOR1
VAT	GOBP_GLYCOSIDE_METABOLIC_PROCESS	22	0.519167	2.19513	0.00124688	0.00499961	AKR1A1/AKR7A2/GLA/GBA/FUCA1/FUCA2/NAGA/GBA2/AKR1C2/GUSB/AKR1C3/AKR1C1/AKR1B1/ABHD10
VAT	GOBP_NEGATIVE_REGULATION_OF_UBIQUITIN_PROTEIN_TRANSFERASE_ACTIVITY	22	0.522788	2.21043	0.00124688	0.00499961	RPL5/RPL11/PARK7/RPS7/ABL1/RPS15/RPS20/MAD2L2/BUB3/BAG5/RPL23/RPL37/PSEN1
VAT	GOBP_RESPONSE_TO_LEPTIN	22	0.526577	2.22646	0.00124688	0.00499961	ADIPOR1/MKKS/STAT3/PID1/BBS4/INHBB/LEP/CCND1/NR4A3/NR1D1/LRP2/BBS2/SIRT1
VAT	GOBP_REGULATION_OF_RECEPTOR_RECYCLING	22	0.538353	2.27625	0.00124688	0.00499961	NSG1/SNCA/LAMTOR1/VAMP3/OPTN/ANXA2/CHMP5/RAMP3/ECE1/TBC1D16/PSEN1
VAT	GOBP_PROTEIN_CATABOLIC_PROCESS_IN_THE_VACUOLE	22	0.540112	2.28368	0.00124688	0.00499961	CD81/LAPTM4B/TPP1/CCDC115/GBA/VPS35/DPP7/LRP1/LAMP2/TMEM199/BLOC1S2/TCIRG1
VAT	GOBP_LYMPH_VESSEL_MORPHOGENESIS	22	0.552117	2.33444	0.00124688	0.00499961	PDPN/LGALS8/PPP3CB/SVEP1/EPHA2/CLEC14A/LGALS12/ACVRL1/SOX18/VEGFC/PTPN14/BMPR2/TIE1
VAT	GOBP_POSITIVE_REGULATION_OF_CELL_MIGRATION_INVOLVED_IN_SPROUTING_ANGIOGENESIS	22	0.558548	2.36163	0.00124688	0.00499961	KDR/HDAC7/CIB1/ABL1/MAP3K3/ANXA1/SRPX2/PLK2/HMOX1/RHOJ/MIR10A/NRP1/GATA2/FGFBP1/VEGFA
VAT	GOBP_POSITIVE_REGULATION_OF_TRANSCRIPTION_BY_RNA_POLYMERASE_I	22	0.572732	2.42161	0.00124688	0.00499961	BNC1/PWP1/NCL/PIH1D1/LYAR/ATF4/UBTF/WDR43/NOL11/MTOR/DHX33
VAT	GOBP_NEGATIVE_REGULATION_OF_NUCLEOCYTOPLASMIC_TRANSPORT	22	0.574674	2.42982	0.00124688	0.00499961	PKIG/TXN/PARK7/SUMO1/TPR/APOD/CDK5/CD36/CHP1/MDFIC/NUP153/SUFU/UFM1/ANGPT1/RANGAP1
VAT	GOBP_INTEGRATED_STRESS_RESPONSE_SIGNALING	22	0.594047	2.51173	0.00124688	0.00499961	DDIT3/NFE2L2/HSPA5/ATF4/EIF2AK1/BOK/EIF2S1/EIF2AK4/TMED2/PTPN1/PPP1R15A/QRICH1/IMPACT/NCK1
VAT	GOBP_NEGATIVE_REGULATION_OF_AMYLOID_PRECURSOR_PROTEIN_CATABOLIC_PROCESS	22	0.60752	2.5687	0.00124688	0.00499961	SPON1/TMED10/RTN4/RTN3/CLU/FLOT2/PIN1/PRNP/ROCK1/IGF1/APOE/RTN1/PICALM/NTRK2/BIN1/GGA3
VAT	GOBP_RNA_5_END_PROCESSING	22	0.608039	2.57089	0.00124688	0.00499961	RPP25L/HSD17B10/POP7/RPP21/POP5/SSB/TRMT10C/POP4/RPP25/RPP30/RPP38/ABT1/RPP40/TBL3
VAT	GOBP_PEROXISOME_PROLIFERATOR_ACTIVATED_RECEPTOR_SIGNALING_PATHWAY	22	0.61457	2.5985	0.00124688	0.00499961	ALOX15/PTGIS/FABP5/ACTN4/GPS2/FAM120B/RXRA/CITED2/ASXL1/LEP/LMO3/PPARG/TWIST1/BMP2/PLIN5/SIRT1
VAT	GOBP_POSITIVE_REGULATION_OF_HISTONE_DEACETYLATION	22	0.631355	2.66947	0.00124688	0.00499961	C6orf89/ING2/PINK1/SAP30BP/PRKD1/BCL6/NIPBL/CTBP1/AKAP8L/PRKD2/RRP8/APLNR/SUV39H1/SIRT1/ZBTB7B/JDP2/VEGFA
VAT	GOBP_REGULATION_OF_OXIDATIVE_PHOSPHORYLATION	22	0.640472	2.70802	0.00124688	0.00499961	SNCA/COX7A2/VCP/UQCC2/NUPR1/PINK1/COX7A2L/SHMT2/SLC25A23/RHOA/COX7A1/DNAJC15/PPIF/MYC/MLXIPL/AK4
VAT	GOBP_CYTOPLASMIC_SEQUESTERING_OF_PROTEIN	22	0.66858	2.82687	0.00124688	0.00499961	PKD2/TMSB4X/YWHAB/PSMD10/SRI/GOPC/NFKBIA/FLNA/KEAP1/GET4/CCDC22/DBN1/MDFI/SUFU/NFKBIE/FAF1
VAT	GOBP_VESICLE_TARGETING_TO_FROM_OR_WITHIN_GOLGI	22	0.686121	2.90103	0.00124688	0.00499961	TMED10/PEF1/TFG/GBF1/PDCD6/SAR1A/PPP6C/TMED9/PREB/ARFGAP3/SEC16A/TMED2/ARFGAP2/KLHL12/WIPI1/CUL3
VAT	GOBP_RRNA_CATABOLIC_PROCESS	20	0.519459	2.11612	0.00125313	0.00499961	EXOSC4/EXOSC5/EXOSC7/DROSHA/EXOSC8/PELO/EXOSC10/EXOSC3/DDX49/DEDD2/EXOSC9
VAT	GOBP_RESPONSE_TO_LEAD_ION	20	0.526963	2.14669	0.00125313	0.00499961	CLDN1/BACE1/MAP1LC3A/PPP1CA/PPP2CA/PPP2CB/PLSCR1/APP/CAT/ALAD/BECN1
VAT	GOBP_NEGATIVE_REGULATION_OF_PHAGOCYTOSIS	20	0.542422	2.20967	0.00125313	0.00499961	SIRPA/RACK1/HMGB1/ATG3/PLSCR1/SNX3/CD47/APPL1/ATG5/ADIPOQ/CD300A/CSK/FCGR2B/CNN2
VAT	GOBP_POSITIVE_REGULATION_OF_TRANSFORMING_GROWTH_FACTOR_BETA_PRODUCTION	20	0.545223	2.22108	0.00125313	0.00499961	GATA6/CD200/LUM/CD34/THBS1/FURIN/SMAD3/ATP6AP2/WNT11/LGALS9
VAT	GOBP_PYRIMIDINE_NUCLEOTIDE_CATABOLIC_PROCESS	20	0.545617	2.22268	0.00125313	0.00499961	DCTPP1/NT5C/DUT/NTHL1/SMUG1/TYMP/MBD4/UNG/NEIL2/NEIL1/UPP1/DPYS
VAT	GOBP_EPITHELIAL_TO_MESENCHYMAL_TRANSITION_INVOLVED_IN_ENDOCARDIAL_CUSHION_FORMATION	20	0.558935	2.27694	0.00125313	0.00499961	BMP4/RBPJ/ENG/TGFB3/TGFBR2/SNAI2/TMEM100/TGFBR1/ACVR1/NOTCH1/HEYL/MSX1/SMAD4/SNAI1
VAT	GOBP_MIDDLE_EAR_MORPHOGENESIS	20	0.566173	2.30643	0.00125313	0.00499961	OSR1/SIX2/PRKRA/INSIG1/NAGLU/GSC/EDNRA/TSHZ1/RPL38/OSR2/PRRX1/NKX3-2/MSX1
VAT	GOBP_REGULATION_OF_COMPLEMENT_ACTIVATION	20	0.572964	2.33409	0.00125313	0.00499961	C3/SERPING1/CFH/VSIG4/PHB2/CD59/PHB/A2M/TREM2/CD55/C1QBP
VAT	GOBP_MITOCHONDRIAL_DEPOLARIZATION	20	0.574562	2.3406	0.00125313	0.00499961	KDR/RACK1/TSPO/DCN/ABL1/IFI6/BOK/PARP1/PPP2R3C/MLLT11/MYOC
VAT	GOBP_NEGATIVE_REGULATION_OF_INTRINSIC_APOPTOTIC_SIGNALING_PATHWAY_BY_P53_CLASS_MEDIATOR	20	0.589126	2.39993	0.00125313	0.00499961	PTTG1IP/MIF/ING2/TRIAP1/TAF9/KDM1A/TAF9B/CD74/CD44/RRN3/MUC1/BDKRB2/SIRT1
VAT	GOBP_NEGATIVE_REGULATION_OF_RESPONSE_TO_OXIDATIVE_STRESS	20	0.598294	2.43728	0.00125313	0.00499961	H19/NFE2L2/RACK1/TXN/MET/PARK7/PINK1/TRAP1/PYCR1/NR4A3/GGT7/NCOA7/OXR1
VAT	GOBP_REGULATION_OF_ARP2_3_COMPLEX_MEDIATED_ACTIN_NUCLEATION	20	0.601889	2.45192	0.00125313	0.00499961	WASF2/BRK1/CYFIP1/ARF1/CORO1B/WASL/ARFIP2/ARFIP1/GMFG/WASF1/WASF3/GMFB/PICK1
VAT	GOBP_REGULATION_OF_ERAD_PATHWAY	20	0.633689	2.58146	0.00125313	0.00499961	NFE2L2/UBXN1/BAG6/CAV1/BCAP31/HERPUD1/UBQLN2/TMEM259/RNF185/SGTA/UBQLN1/USP13/USP14/SVIP
VAT	GOBP_MODIFICATION_OF_SYNAPTIC_STRUCTURE	20	0.637297	2.59616	0.00125313	0.00499961	PGRMC1/BAIAP2/STAU1/CYFIP1/PFN1/RHOA/ABL1/PFN2/SYNPO/REST/WASF1/WASF3/CDC42
VAT	GOBP_TRANSPORT_OF_VIRUS	20	0.649376	2.64537	0.00125313	0.00499961	DYNLT1/BST2/RNASEK/CAV1/CTSL/KPNA6/CAV2/TPCN1/SIGLEC1/KPNA3/KPNA2/NUP153/FMR1
VAT	GOBP_NEGATIVE_REGULATION_OF_MRNA_SPLICING_VIA_SPLICEOSOME	20	0.650804	2.65119	0.00125313	0.00499961	SAP18/RBM42/SRSF9/SRSF7/SRSF10/RBM10/HNRNPK/PCBP4/RBMX/PTBP1/RNPS1/C1QBP/HNRNPA2B1/SRSF6/SRSF4/SFSWAP/U2AF2
VAT	GOBP_TYPE_B_PANCREATIC_CELL_PROLIFERATION	20	0.659273	2.68569	0.00125313	0.00499961	IGFBP4/BAD/NUPR1/IGFBP5/SFRP1/WDR13/SERPINB1/NR4A1/ERRFI1/MEN1/FMC1/NR4A3/NR1D1/BTBD10/SIDT2
VAT	GOBP_POSITIVE_REGULATION_OF_VACUOLE_ORGANIZATION	20	0.685221	2.79139	0.00125313	0.00499961	SH3GLB1/GRN/ANXA2/PIP4K2B/RALB/MOAP1/WDR45/ULK1/BECN1/PIP4K2C/WIPI1/SNX4/LRSAM1/PIP4K2A/RAB3GAP1/RAB3GAP2/SNX7
VAT	GOBP_PROTEIN_IMPORT_INTO_MITOCHONDRIAL_MATRIX	20	0.686887	2.79818	0.00125313	0.00499961	TOMM20/TIMM23/TOMM7/ROMO1/DNAJC19/GRPEL1/PAM16/TOMM70/TIMM17B/DNAJC15/TIMM17A/TIMM44/DNLZ/TOMM40L
VAT	GOBP_REGULATION_OF_TRANSLATION_IN_RESPONSE_TO_STRESS	20	0.687553	2.80089	0.00125313	0.00499961	NPM1/RBM4/EIF4G1/PPP1CA/DNAJC3/EIF2AK1/EIF2S1/EIF2AK4/SESN2/TMED2/PPP1R15A/IMPACT/DDX3X/NCK1/RPS6KA1
VAT	GOBP_MITOCHONDRIAL_CYTOCHROME_C_OXIDASE_ASSEMBLY	20	0.723606	2.94776	0.00125313	0.00499961	COA4/COX14/PET117/SURF1/COA3/BCS1L/SMIM20/COA5/COX20/OXA1L/PET100/COX16/COX17/TACO1
VAT	GOBP_IRE1_MEDIATED_UNFOLDED_PROTEIN_RESPONSE	19	0.504631	2.01177	0.00126103	0.00499961	DDRGK1/HSPA5/XBP1/DNAJB9/BFAR/UFL1/PTPN1/PARP16/FICD/COPS5/VAPB
VAT	GOBP_G1_TO_G0_TRANSITION	19	0.507654	2.02383	0.00126103	0.00499961	GATA6/ZNF503/PHGDH/WDR6/RIDA/RPL23/SMPD3/ZBTB17/MYBBP1A/RRP8
VAT	GOBP_POSITIVE_REGULATION_OF_ACTIN_CYTOSKELETON_REORGANIZATION	19	0.512038	2.0413	0.00126103	0.00499961	BAIAP2/HAX1/HRAS/ABL1/FES/CDK5/HCLS1/CDC42/NRP1/HCK/TEK/BAIAP2L2
VAT	GOBP_RETINA_VASCULATURE_DEVELOPMENT_IN_CAMERA_TYPE_EYE	19	0.513114	2.04559	0.00126103	0.00499961	ROM1/CLIC4/PDGFRB/CYP1B1/FZD4/ACVRL1/COL4A1/ARHGEF15/RHOJ/NRP1/BMPR2/PDGFRA/LRP5
VAT	GOBP_REGULATION_OF_HYDROGEN_PEROXIDE_METABOLIC_PROCESS	19	0.513754	2.04814	0.00126103	0.00499961	HP/SNCA/RAC1/PRDX2/PINK1/FYN/MT-CO2/ZNF205/CTNS/NOXA1/RAC2
VAT	GOBP_NEGATIVE_REGULATION_OF_PEPTIDYL_LYSINE_ACETYLATION	19	0.514638	2.05167	0.00126103	0.00499961	SNCA/PIH1D1/THAP7/HINT2/TAF7/SET/CTBP1/ATG5/NOC2L/TWIST1/SPI1/HDAC2/SIRT1
VAT	GOBP_KIDNEY_MESENCHYME_DEVELOPMENT	19	0.524851	2.09239	0.00126103	0.00499961	WT1/OSR1/BMP4/PKD2/SIX2/PDGFRB/STAT1/BASP1/MYC/TCF21
VAT	GOBP_ACTIVATION_OF_CYSTEINE_TYPE_ENDOPEPTIDASE_ACTIVITY	19	0.525279	2.09409	0.00126103	0.00499961	PYCARD/BAD/CIDEB/PERP/IFI16/FADD/LGMN/CYCS/RIPK2/ASPH
VAT	GOBP_POLYAMINE_METABOLIC_PROCESS	19	0.537415	2.14247	0.00126103	0.00499961	SAT1/NNMT/SAT2/SRM/ODC1/OAZ1/DHPS/SMS/OAZ2/AZIN1/SMOX/PAOX
VAT	GOBP_REGULATION_OF_MONOCYTE_DIFFERENTIATION	19	0.54904	2.18882	0.00126103	0.00499961	ZFP36L1/HOXA7/HLA-DRB1/CTNNBIP1/FES/CD4/CD74/IRF7/CSF1/MYC/ACIN1/IL34/CDK6
VAT	GOBP_PEPTIDYL_SERINE_DEPHOSPHORYLATION	19	0.554263	2.20964	0.00126103	0.00499961	YWHAE/PPP2R1A/PPP1CA/PPP2CA/PPP2CB/PPP2R2A/PPP3CA/PPP1R15A/DUSP1/SWAP70/PPP2R2D/PPP5C/NCK1
VAT	GOBP_RESPONSE_TO_INTERFERON_ALPHA	19	0.556413	2.21821	0.00126103	0.00499961	IFITM3/IFITM2/GAS6/BST2/IFITM1/TPR/IFIT3/IFIT2/AXL/ADAR/KLHL20/IFNAR2
VAT	GOBP_REGULATION_OF_CHOLESTEROL_BIOSYNTHETIC_PROCESS	19	0.562393	2.24205	0.00126103	0.00499961	FGF1/DHCR7/SOD1/SCAP/MBTPS1/POR/APOE/ERLIN2/LPCAT3/ERLIN1
VAT	GOBP_MRNA_CLEAVAGE	19	0.567881	2.26393	0.00126103	0.00499961	POLR2I/RNASE4/NCBP2/CPSF1/FIP1L1/CPSF3/CPSF7/CSTF2T/CSTF2/TUT1/CPSF4/NUDT21/CPSF6/CSTF3
VAT	GOBP_RESPONSE_TO_HYPEROXIA	19	0.567976	2.26431	0.00126103	0.00499961	PDPN/COL1A1/CAV1/PDGFRB/MMP2/MT-ATP6/ATG7/FOXO1/CAT/FAS/BNIP3
VAT	GOBP_STRESS_RESPONSE_TO_METAL_ION	19	0.568792	2.26756	0.00126103	0.00499961	HSPA5/MT1F/MT1E/PARK7/MT2A/MT1M/MT1X/MT1A/ABCB6/MT1DP
VAT	GOBP_POSITIVE_REGULATION_OF_TRANSCRIPTION_ELONGATION_FROM_RNA_POLYMERASE_II_PROMOTER	19	0.571516	2.27842	0.00126103	0.00499961	EAPP/GTF2F1/CDK9/CCNK/BRD4/SUPT16H/TCERG1/CBX7/CTNNB1/ELL/SUPT6H/CCNT1/ELL2/LEO1
VAT	GOBP_DEFINITIVE_HEMOPOIESIS	19	0.573115	2.28479	0.00126103	0.00499961	MEIS1/RBFOX2/ZFP36L2/CDK5RAP3/ADAR/TGFBR3/BCR/HOXB3/MFAP5/LYL1/HIPK1/TEK/GATA2
VAT	GOBP_POSITIVE_REGULATION_OF_MITOCHONDRIAL_FISSION	19	0.574914	2.29197	0.00126103	0.00499961	FIS1/KDR/RALBP1/DCN/MFF/PINK1/MUL1/RALA/VPS35/DNM1L/BNIP3
VAT	GOBP_NEGATIVE_REGULATION_OF_MIRNA_TRANSCRIPTION	19	0.576306	2.29752	0.00126103	0.00499961	GATA6/BMP4/NFIB/YY1/RELA/SRF/REST/RARA/NFATC4/NFATC3/PPARG/LILRB4
VAT	GOBP_REGULATION_OF_CAMP_DEPENDENT_PROTEIN_KINASE_ACTIVITY	19	0.579421	2.30993	0.00126103	0.00499961	PKIG/MST1/ATP2B4/PRKAR2A/PRKAR2B/PRKAR1B/PRKAR1A/PPP1R1B/SESN2/ADIPOQ/SPATC1L/ADRB2
VAT	GOBP_NEGATIVE_REGULATION_OF_TYPE_I_INTERFERON_MEDIATED_SIGNALING_PATHWAY	19	0.581655	2.31884	0.00126103	0.00499961	YTHDF2/MUL1/ISG15/TREX1/ADAR/OAS1/CNOT7/STAT2/SAMHD1/YTHDF3/TTLL12/METTL3/USP18
VAT	GOBP_NUCLEAR_TRANSCRIBED_MRNA_CATABOLIC_PROCESS_EXONUCLEOLYTIC	19	0.583627	2.3267	0.00126103	0.00499961	EXOSC4/EXOSC5/POLR2G/EXOSC7/NT5C3B/EXOSC8/SKIV2L/EXOSC3/EXOSC9/CNOT7/CNOT8/TTC37
VAT	GOBP_DNA_TEMPLATED_TRANSCRIPTION_TERMINATION	19	0.595426	2.37374	0.00126103	0.00499961	XRN2/PRMT5/MAZ/SSU72/TTF1/MTERF2/DHX9/SCAF4/POLR2A/SETX/SCAF8
VAT	GOBP_NEGATIVE_REGULATION_OF_DNA_TEMPLATED_TRANSCRIPTION_ELONGATION	19	0.604781	2.41104	0.00126103	0.00499961	LARP7/NELFE/SUPT4H1/EAPP/SUPT5H/NELFB/HNRNPU/HEXIM1/TCERG1/NELFCD/RNF168/AXIN1/RNF8/NELFA
VAT	GOBP_REGULATION_OF_VIRAL_TRANSCRIPTION	19	0.632605	2.52196	0.00126103	0.00499961	IFITM3/LARP7/RSF1/TRIM21/TRIM13/HEXIM1/DHX9/ZFP36/TRIM27/MID2/TRIM32/MDFIC
VAT	GOBP_SPHINGOMYELIN_METABOLIC_PROCESS	19	0.632962	2.52338	0.00126103	0.00499961	VAPA/ORMDL3/SMPDL3B/SMPD1/PEMT/SMPD2/SMPD3/ABCA8/SGMS1/SMPD4/SGMS2/SPTLC2/OSBP/SMPDL3A
VAT	GOBP_SRP_DEPENDENT_COTRANSLATIONAL_PROTEIN_TARGETING_TO_MEMBRANE	19	0.633479	2.52544	0.00126103	0.00499961	SEC61A1/SEC61B/SRP14/SSR3/SRP72/TRAM1/SRP54/SRP68/SEC63/ZFAND2B/SRP9/RN7SL1/TRAM2
VAT	GOBP_REGULATION_OF_MRNA_POLYADENYLATION	19	0.63694	2.53924	0.00126103	0.00499961	NELFE/YTHDC1/CDK9/RNF40/SNRPA/NCBP2/RNF20/SUPT5H/CTR9/HSF1/CPSF7/ZC3H3/CCNT1/NUDT21/CPSF6
VAT	GOBP_NEGATIVE_REGULATION_OF_OXIDATIVE_STRESS_INDUCED_INTRINSIC_APOPTOTIC_SIGNALING_PATHWAY	19	0.67419	2.68774	0.00126103	0.00499961	NFE2L2/HSPB1/NONO/HTRA2/PPIA/PARK7/PINK1/GPX1/NOL3/TRAP1/BAG5/AKT1/NME5
VAT	GOBP_CHROMATIN_DISASSEMBLY	19	0.675383	2.6925	0.00126103	0.00499961	SMARCD3/SSRP1/SMARCD2/SMARCE1/SET/SMARCC1/MAP1S/SUPT16H/SMARCC2/GRWD1/NFE2/ARID1A
VAT	GOBP_TELOMERASE_RNA_LOCALIZATION	19	0.718908	2.86602	0.00126103	0.00499961	NHP2/CCT4/NOP10/CCT2/TCP1/CCT7/CCT6A/RUVBL2/CCT5/CCT3/DKC1/CCT8/EXOSC10
VAT	GOBP_NEGATIVE_REGULATION_OF_TRANSLATIONAL_INITIATION	19	0.728966	2.90612	0.00126103	0.00499961	C8orf88/EIF4EBP3/EIF4EBP1/RPL13A/RBM4/ATF4/PAIP2/TPR/EIF2AK1/EIF4EBP2/EIF2S1/EIF2AK4/LARP1/EIF3E/FMR1
VAT	GOBP_LATE_ENDOSOME_TO_LYSOSOME_TRANSPORT	19	0.730785	2.91337	0.00126103	0.00499961	CHMP3/CHMP2A/SNAPIN/CHMP2B/VPS35/VPS39/CHMP1A/CHMP4B/CHMP4A/ARL8B/CHMP6/CHMP5/CHMP1B/CHMP7/VPS41
VAT	GOBP_PROTEIN_DNA_COMPLEX_DISASSEMBLY	19	0.730947	2.91401	0.00126103	0.00499961	SMARCD3/SSRP1/SMARCD2/SMARCE1/SET/SMARCC1/RPL23/SUPT16H/SMARCC2/GRWD1/NFE2/MYC/ARID1A
VAT	GOBP_NEGATIVE_REGULATION_OF_RELEASE_OF_CYTOCHROME_C_FROM_MITOCHONDRIA	19	0.73756	2.94038	0.00126103	0.00499961	PSMD10/LMNA/PARL/PRELID1/GPX1/TRIAP1/BCL2L1/GHITM/NOL3/CLU/IGF1/PPIF/AKT1/ARRB2
VAT	GOBP_CELLULAR_RESPONSE_TO_FLUID_SHEAR_STRESS	19	0.740063	2.95035	0.00126103	0.00499961	TFPI2/PKD2/NFE2L2/KLF2/MMP2/MAP2K5/HDAC3/ASS1/PLEC/PTK2B/SREBF2/MTSS1/MEF2C/KLF4/SOCS5
VAT	GOBP_AMP_METABOLIC_PROCESS	23	0.481538	2.05931	0.00127551	0.00499961	APRT/NUDT2/AK2/AK1/ATIC/AMPD2/HPRT1/AK3/ADSL/PRPS2/NT5E/ADA/ADK/AK4
VAT	GOBP_NEGATIVE_REGULATION_OF_STEM_CELL_DIFFERENTIATION	23	0.485686	2.07705	0.00127551	0.00499961	NFE2L2/ZFP36L2/YTHDF2/NELFB/STAT3/HNRNPU/HSPA9/HES1/REST/TCF15/YAP1/LBH/NOTCH1
VAT	GOBP_REGULATION_OF_MACROPHAGE_DIFFERENTIATION	23	0.495028	2.117	0.00127551	0.00499961	ID2/ROR2/C1QC/FADD/HSF1/TRIB1/ADIPOQ/CSF1/HCLS1/MIR223/RIPK1/GATA2/IL34/RB1
VAT	GOBP_POSITIVE_REGULATION_OF_MYELOID_LEUKOCYTE_CYTOKINE_PRODUCTION_INVOLVED_IN_IMMUNE_RESPONSE	23	0.496291	2.1224	0.00127551	0.00499961	MIF/DDX1/DDX21/SPON2/CD36/CD74/GPRC5B/LAPTM5/NR4A3/TICAM1/HLA-G/TLR4/SIRT1
VAT	GOBP_POLY_A_PLUS_MRNA_EXPORT_FROM_NUCLEUS	23	0.508609	2.17508	0.00127551	0.00499961	PABPN1/POLDIP3/SARNP/IWS1/ENY2/THOC2/NXF1/DDX19B/ZC3H11A/PCID2/GLE1
VAT	GOBP_BARBED_END_ACTIN_FILAMENT_CAPPING	23	0.520636	2.22651	0.00127551	0.00499961	CAPG/RDX/CAPZB/MTPN/TRIOBP/ADD1/GSN/FLII/TWF2/EPS8/CAPZA1/TWF1/SVIL/ADD3/CAPZA2/CARMIL1
VAT	GOBP_POSITIVE_REGULATION_OF_SYNCYTIUM_FORMATION_BY_PLASMA_MEMBRANE_FUSION	23	0.522782	2.23569	0.00127551	0.00499961	CAPN2/FLOT1/TYROBP/MAPK14/EHD1/CAMK1/TNFSF14/EHD2/TREM2/RAPGEF3/CD53/NFATC2
VAT	GOBP_RESPONSE_TO_MISFOLDED_PROTEIN	23	0.52496	2.245	0.00127551	0.00499961	SDF2L1/RNF5/DNAJB12/BAG6/VCP/STUB1/AUP1/CLU/DERL1/RNF185/RNF126/TOR1A
VAT	GOBP_REGULATION_OF_PROGRAMMED_NECROTIC_CELL_DEATH	23	0.539482	2.30711	0.00127551	0.00499961	YBX3/RBCK1/CAV1/NUPR1/FADD/SLC25A4/BOK/OGT/BIRC2/CASP6/ASAH1/ARHGEF2/RIPK3/BIRC3/RIPK1/PELI1
VAT	GOBP_PROTEIN_DEGLYCOSYLATION	23	0.551539	2.35867	0.00127551	0.00499961	RNF5/PARK7/EDEM2/AGA/SYVN1/RNF139/RNF185/TRIM13/MAN1A2/ENGASE/MAN2B1/MAN1B1/MAN2A2/MAN1A1/MAN1C1/AMFR/EDEM3/RNF103
VAT	GOBP_REGULATION_OF_MITOTIC_SPINDLE_ASSEMBLY	23	0.55293	2.36462	0.00127551	0.00499961	CHMP3/CHMP2A/DRG1/CHMP2B/TPR/CHMP1A/EML3/CHMP4B/CHMP4A/HNRNPU/CHMP6/CHMP5/PDCD6IP/HSPA1A/CHMP1B/CHMP7/HSPA1B/VPS4B
VAT	GOBP_PINOCYTOSIS	23	0.562924	2.40736	0.00127551	0.00499961	RAB34/PYCARD/CAV1/MAPKAPK3/PPT1/SNX33/NR1H3/NR1H2/AXL/SNX5/MAPKAPK2/EHD4/APPL1/CDC42
VAT	GOBP_NEGATIVE_REGULATION_OF_CHEMOKINE_PRODUCTION	23	0.565434	2.41809	0.00127551	0.00499961	SIRPA/GSTP1/MUL1/C1QTNF3/MAP2K5/APOD/SIGIRR/ARG2/EPHA2/OAS1/LGALS9/LILRB4/KLF4/SOCS5
VAT	GOBP_PYRIMIDINE_NUCLEOSIDE_TRIPHOSPHATE_METABOLIC_PROCESS	23	0.565742	2.41941	0.00127551	0.00499961	NME2/NME3/DCTPP1/NME1/DUT/NME4/UCK1/TBPL1/AK3/DTYMK/UCKL1
VAT	GOBP_PROTEIN_TARGETING_TO_LYSOSOME	23	0.575956	2.46309	0.00127551	0.00499961	RAB7A/HSPA8/WASH3P/VPS4A/M6PR/CLU/NCOA4/LAMP2/HGS/LAPTM5/GGA3/AP4M1/SORT1/AP3M1/AP3B1
VAT	GOBP_HISTONE_H2A_ACETYLATION	23	0.580001	2.48039	0.00127551	0.00499961	MORF4L2/MORF4L1/ACTB/RUVBL2/VPS72/MEAF6/KAT5/MRGBP/DMAP1/BRD8/ACTL6A/YEATS4
VAT	GOBP_MAINTENANCE_OF_PROTEIN_LOCATION_IN_NUCLEUS	23	0.584253	2.49857	0.00127551	0.00499961	SKP1/ARL2BP/ARL2/TXN/PARK7/TOPORS/HNRNPU/CDK5/CIZ1/SUN2/CHCHD10/SUN1/BBS4/TAF3/SUPT7L
VAT	GOBP_IRON_SULFUR_CLUSTER_ASSEMBLY	23	0.595756	2.54777	0.00127551	0.00499961	NUBP1/GLRX5/BOLA2/ISCU/ISCA1/BOLA2B/ISCA2/NFU1/MMS19/HSPA9/NUBP2/CIAPIN1/CIAO1/GLRX3
VAT	GOBP_INCLUSION_BODY_ASSEMBLY	23	0.602003	2.57448	0.00127551	0.00499961	PSMC5/VCP/CDC34/CLU/HSF1/BAG3/DNAJB1/DNAJB2/BAG5/DNAJB6/HSPA1A/TRIM37/PSMC6/HSPA1B/DNAJA4
VAT	GOBP_MITOTIC_CYTOKINETIC_PROCESS	23	0.604487	2.5851	0.00127551	0.00499961	CHMP3/CHMP2A/ARF1/CHMP2B/RHOA/VPS4A/CNTROB/CHMP1A/KLHDC8B/CHMP4B/CHMP4A/CHMP6/CHMP5/PDCD6IP/CHMP1B/CHMP7/NUP62/VPS4B
VAT	GOBP_CHAPERONE_MEDIATED_PROTEIN_COMPLEX_ASSEMBLY	23	0.620602	2.65402	0.00127551	0.00499961	HSP90AA1/HSP90AB1/PSMG1/PSMG2/PTGES3/HSPD1/CCT2/STUB1/CLU/MKKS/PSMG3/LONP1/HSPA4/HSPA1A/NDUFAF1/BBS12
VAT	GOBP_POSITIVE_REGULATION_OF_MRNA_SPLICING_VIA_SPLICEOSOME	23	0.623517	2.66649	0.00127551	0.00499961	NCL/CIRBP/SNW1/SNRNP70/PRDX6/HSPA8/SF3B4/THRAP3/TRA2B/RBMX/TRA2A/RBM3
VAT	GOBP_NUCLEAR_MEMBRANE_REASSEMBLY	23	0.637335	2.72558	0.00127551	0.00499961	BANF1/CHMP3/CHMP2A/NSFL1C/CHMP2B/UBE2I/VPS4A/CHMP1A/CHMP4B/CHMP4A/CHMP6/REEP4/CHMP5/REEP3/SIRT2/UBXN2B/CHMP1B/CHMP7
VAT	GOBP_ESTABLISHMENT_OF_PROTEIN_LOCALIZATION_TO_CHROMOSOME	23	0.669788	2.86437	0.00127551	0.00499961	PIH1D1/SPIDR/CCT4/CCT2/TCP1/SGF29/CCT7/CCT6A/RUVBL2/NABP2/CCT5/CCT3/ACD/DKC1/CCT8/NIPBL
VAT	GOBP_POSITIVE_REGULATION_OF_CELLULAR_RESPONSE_TO_INSULIN_STIMULUS	24	0.514418	2.24079	0.00129199	0.00499961	IGF2/GKAP1/GNAI2/NUCKS1/MYO1C/ADIPOR1/ECHDC3/SNX5/OSBPL8/SORBS1/LEP/ESRRA/PTPN11/AGT/SIRT1/ZBTB7B
VAT	GOBP_POSITIVE_REGULATION_OF_TRANSCRIPTION_FROM_RNA_POLYMERASE_II_PROMOTER_INVOLVED_IN_CELLULAR_RESPONSE_TO_CHEMICAL_STIMULUS	24	0.525138	2.28748	0.00129199	0.00499961	NFE2L2/XBP1/RBPJ/CREB3/ATF4/RELA/SESN2/SMAD5/SMAD1/CHD6/JUN/NOTCH1/BMP2/ATF2/SMAD4
VAT	GOBP_NEGATIVE_REGULATION_OF_DEFENSE_RESPONSE_TO_VIRUS	24	0.534303	2.32741	0.00129199	0.00499961	HTRA1/PCBP2/MUL1/RNF26/FGL2/ATG12/C1QBP/TKFC/TSPAN6/ATG5/GPATCH3/NLRX1/RIOK3/DHX58/TARBP2/TRAF3IP1/SEC14L1/PPM1B
VAT	GOBP_MEMBRANE_RAFT_ORGANIZATION	24	0.536311	2.33615	0.00129199	0.00499961	S100A10/NAXE/FLOT1/CAV1/ANXA2/GSN/PPT1/FLOT2/RFTN1/CAV2/PACSIN2/EMP2/MYADM
VAT	GOBP_MATURATION_OF_5_8S_RRNA_FROM_TRICISTRONIC_RRNA_TRANSCRIPT_SSU_RRNA_5_8S_RRNA_LSU_RRNA	24	0.54048	2.35431	0.00129199	0.00499961	FTSJ3/ERI3/EXOSC7/RPS21/EXOSC8/EXOSC10/EXOSC3/ABT1/EXOSC9/RPP40/PES1/BOP1/RRS1/KRI1/URB1/NOP9
VAT	GOBP_PLASMA_MEMBRANE_REPAIR	24	0.543439	2.3672	0.00129199	0.00499961	CHMP3/CHMP2A/CHMP2B/MYH9/CHMP1A/SMPD1/CHMP4B/CHMP4A/MYOF/ARL8B/CHMP6/ANXA6/CHMP5/CHMP1B/CHMP7
VAT	GOBP_GTP_METABOLIC_PROCESS	24	0.547518	2.38497	0.00129199	0.00499961	IMPDH2/NME2/NME3/NME1/NME4/RAN/RHOA/RHOQ/AK3/GIMAP7/IMPDH1/AK4/NME5/GTPBP1/NME7
VAT	GOBP_REGULATION_OF_MEMBRANE_PROTEIN_ECTODOMAIN_PROTEOLYSIS	24	0.55866	2.4335	0.00129199	0.00499961	TIMP1/PACSIN3/TIMP2/NRDC/TIMP3/TIMP4/SNX33/FURIN/SNX9/SH3D19/ROCK1/APOE/ADRA2A/TNFRSF1B
VAT	GOBP_ENDOPLASMIC_RETICULUM_CALCIUM_ION_HOMEOSTASIS	24	0.561483	2.4458	0.00129199	0.00499961	FIS1/TMBIM6/TGM2/TMCO1/GRINA/WFS1/BCAP31/HERPUD1/APP/CCDC47/PSEN1/KCTD17/PACS2/PML/CAMK2D/ATP2A2/RAP1GDS1
VAT	GOBP_MITOCHONDRIAL_CALCIUM_ION_HOMEOSTASIS	24	0.563976	2.45666	0.00129199	0.00499961	FIS1/TGM2/SMDT1/MCUB/SLC25A23/BCAP31/IMMT/MICU3/MICU1/ANXA6/C19orf12/AFG3L2/BNIP3/MCUR1/RAP1GDS1
VAT	GOBP_NEGATIVE_REGULATION_OF_VASCULAR_ASSOCIATED_SMOOTH_MUSCLE_CELL_PROLIFERATION	24	0.563996	2.45675	0.00129199	0.00499961	EFEMP2/TPM1/RHOA/TGFB3/PTEN/CDKN1A/GNA12/GPER1/PDCD4/ADIPOQ/CDKN1B/MIR223/HMOX1/PPARG/GNA13/MEF2C
VAT	GOBP_REGULATION_OF_NUCLEAR_TRANSCRIBED_MRNA_CATABOLIC_PROCESS_DEADENYLATION_DEPENDENT_DECAY	24	0.617989	2.69194	0.00129199	0.00499961	ZFP36L1/TOB1/HNRNPD/YBX1/ZFP36L2/PABPC1/SYNCRIP/CSDE1/HNRNPU/CNOT7/DHX9/PAIP1/ZFP36/CNOT1
VAT	GOBP_PEPTIDYL_ASPARAGINE_MODIFICATION	24	0.621115	2.70556	0.00129199	0.00499961	DAD1/DDOST/OSTC/TUSC3/ALG5/RPN1/OST4/RPN2/MGAT1/NUDT14/STT3B/ALG8/UBE2J1/STT3A
VAT	GOBP_POSITIVE_REGULATION_OF_TRANSCRIPTION_FROM_RNA_POLYMERASE_II_PROMOTER_IN_RESPONSE_TO_STRESS	24	0.628669	2.73846	0.00129199	0.00499961	DDIT3/NFE2L2/HSPA5/RBPJ/ATF4/KLF2/CEBPB/HSF1/GCN1/SESN2/ATF3/MUC1/ATF6/CHD6
VAT	GOBP_PYRIMIDINE_DEOXYRIBONUCLEOTIDE_METABOLIC_PROCESS	24	0.632604	2.7556	0.00129199	0.00499961	DCTPP1/NT5C/DCTD/DUT/NTHL1/SMUG1/TYMP/MBD4/TBPL1/UNG/DTYMK/NEIL2/NEIL1/UPP1/DPYS/SHMT1/NT5M/TDG/TYMS/DPYD
VAT	GOBP_RESPIRATORY_CHAIN_COMPLEX_IV_ASSEMBLY	24	0.676134	2.94522	0.00129199	0.00499961	COA4/COX14/PET117/SURF1/COA3/BCS1L/SMIM20/MT-CO3/COA5/COX20/OXA1L/PET100/COX16/COA6/COX17/TACO1/COX15
VAT	GOBP_EXTRACELLULAR_VESICLE_BIOGENESIS	24	0.691282	3.0112	0.00129199	0.00499961	SDC4/CHMP3/CD34/CHMP2A/RAB11A/RAB7A/TSG101/VPS4A/SNF8/SDCBP/ATP9A/CHMP6/ARRDC4/SMPD3/HGS/PDCD6IP/ARRDC1/COPS5/VPS4B/STAM
VAT	GOBP_NEGATIVE_REGULATION_OF_PEPTIDYL_SERINE_PHOSPHORYLATION	28	0.4365	2.01911	0.00130378	0.00499961	RACK1/PWP1/CAV1/PTEN/GGNBP2/GADD45A/DMTN/INPP5K/DDIT4/GPD1L/MLXIPL/BDKRB2/NCK1
VAT	GOBP_POSITIVE_REGULATION_OF_PROTEIN_MATURATION	28	0.440818	2.03909	0.00130378	0.00499961	SOX4/S100A10/SPON1/ANXA2/MYH9/GSN/ENO1/CLEC3B/PLGRKT/LPCAT3/RHBDD1
VAT	GOBP_REGULATION_OF_SYNCYTIUM_FORMATION_BY_PLASMA_MEMBRANE_FUSION	28	0.442487	2.04681	0.00130378	0.00499961	CAPN2/FLOT1/TYROBP/MAPK14/EHD1/CAMK1/TNFSF14/EHD2/TREM2/PLEKHO1/RAPGEF3/CD53/NFATC2/CXCL10
VAT	GOBP_STEM_CELL_DIVISION	28	0.455821	2.10849	0.00130378	0.00499961	SFRP2/CDK2AP2/ING2/ZFP36L2/GNL3/FZD7/WWTR1/EXT1/ZBTB16/PAFAH1B1/SOX17/SMYD5/LBH/CUL3/NOTCH1
VAT	GOBP_REGULATION_OF_RYANODINE_SENSITIVE_CALCIUM_RELEASE_CHANNEL_ACTIVITY	25	0.490162	2.15929	0.00130378	0.00499961	PKD2/GSTO1/FKBP1B/SRI/CALM2/CALM3/CALM1/FKBP1A/JSRP1/GSTM2/PRKACA
VAT	GOBP_POSITIVE_REGULATION_OF_PROTEIN_AUTOPHOSPHORYLATION	25	0.502458	2.21346	0.00130378	0.00499961	TNKS1BP1/GPNMB/CALM2/CALM3/CALM1/RAD50/PDGFD/NBN/PDGFC/VEGFC/TAOK2/DDX3X/TOM1L1/PDGFB
VAT	GOBP_ANTIGEN_PROCESSING_AND_PRESENTATION_OF_ENDOGENOUS_ANTIGEN	25	0.503565	2.21833	0.00130378	0.00499961	HLA-A/B2M/HLA-C/HLA-B/HLA-E/AZGP1/HLA-DRB1/HLA-DRA/CD74/TAPBP/ATG5/HLA-F/TAP1/ERAP1/HLA-G
VAT	GOBP_POSITIVE_REGULATION_OF_PROTEIN_TARGETING_TO_MEMBRANE	28	0.483935	2.23853	0.00130378	0.00499961	FIS1/MFF/CIB1/HRAS/FYN/MYO1C/ITGB1BP1/CDK5/ITGAM/PRNP/STOM/TCAF1/CHP1/ITGB2
VAT	GOBP_RECEPTOR_CATABOLIC_PROCESS	28	0.501458	2.31959	0.00130378	0.00499961	SH3GLB1/ANXA2/CAPN1/MVB12A/FURIN/MYLIP/CDK5/LGMN/APOE/LAPTM5/PTPN1/BECN1/SMURF1/MTMR2
VAT	GOBP_NEGATIVE_REGULATION_OF_ATP_METABOLIC_PROCESS	28	0.502458	2.32421	0.00130378	0.00499961	H19/SNCA/FIS1/TSPO/FBP1/GIT1/NUPR1/RHOA/STAT3/PID1/PARP1/DNAJC15/PPIF/DDIT4/NCOR1/SIRT6/MLXIPL
VAT	GOBP_BRANCHED_CHAIN_AMINO_ACID_METABOLIC_PROCESS	25	0.528754	2.3293	0.00130378	0.00499961	HSD17B10/BCKDK/BCKDHA/ILVBL/BCAT2/ECHS1/SDSL/AUH/HMGCL/HIBCH/DLD/ACAT1/HIBADH/IVD/MCCC1
VAT	GOBP_POSITIVE_REGULATION_OF_FILOPODIUM_ASSEMBLY	28	0.505691	2.33917	0.00130378	0.00499961	DPYSL3/MIEN1/TGFB3/RALA/RHOQ/PALM/WASL/SRF/DOCK11/CCL21/ARAP1/CDC42/PIK3R1/GPM6A/TGFBR1/FMR1/NRP1
VAT	GOBP_ANTIGEN_PROCESSING_AND_PRESENTATION_OF_PEPTIDE_ANTIGEN_VIA_MHC_CLASS_I	28	0.515161	2.38298	0.00130378	0.00499961	PDIA3/HLA-A/FCER1G/B2M/HLA-C/CALR/IFI30/HLA-B/HLA-E/AZGP1/TAPBPL/TAPBP/HLA-F/CLEC4A/TAP1/MFSD6/ERAP1/HLA-G/LNPEP
VAT	GOBP_CELLULAR_METABOLIC_COMPOUND_SALVAGE	28	0.518201	2.39703	0.00130378	0.00499961	APRT/ADI1/DGUOK/NAPRT/AMPD2/UCK1/TK2/HPRT1/PRTFDC1/PDXK/ADSL/UCKL1/CDA/ENOPH1/ADA/ADK/UPP1
VAT	GOBP_VESICLE_CARGO_LOADING	25	0.547683	2.41268	0.00130378	0.00499961	TMED10/SEC31A/SEC13/SCAP/SAR1A/RAB1A/SEC23B/INSIG1/TMED2/PICALM/SEC24B/SEC24C/TBC1D20
VAT	GOBP_REGULATION_OF_CYTOPLASMIC_TRANSLATION	28	0.523844	2.42314	0.00130378	0.00499961	HNRNPD/YBX3/YBX1/RPL13A/YTHDF2/PABPC1/CNBP/PKM/SYNCRIP/CSDE1/HNRNPU/DHX9/PAIP1/METTL3/FMR1/MTOR/NCK1
VAT	GOBP_NEGATIVE_REGULATION_OF_CARTILAGE_DEVELOPMENT	25	0.553472	2.43818	0.00130378	0.00499961	BMP4/EFEMP1/CTSK/LTBP3/FRZB/RARG/RARA/WNT11/LEP/SNAI2/CHADL/CTNNB1/PTPN11/TGFBR1/ADAMTS12/NKX3-2
VAT	GOBP_RESPONSE_TO_OXYGEN_RADICAL	25	0.558106	2.4586	0.00130378	0.00499961	H19/NFE2L2/SOD1/PRDX1/FBLN5/CCS/PRDX2/SOD3/NQO1/CD36/GLRX2/UCP2
VAT	GOBP_REGULATION_OF_PROTEIN_SUMOYLATION	25	0.574939	2.53275	0.00130378	0.00499961	GNL3/PARK7/UBE2I/MUL1/RELA/HMG20B/ZMIZ1/TOLLIP/SAE1/PIAS1/EGR1/RWDD3/UBA2/PIAS4/PIAS3/CTNNB1/HMG20A/ARNT
VAT	GOBP_NEGATIVE_REGULATION_OF_SMOOTH_MUSCLE_CELL_MIGRATION	25	0.580428	2.55694	0.00130378	0.00499961	TPM1/NFE2L2/AIF1/APEX1/IGFBP3/IGFBP5/RHOA/CORO1B/LRP1/GNA12/TRIB1/ADIPOQ/SEMA6D/SLIT2/MIR223/GNA13/MEF2C
VAT	GOBP_REGULATION_OF_CYTOPLASMIC_TRANSPORT	25	0.587899	2.58984	0.00130378	0.00499961	EZR/DAB2/SNX12/CHMP3/RDX/MAPK3/MSN/SNX3/MAP2K2/ATP9A/USP7/ARFIP1/PTPN23/MTMR2
VAT	GOBP_REGULATION_OF_ANDROGEN_RECEPTOR_SIGNALING_PATHWAY	28	0.568902	2.63156	0.00130378	0.00499961	DAB2/PHB/PRMT2/PARK7/DDX5/SFRP1/KDM1A/ZBTB7A/NCOR2/SAFB2/PKN1/NCOR1/TCF21/HEYL/SIRT1
VAT	GOBP_ANTIGEN_PROCESSING_AND_PRESENTATION_OF_EXOGENOUS_PEPTIDE_ANTIGEN_VIA_MHC_CLASS_II	28	0.579645	2.68126	0.00130378	0.00499961	CTSF/FCER1G/B2M/CTSD/IFI30/HLA-DRB1/CTSL/HLA-DMA/HLA-DPA1/HLA-DRA/HLA-DPB1/CD74/HLA-DRB5/LGMN/HLA-DMB/HLA-DQB1/CTSS/HLA-DQA1/FCGR2B/HLA-DQA2
VAT	GOBP_POSITIVE_REGULATION_OF_PROTEIN_DEACETYLATION	28	0.583937	2.70111	0.00130378	0.00499961	NNMT/C6orf89/NDN/ING2/PINK1/SAP30BP/BRMS1/PRKD1/BCL6/NIPBL/CTBP1/AKAP8L/PRKD2/RRP8/APLNR/FNTA/SUV39H1/SIRT1/ZBTB7B
VAT	GOBP_REGULATION_OF_VASCULAR_ENDOTHELIAL_GROWTH_FACTOR_RECEPTOR_SIGNALING_PATHWAY	28	0.600019	2.7755	0.00130378	0.00499961	VTN/FGF18/EMILIN1/PDCD6/ITGA5/TMEM204/MMRN2/FGF9/FZD4/HGS/PTPN1/PRKD2/MIR10A/VEGFC/GRB10/ARNT
VAT	GOBP_PROTEIN_K11_LINKED_UBIQUITINATION	28	0.608592	2.81516	0.00130378	0.00499961	ANAPC11/UBE2E2/CDC16/UBE2L3/UBE2E3/UBE2D3/RNF26/UBE2H/ANAPC13/CDC26/UBE2D4/ANAPC7/UBE2A/UBE2S/UBE2B/CDC23/ANAPC5/RNF4/ANAPC4/UBE2T/FZR1
VAT	GOBP_NEGATIVE_REGULATION_OF_RNA_SPLICING	25	0.640032	2.81951	0.00130378	0.00499961	SAP18/TMBIM6/RBM42/SRSF9/RPS13/SRSF7/SRSF10/RBM10/HNRNPK/PCBP4/RBMX/RPS26/PTBP1/RNPS1/C1QBP/HNRNPA2B1/SRSF6/SRSF4/SFSWAP/U2AF2
VAT	GOBP_RRNA_TRANSCRIPTION	28	0.613089	2.83596	0.00130378	0.00499961	ANG/PWP1/NCL/GTF3C6/PIH1D1/POLR1E/NIFK/GTF3A/DEDD/NPM3/GTF3C5/GTF3C1/NOL11/MTOR/SPIN1/GTF3C2/GTF3C3/SIRT7
VAT	GOBP_REGULATION_OF_INTRINSIC_APOPTOTIC_SIGNALING_PATHWAY_BY_P53_CLASS_MEDIATOR	28	0.632993	2.92803	0.00130378	0.00499961	PTTG1IP/MIF/UBB/ING2/RPL26/RPS7/TRIAP1/HNRNPK/TAF9/KDM1A/TAF9B/EIF5A/CD74/CD44/RRN3/MUC1/MYC/BDKRB2/MSX1/SIRT1
VAT	GOBP_RIBOSOMAL_LARGE_SUBUNIT_ASSEMBLY	25	0.677975	2.98665	0.00130378	0.00499961	RPLP0/RPL3/RPL5/RPL10/RPL11/RPF2/RPL6/MRPL20/DHX30/RPL24/TRAF7/DDX28/PPAN/MRTO4/BOP1/RRS1/RPL23A/RPL38/NOP2/FASTKD2/NLE1/BRIX1
VAT	GOBP_ESTABLISHMENT_OF_PROTEIN_LOCALIZATION_TO_MITOCHONDRIAL_MEMBRANE	28	0.65002	3.00679	0.00130378	0.00499961	TIMM13/HSP90AA1/TIMM9/PDCD5/NDUFA13/TOMM22/TIMM8B/CALM3/ROMO1/BCS1L/TIMM10/TIMM10B/TIMM22/TOMM70/OXA1L/MOAP1/NMT1/SAMM50/HSPA4/TIMM8A/AP3B1
VAT	GOBP_COTRANSLATIONAL_PROTEIN_TARGETING_TO_MEMBRANE	25	0.686547	3.02442	0.00130378	0.00499961	SEC61A1/SEC61B/SRP14/SSR2/SSR3/SRP72/SEC62/SIL1/TRAM1/SRP54/SRP68/SEC63/ZFAND2B/SRPRA/SRP9/ARL6IP1/SSR1
VAT	GOBP_MATURATION_OF_LSU_RRNA	28	0.67481	3.12146	0.00130378	0.00499961	SNU13/FTSJ3/EIF6/RPL7A/RPL10A/NHP2/RPF2/RPL35/RPL7/MRPL1/NSA2/RPF1/LAS1L/NIFK/RSL1D1/GTPBP4/PES1/BOP1/DDX18
VAT	GOBP_VIRAL_RELEASE_FROM_HOST_CELL	28	0.680991	3.15005	0.00130378	0.00499961	CHMP3/CHMP2A/RAB7A/VAPA/PPIA/CHMP2B/TSG101/VPS4A/CHMP1A/IST1/CHMP4B/CHMP4A/ARL8B/CAV2/CHMP6/PC/CHMP5/PPID/ZNF502/CHMP1B/CHMP7/DDB1/VPS4B
VAT	GOBP_REGULATION_OF_OXIDATIVE_STRESS_INDUCED_INTRINSIC_APOPTOTIC_SIGNALING_PATHWAY	28	0.682925	3.159	0.00130378	0.00499961	NFE2L2/SOD1/HSPB1/NONO/HTRA2/PPIA/PARK7/PINK1/GPX1/P4HB/SFPQ/NOL3/TREM2/TRAP1/BAG5/MCL1/PARP1/UBQLN1/AKT1/NME5/FBXW7/SIRT1
VAT	GOBP_LATE_ENDOSOME_TO_VACUOLE_TRANSPORT	25	0.741088	3.26468	0.00130378	0.00499961	CHMP3/CHMP2A/VPS28/TMEM50A/VPS25/CHMP2B/SNF8/CHMP1A/CHMP4B/CHMP4A/TMEM50B/LEPROT/VTA1/CHMP6/PTPN23/CHMP5/BECN1/VPS36/LEPROTL1/CHMP1B/CHMP7
VAT	GOBP_POSITIVE_REGULATION_OF_MUSCLE_HYPERTROPHY	26	0.480719	2.15017	0.00130548	0.00499961	HAND2/CDK9/MTPN/PARP2/ROCK1/PARP1/IGF1/PPP3CA/IL6ST/BECN1/NR4A3/ROCK2/TWF1/MEF2A/AGT/CAMK2D
VAT	GOBP_GLOMERULAR_EPITHELIUM_DEVELOPMENT	26	0.485144	2.16996	0.00130548	0.00499961	WT1/PODXL/BMP4/CD34/IQGAP1/LAMB2/EXT1/EDNRB/BASP1/ASXL1/ADIPOQ/PECAM1/EDNRA
VAT	GOBP_RIG_I_SIGNALING_PATHWAY	26	0.491109	2.19664	0.00130548	0.00499961	PHB2/PHB/PUM1/RNF135/ANKRD17/BIRC2/ZCCHC3/C1QBP/LSM14A/GPATCH3/NLRX1/BIRC3/DHX58/PUM2/DDX60/SEC14L1
VAT	GOBP_AMINO_ACID_ACTIVATION	26	0.507654	2.27065	0.00130548	0.00499961	DALRD3/WARS2/LRRC47/FARSA/FARS2/AARSD1/FARSB/AASDH/CARS2/RARS2/HARS2/IARS2/SARS2/GATB/YARS2/GATC/PARS2/NARS2
VAT	GOBP_POSITIVE_REGULATION_OF_LIPID_STORAGE	26	0.509393	2.27842	0.00130548	0.00499961	C3/CIDEA/EHD1/SCARB1/NFKB1/PLIN2/HILPDA/PLIN3/SREBF2/CD36/NR1H2/LPL/ACACB/ZC3H12A/PLIN5/OSBPL11
VAT	GOBP_PROTEIN_QUALITY_CONTROL_FOR_MISFOLDED_OR_INCOMPLETELY_SYNTHESIZED_PROTEINS	26	0.541044	2.41999	0.00130548	0.00499961	SDF2L1/RNF5/BAG6/VCP/STUB1/AUP1/DERL1/RNF185/ZER1/RNF126/CLPP/LONP2/LONP1/YME1L1/TOR1A
VAT	GOBP_HISTONE_H2A_UBIQUITINATION	26	0.55333	2.47494	0.00130548	0.00499961	RING1/SKP1/PCGF1/TRIP12/PCGF3/OTUB1/UBE2A/UBE2B/PCGF5/CUL4B/BMI1/TRIM37/RNF168/DDB1/RNF8/DDB2/UBR2/RYBP
VAT	GOBP_POSITIVE_REGULATION_OF_CHOLESTEROL_EFFLUX	26	0.566726	2.53486	0.00130548	0.00499961	PLTP/CAV1/GPS2/NFKBIA/LRP1/NR1H3/TREM2/NR1H2/APOE/RXRA/ABCA8/CES1/ADIPOQ/EEPD1/PPARG/APOA1/ABCA3/ZDHHC8/ABCA1/SIRT1
VAT	GOBP_NEGATIVE_REGULATION_OF_PHOSPHOPROTEIN_PHOSPHATASE_ACTIVITY	26	0.568678	2.54359	0.00130548	0.00499961	FKBP1B/LGALS3/BOD1/PPP1R11/GNAI2/CRY2/FKBP1A/PTPA/STYXL1/TIPRL/ROCK1/PPP1R1B/PPP1R15A/BOD1L1/ROCK2/RGN/MGAT5
VAT	GOBP_POSITIVE_REGULATION_OF_FOCAL_ADHESION_ASSEMBLY	26	0.586505	2.62333	0.00130548	0.00499961	SDC4/S100A10/KDR/RAC1/THY1/ABL1/POLDIP2/MAP4K4/FERMT2/ITGB1BP1/SFRP1/SMAD3/ROCK1/NRP1/MYOC/COL16A1/TEK/LIMS1/WNT4
VAT	GOBP_RESPONSE_TO_INCREASED_OXYGEN_LEVELS	26	0.59404	2.65703	0.00130548	0.00499961	PDPN/COL1A1/ATP6V1G1/CAV1/PDGFRB/CCDC115/MMP2/MT-ATP6/ATG7/FOXO1/ATP6V0D1/ATP6AP1/TMEM199/CAT/FAS/BNIP3
VAT	GOBP_POSITIVE_REGULATION_OF_RELEASE_OF_CYTOCHROME_C_FROM_MITOCHONDRIA	26	0.6038	2.70069	0.00130548	0.00499961	FAM162A/PYCARD/BAD/PDCD5/MFF/CIDEB/PINK1/TNFSF10/MOAP1/PPIF/PLAUR/DNM1L/GPER1/BID/BNIP3/MLLT11
VAT	GOBP_ENDOPLASMIC_RETICULUM_TO_CYTOSOL_TRANSPORT	26	0.70906	3.1715	0.00130548	0.00499961	HSP90B1/SEC61B/OS9/VCP/EDEM2/AUP1/DERL2/SYVN1/BCAP31/HERPUD1/DERL1/ERLEC1/HM13/UBE2J1/TMEM129/UBAC2/FAF2/UBE2G2/SEL1L/RHBDD1/SVIP
VAT	GOBP_CYTOPLASMIC_TRANSLATIONAL_INITIATION	26	0.783774	3.50568	0.00130548	0.00499961	EIF3M/EIF4A1/EIF3I/EIF5/RPL13A/EIF3A/EIF4H/RBM4/DHX29/EIF4G1/EIF2S2/YTHDF2/EIF3D/EIF3CL/EIF4B/MIF4GD/SLBP/EIF4A2/EIF2B3/EIF2S3/METTL3/MCTS1/MTOR/NCK1/DENR/EIF2D
VAT	GOBP_ADRENAL_GLAND_DEVELOPMENT	27	0.468214	2.13111	0.00131062	0.00499961	WT1/LY6E/CDKN1C/TSPO/ARID5B/MDK/CYP1B1/SMAD3/CITED2/WNT11/INSR/APOA1/DKK3/PBX1/PDGFRA/SMAD4/WNT4
VAT	GOBP_CELL_COMMUNICATION_BY_ELECTRICAL_COUPLING_INVOLVED_IN_CARDIAC_CONDUCTION	27	0.478669	2.1787	0.00131062	0.00499961	ATP1B1/ATP1A1/GJA1/FKBP1B/SRI/CALM2/CALM3/CALM1/CAV1
VAT	GOBP_REGULATION_OF_MITOCHONDRIAL_FISSION	27	0.483415	2.2003	0.00131062	0.00499961	FIS1/KDR/RALBP1/DCN/MFF/PINK1/MUL1/RALA/VPS35/INF2/DNM1L/BNIP3/STAT2/PPARG
VAT	GOBP_POSITIVE_REGULATION_OF_EXTRACELLULAR_MATRIX_ORGANIZATION	27	0.498063	2.26697	0.00131062	0.00499961	PDPN/EFEMP2/EMILIN1/TNXB/ABL1/COLGALT1/DDR2/SMAD3/IER3IP1/DAG1/PHLDB1/RGCC/AGT/PHLDB2/BMP2
VAT	GOBP_REGULATION_OF_PROTEIN_POLYUBIQUITINATION	27	0.510172	2.32208	0.00131062	0.00499961	GABARAP/PPIA/GPS2/RNF40/SASH1/UBE2V1/BIRC2/NMI/TRIP12/UBE2V2/TRIM44/OTUB1/UBE2N/UBE2D1/PLAA
VAT	GOBP_POSITIVE_REGULATION_OF_SIGNAL_TRANSDUCTION_BY_P53_CLASS_MEDIATOR	27	0.511013	2.32592	0.00131062	0.00499961	UBB/EEF1E1/ING4/RPL26/RPS7/RPS15/CDK5RAP3/DDX5/RPS20/EIF5A/RPL23/HEXIM1/RPL37/MYC/SPRED2/PML/HIC1/MSX1
VAT	GOBP_NEGATIVE_REGULATION_OF_PROTEIN_MATURATION	27	0.517555	2.35569	0.00131062	0.00499961	TMEM98/GAS1/CHAC1/SNX12/CAST/TMEM59/GLG1/CARD16/THBS1/NOL3/CST7/PRNP
VAT	GOBP_REGULATION_OF_MACROPHAGE_CHEMOTAXIS	27	0.520134	2.36743	0.00131062	0.00499961	MIF/RARRES2/MDK/DDT/MMP28/CSF1R/THBS1/MAPK3/C3AR1/MTUS1/PTK2B/CMKLR1/CSF1/AKIRIN1
VAT	GOBP_CELLULAR_RESPONSE_TO_GAMMA_RADIATION	27	0.536547	2.44213	0.00131062	0.00499961	HSPA5/TMEM109/XRCC5/CRYAB/HRAS/XRCC6/RPL26/BCL2L1/CYBA/HSF1/KDM1A/TREX1/CDKN1A/GTF2H5/EGR1
VAT	GOBP_PROTEIN_HYDROXYLATION	27	0.575843	2.62099	0.00131062	0.00499961	P4HA2/PRDX4/CRTAP/P4HB/P4HTM/EGLN2/PLOD3/JMJD7/P4HA1/PLOD1/VIPAS39/P3H3/JMJD4/ASPH/EGLN1/PLOD2/OGFOD1/JMJD6/FKBP10
VAT	GOBP_STRESS_GRANULE_ASSEMBLY	27	0.58154	2.64692	0.00131062	0.00499961	GRB7/CIRBP/YTHDF2/PRRC2C/UBAP2L/RPS23/STYXL1/CSDE1/YTHDF1/EIF2S1/LSM14A/G3BP1/YTHDF3/ATXN2L/OGFOD1/TIA1/PUM2/DDX3X
VAT	GOBP_CLEAVAGE_INVOLVED_IN_RRNA_PROCESSING	27	0.595243	2.70929	0.00131062	0.00499961	NHP2/ERI3/NOB1/EXOSC7/RPS21/EXOSC8/EXOSC10/EXOSC3/RRP36/ABT1/EXOSC9/RPP40/BOP1/TBL3/RRS1/KRI1
VAT	GOBP_CELL_DEATH_IN_RESPONSE_TO_HYDROGEN_PEROXIDE	27	0.604575	2.75177	0.00131062	0.00499961	NFE2L2/RACK1/SIGMAR1/TXN/MET/PARK7/PINK1/ABL1/FOXO3/PDCD10/STK26/STK25/ENDOG/TRAP1/PYCR1/NR4A3/PAWR/RIPK1
VAT	GOBP_REGULATION_OF_MRNA_3_END_PROCESSING	27	0.615759	2.80267	0.00131062	0.00499961	ZFP36L1/NELFE/AHCYL1/PAF1/YTHDC1/CDK9/RNF40/SNRPA/NCBP2/RNF20/SUPT5H/CTR9/HSF1/CPSF7/PAPOLA/ZC3H3/CCNT1/NUDT21/CPSF6/LEO1
VAT	GOBP_CELLULAR_RESPONSE_TO_COPPER_ION	27	0.625164	2.84548	0.00131062	0.00499961	BACE1/SNCA/AQP1/NFE2L2/MT1F/DAXX/MT1E/MAP1LC3A/MT2A/MT1M/HSF1/MT1X/APP/MT1A/PRNP/MT1DP/BECN1
VAT	GOBP_VIRAL_BUDDING	27	0.636972	2.89923	0.00131062	0.00499961	CHMP3/CHMP2A/VPS28/CHMP2B/TSG101/VPS4A/SNF8/MVB12A/CHMP1A/CHMP4B/CHMP4A/VTA1/CHMP6/VPS37A/CHMP5/PDCD6IP/VPS37C/CHMP1B/CHMP7/LRSAM1/VPS4B
VAT	GOBP_REGULATION_OF_MITOCHONDRIAL_GENE_EXPRESSION	27	0.638439	2.9059	0.00131062	0.00499961	MALSU1/COA3/UQCC2/SHMT2/MTG1/TRMT10C/MRPS27/NGRN/RCC1L/C1QBP/RPUSD3/CHCHD10/MPV17L2/TSFM/TACO1/ALKBH1/LRPPRC/CDK5RAP1/FASTKD2/RPUSD4
VAT	GOBP_ENDOTHELIAL_CELL_CHEMOTAXIS	27	0.643714	2.92991	0.00131062	0.00499961	SMOC2/FGF1/KDR/TMSB4X/RAB13/HSPB1/MET/FGF18/FGFR1/THBS1/PRKD1/CORO1B/SEMA5A/NR4A1/LGMN/PRKD2/NRP1/EGR3/NOTCH1
VAT	GOBP_VASCULAR_ASSOCIATED_SMOOTH_MUSCLE_CELL_DIFFERENTIATION	27	0.646398	2.94213	0.00131062	0.00499961	GATA6/EFEMP2/RAMP2/ENG/MESP1/SGCB/ADM/HES1/SRF/FGF9/GPER1/PDCD4/NFATC3/EDNRA/APLNR/NFATC1/NFATC2/COMP/NOTCH1
VAT	GOBP_NEGATIVE_REGULATION_OF_PROTEIN_LOCALIZATION_TO_CELL_PERIPHERY	27	0.648662	2.95243	0.00131062	0.00499961	DAB2/AP2M1/TMEM59/GOPC/BCL2L1/CLTC/MRAP/RHOQ/HECTD1/TMBIM1/PID1/GBP1/PPFIA1/PPP2R5A/ABI3/PICALM/PKDCC
VAT	GOBP_REGULATION_OF_ACTIN_NUCLEATION	29	0.43321	2.02215	0.00132275	0.00499961	WASF2/BRK1/CYFIP1/ARF1/GSN/CORO1B/WASL/ARFIP2/ARFIP1/GMFG/WASF1/TRIM27/WASF3/GMFB/PICK1/CORO1A
VAT	GOBP_REGULATION_OF_TRANSCRIPTION_BY_RNA_POLYMERASE_III	29	0.444285	2.07385	0.00132275	0.00499961	PRDX5/NAB2/DEK/MAF1/BAZ1B/DDX21/SF3B1/ZNF76/BRF2/CEBPA/POLR3C/ZNF143/MYBBP1A/ELL/ICE1/POLR3F/AR/MTOR/SMARCA5
VAT	GOBP_REGULATION_OF_ANIMAL_ORGAN_FORMATION	29	0.451686	2.10839	0.00132275	0.00499961	SULF1/WT1/FGF1/BMP4/SPRY1/GATA5/WNT2B/MESP1/CITED2/WNT11/CTNNB1/AR/BMP2/FGF10
VAT	GOBP_ACTIVATION_OF_PROTEIN_KINASE_B_ACTIVITY	29	0.452035	2.11002	0.00132275	0.00499961	FGF1/GAS6/ANG/TXN/PPIA/PARK7/PINK1/IL18/ITGB1BP1/IGF1/OSBPL8/ADRA2A/INSR
VAT	GOBP_REGULATION_OF_NEURON_PROJECTION_REGENERATION	29	0.462496	2.15885	0.00132275	0.00499961	KLK8/PTN/PTPRF/FKBP1B/THY1/STK24/GRN/FLNA/PTEN/NDEL1/CERS2/SPP1/KLF4/PRRX1/MAP2K1
VAT	GOBP_PHOSPHATIDYLCHOLINE_BIOSYNTHETIC_PROCESS	29	0.471992	2.20318	0.00132275	0.00499961	CAPN2/FABP5/PEMT/SLC44A2/CHKB/GPAT4/DHRS7B/PCYT1A/LPCAT3/ACSL3/LCAT/RAB38/APOA1/FABP3/MFSD2A/CHPT1/SLC44A3
VAT	GOBP_NEGATIVE_REGULATION_OF_SIGNAL_TRANSDUCTION_BY_P53_CLASS_MEDIATOR	29	0.47847	2.23342	0.00132275	0.00499961	PTTG1IP/MIF/PSMD10/ING2/TRIAP1/TAF9/KDM1A/TAF9B/CD74/CD44/RRN3/RNF34/MUC1/SNAI2/TWIST1/BDKRB2/SIRT1/SNAI1/BCL2
VAT	GOBP_PIGMENT_GRANULE_ORGANIZATION	29	0.479067	2.2362	0.00132275	0.00499961	BLOC1S1/RAB32/SNAPIN/TRAPPC6A/HPS1/AP3D1/BLOC1S4/ABCB6/DTNBP1/BLOC1S2/RAB38/GPR143/AP3B1/ZEB2/KIF13A/BLOC1S5/BCL2/RAB29
VAT	GOBP_NEGATIVE_REGULATION_OF_FIBROBLAST_PROLIFERATION	29	0.488014	2.27797	0.00132275	0.00499961	GSTP1/FTH1/EMD/NUPR1/MED31/IFI30/B4GALT7/SFRP1/TRIM32/TP53INP1/MYC/PAWR/PEX2/PARP10/CD300A/SKI
VAT	GOBP_NEGATIVE_REGULATION_OF_MUSCLE_HYPERTROPHY	29	0.497602	2.32272	0.00132275	0.00499961	TNFRSF1A/YY1/LMNA/ATP2B4/IGFBP5/GATA5/TOMM70/FOXO1/SMAD3/PI16/ERRFI1/RGS4/GLRX3/RGS2/TNFRSF1B/PPARG/G6PD/NOTCH1
VAT	GOBP_ISOPRENOID_BIOSYNTHETIC_PROCESS	29	0.502021	2.34335	0.00132275	0.00499961	ALDH1A2/RBP1/ALDH1A3/PMVK/FDPS/RDH10/GGPS1/CRABP2/DHDDS/AKR1C3/SRD5A3/COQ2/LSS/IDI1/MVD/MVK
VAT	GOBP_RESPONSE_TO_INTERFERON_BETA	29	0.516012	2.40866	0.00132275	0.00499961	IFITM3/CAPN2/IFITM2/BST2/NDUFA13/HTRA2/IFITM1/CDC34/IFI16/PLSCR1/TREX1/OAS1/STAT1/UBE2K/IFNAR2/UBE2G2/MNDA/XAF1
VAT	GOBP_ESTABLISHMENT_OF_MITOCHONDRION_LOCALIZATION	29	0.52307	2.4416	0.00132275	0.00499961	MGARP/HSBP1/NECTIN2/MAP1B/UBB/UXT/ARMCX3/UCHL1/ACTR10/MAP1S/RHOT2/WASF1/LRPPRC/TRAK2/RHOT1/TRAK1/SYBU
VAT	GOBP_NEGATIVE_REGULATION_OF_NIK_NF_KAPPAB_SIGNALING	29	0.536054	2.50221	0.00132275	0.00499961	HDAC7/TMSB4X/IFI35/CPNE1/C1QTNF3/RELA/ADIPOR1/NMI/LITAF/UACA/TSPAN6/MKRN2/MIR223/ZC3H12A/PPM1A/SPI1/DDX3X
VAT	GOBP_HISTONE_MONOUBIQUITINATION	29	0.553304	2.58273	0.00132275	0.00499961	RING1/SKP1/PAF1/RNF40/RNF20/CTR9/WAC/PCGF1/PCGF3/UBE2E1/PCGF5/CUL4B/BMI1/TRIM37/RNF168/DDB1/DDB2/RYBP/LEO1
VAT	GOBP_REGULATION_OF_ENDOPLASMIC_RETICULUM_UNFOLDED_PROTEIN_RESPONSE	29	0.558476	2.60688	0.00132275	0.00499961	DDRGK1/RACK1/HSPA5/XBP1/DNAJB9/WFS1/BOK/BFAR/UFL1/PTPN1/PPP1R15A/ATF6/PIK3R1/FICD/COPS5
VAT	GOBP_DEOXYRIBOSE_PHOSPHATE_CATABOLIC_PROCESS	29	0.562784	2.62698	0.00132275	0.00499961	DCTPP1/NT5C/DUT/NTHL1/SMUG1/TYMP/MBD4/DERA/UNG/NEIL2/PGM2/NUDT18/NEIL1/SAMHD1/ADA/UPP1/NUDT16/DPYS
VAT	GOBP_RESPONSE_TO_THYROID_HORMONE	29	0.563162	2.62875	0.00132275	0.00499961	C2/RDX/CRLS1/GBA/CTSB/CTSL/TOMM70/CTSH/HES1/BRD8/KLF9/INHBB/LMO2/GAS2L1/CAB39/THRB/CTSS
VAT	GOBP_PROTEIN_LOCALIZATION_TO_CHROMOSOME_TELOMERIC_REGION	29	0.569421	2.65796	0.00132275	0.00499961	TPP1/XRCC5/GNL3/CCT4/CCT2/TCP1/CCT7/TERF2IP/CCT6A/NABP2/CCT5/CCT3/ACD/DKC1/CCT8/ATRX/PINX1
VAT	GOBP_MITOCHONDRIAL_FUSION	29	0.571725	2.66872	0.00132275	0.00499961	FIS1/VAT1/STOML2/MFF/MFN2/PARL/MUL1/MTCH2/HUWE1/ZDHHC6/TFRC/PID1/CHCHD3/AFG3L2/BNIP3/USP30
VAT	GOBP_PROSTANOID_BIOSYNTHETIC_PROCESS	29	0.576649	2.6917	0.00132275	0.00499961	PTGS1/MIF/CBR1/PTGIS/HPGDS/FABP5/PTGES3/ANXA1/PTGDS/PNPLA8/PTGES2/CD74/AKR1C3/TBXAS1/PIBF1/SIRT1/PTGES
VAT	GOBP_LYMPH_VESSEL_DEVELOPMENT	29	0.604699	2.82263	0.00132275	0.00499961	PDPN/HEG1/LGALS8/KDR/NR2F2/EFNB2/PPP3CB/SVEP1/EPHA2/TMEM204/CLEC14A/LGALS12/ACVRL1/SOX18/VEGFC/PTPN14/BMPR2/SYK/TIE1
VAT	GOBP_RENAL_SYSTEM_VASCULATURE_DEVELOPMENT	29	0.614871	2.87012	0.00132275	0.00499961	WT1/OSR1/BMP4/PKD2/CD34/PDGFRB/HES1/PDGFD/EGR1/PECAM1/EDNRA/IL6R/ACTA2/TCF21/NRP1/GPR4/NOTCH1/ANGPT1/TEK/PDGFRA/NOTCH2/PDGFB
VAT	GOBP_REGULATION_OF_TRANSCRIPTION_BY_RNA_POLYMERASE_I	29	0.62571	2.92071	0.00132275	0.00499961	BNC1/PWP1/NCL/POLR2L/PIH1D1/LYAR/ATF4/MAF1/FLNA/DEDD/UBTF/WDR43/POLR2K/NOL11/MTOR/DHX33/SIRT7
VAT	GOBP_NEGATIVE_REGULATION_OF_MRNA_PROCESSING	29	0.630557	2.94334	0.00132275	0.00499961	SAP18/NELFE/RBM42/SRSF9/CDK9/RNF40/SRSF7/SRSF10/RBM10/RNF20/HNRNPK/PCBP4/SUPT5H/CTR9/RBMX/PTBP1/RNPS1/C1QBP/HNRNPA2B1/SRSF6/SRSF4/SFSWAP/CCNT1/U2AF2
VAT	GOBP_MODULATION_BY_HOST_OF_VIRAL_PROCESS	29	0.633274	2.95602	0.00132275	0.00499961	IFI27/PPIB/PSMC3/PHB/CFL1/VAPA/HSPA8/CSF1R/NUCKS1/CCNK/EIF2AK4/CAV2/STOM/ZBED1/PC/APOE/ZNF502/ZC3H12A/FMR1/TBC1D20
VAT	GOBP_NEGATIVE_REGULATION_OF_INTRINSIC_APOPTOTIC_SIGNALING_PATHWAY_IN_RESPONSE_TO_DNA_DAMAGE	29	0.686375	3.20389	0.00132275	0.00499961	MIF/TPT1/SFRP2/ING2/TRIAP1/TAF9/BCL2L1/CXCL12/CLU/KDM1A/TAF9B/TMEM161A/CD74/USP47/CDKN2D/CD44/BID/MUC1/SNAI2/TRIM32
VAT	GOBP_SODIUM_ION_TRANSPORT	244	-0.242227	-1.64446	0.00132538	0.00499961	SLC24A2/SCN11A/FGF13/ANK3/SLC6A20/HECW2/SLC4A8/SCN8A/KLHL3/DLG1/SLC9B1/NOS1/SLC9A7/SCN7A/SLC6A1/CNKSR3/SCN1A/SLC4A5/SLC24A1/SLC13A1/HECW1/SLC24A4/NETO2/ATP1A4/SLC5A12/SLC13A5/SLC6A14/WNK3/SLC5A1/SLC6A4/NALCN/ATP1B4/SLC12A1/SLC17A8/SLC12A3/HCN1/SCNN1G/CNTN1/SCN2A/SLC13A4/SCN9A/SERPINE2/SCN3A/PTPN3/FGF12/PRKCE/SLC34A2/SLC6A11/SCN3B/SLC8A3/ASIC4/SLC9C2/SLC6A15/ATP1A3/SLC5A8/SLC12A2/ATP12A/PKD2L1/SLC…
VAT	GOBP_MYELOID_CELL_APOPTOTIC_PROCESS	31	0.431971	2.04872	0.0013587	0.00499961	MIF/PLEKHO2/THRA/TCP1/CTSL/ANXA1/PTEN/IRF3/IRF7/ARF6/ADIPOQ/HCAR2/MEF2C/MAEA
VAT	GOBP_GPI_ANCHOR_METABOLIC_PROCESS	31	0.451369	2.14071	0.0013587	0.00499961	DPM3/DPM2/GPAA1/PIGC/PIGF/PIGU/PIGZ/DPM1/PIGH/PGAP3/PGAP2/PIGV/PIGS/MPPE1/PIGT/PIGK/PIGM
VAT	GOBP_RECEPTOR_RECYCLING	31	0.465748	2.20891	0.0013587	0.00499961	NSG1/SNCA/CAMLG/LAMTOR1/VAMP3/RAB11B/OPTN/ANXA2/PLEKHJ1/CHMP5/RAMP3/ECE1/TBC1D16/PSEN1
VAT	GOBP_NUCLEOTIDE_SUGAR_METABOLIC_PROCESS	31	0.466011	2.21016	0.0013587	0.00499961	GFPT2/UAP1/EXTL2/PMM1/GALT/UGP2/MGAT1/MPI/AMDHD2/DPAGT1/DPM1/GMDS/NANS/PGM3/GMPPB/UXS1
VAT	GOBP_HEART_FORMATION	31	0.479002	2.27177	0.0013587	0.00499961	HAND2/BMP4/SMARCD3/RBPJ/GATA5/MESP1/ISL1/PIM1/HES1/MKS1/EXT1/SOX17/WNT11/CTNNB1/LEMD2/MEF2C/LRP2/NOTCH1/BMP2
VAT	GOBP_NEURON_DEATH_IN_RESPONSE_TO_OXIDATIVE_STRESS	31	0.496598	2.35523	0.0013587	0.00499961	RACK1/NONO/ATF4/PARK7/PINK1/ARL6IP5/FBXO7/TREM2/GFER/ENDOG/MCL1/PARP1/REST/NR4A3/CTNNB1/NCOA7/OXR1/FBXW7/LANCL1/TLR4
VAT	GOBP_RETINOIC_ACID_RECEPTOR_SIGNALING_PATHWAY	31	0.503013	2.38565	0.0013587	0.00499961	ALDH1A2/SNW1/RXRB/ACTN4/KLF2/DHRS3/CALR/NR1H2/CRKL/RARG/AKR1C3/RXRA/RARA/ASXL1/CNOT1/PPARG/PML
VAT	GOBP_VIRAL_PROTEIN_PROCESSING	31	0.507585	2.40733	0.0013587	0.00499961	MGAT4B/CANX/EDEM2/PRMT1/ST3GAL1/GALNT1/MGAT1/FURIN/CSNK1A1/SPCS3/SPCS1/ST6GALNAC4/PARP16/MAN1B1/PARP10/MOGS/MGAT5/ST6GALNAC2/ST3GAL4/MGAT2
VAT	GOBP_POSITIVE_REGULATION_OF_EPITHELIAL_CELL_APOPTOTIC_PROCESS	31	0.50859	2.4121	0.0013587	0.00499961	H19/BAD/SFRP4/GSN/CCL2/THBS1/FOXO3/ECSCR/EIF2S1/CD248/AKR1C3/GPER1/PDCD4/PIAS4/PRKCI/RGCC/ARRB2/CD40/HLA-G
VAT	GOBP_POSITIVE_REGULATION_OF_CELLULAR_RESPONSE_TO_TRANSFORMING_GROWTH_FACTOR_BETA_STIMULUS	31	0.557717	2.6451	0.0013587	0.00499961	DAB2/HSP90AB1/CDKN1C/SNW1/ING2/TGFB1I1/THBS1/C20orf27/GIPC1/SDCBP/NPNT/MEN1/TGFBR3/CITED2/CDKN2B/HIPK2
VAT	GOBP_REGULATION_OF_PROTEIN_EXPORT_FROM_NUCLEUS	31	0.572971	2.71744	0.0013587	0.00499961	GAS6/IFI27/TXN/EMD/ANP32B/YWHAE/PARK7/TPR/CAMK1/RBM22/BAG3/CDK5/TCF7L2/RAPGEF3/PRKACA/PTPN11/PTPN14/PPM1A/SIRT7/RANGAP1/DNAJC27
VAT	GOBP_POSITIVE_REGULATION_OF_CELL_SUBSTRATE_JUNCTION_ORGANIZATION	31	0.595794	2.82568	0.0013587	0.00499961	SDC4/S100A10/KDR/RAC1/THY1/ABL1/POLDIP2/MAP4K4/FERMT2/ITGB1BP1/SFRP1/SMAD3/ROCK1/MAPRE2/IQSEC1/ARF6/DUSP3/PIK3R1/NRP1/MYOC/COL16A1/TEK/LIMS1/WNT4
VAT	GOBP_TRICARBOXYLIC_ACID_CYCLE	31	0.609512	2.89075	0.0013587	0.00499961	MDH2/SDHAF2/IDH3G/IDH3B/SUCLG1/PDHA1/OGDH/ACO2/SDHB/ACO1/MDH1/MRPS36/PDHB/SUCLA2/FH/IDH2/CS/SDHA/IDH1/IDH3A/SUCLG2
VAT	GOBP_CHAPERONE_COFACTOR_DEPENDENT_PROTEIN_REFOLDING	31	0.611053	2.89805	0.0013587	0.00499961	SDF2L1/HSPA5/DNAJB12/ST13/HSPA8/PTGES3/SDF2/HSPE1/TOR1B/HSPA9/DNAJB1/BAG1/CD74/TOR1A/HSPA1A/HSPH1/HSPA6/HSPA14/TOR2A/HSPA1B
VAT	GOBP_MITOPHAGY	31	0.669518	3.17534	0.0013587	0.00499961	PHB2/HTRA2/TOMM7/MFN2/PINK1/OPTN/CDC37/SLC25A5/SQSTM1/MAP1LC3B/SLC25A4/HUWE1/ATG4B/VDAC1/ATG13/ARFIP2/VPS13D/BECN1/ATG4D/USP30/C5orf51
VAT	GOBP_COPII_COATED_VESICLE_BUDDING	31	0.673118	3.19241	0.0013587	0.00499961	TMED10/SEC31A/PEF1/VAPA/TFG/SEC13/PDCD6/SCAP/SAR1A/RAB1A/SEC23B/PPP6C/INSIG1/PREB/SEC16A/TMED2/SEC24B/KLHL12/SEC24C/TBC1D20/VAPB/CUL3
VAT	GOBP_MULTIVESICULAR_BODY_ORGANIZATION	31	0.723168	3.42978	0.0013587	0.00499961	CHMP3/CHMP2A/RAB11A/VPS28/VPS25/CHMP2B/TSG101/VPS4A/SNF8/MVB12A/CHMP1A/IST1/CHMP4B/CHMP4A/VTA1/CHMP6/VPS37A/CHMP5/HGS/PDCD6IP/VPS37C/VPS36/CHMP1B/CHMP7
VAT	GOBP_POSITIVE_REGULATION_OF_T_CELL_MIGRATION	30	0.434618	2.0384	0.00136054	0.00499961	PYCARD/AIF1/CD99L2/RHOA/FADD/CXCL12/TNFSF14/APP/WNK1/OXSR1/TNFRSF14/CCL21/STK39/CXCL10
VAT	GOBP_POSITIVE_REGULATION_OF_CARTILAGE_DEVELOPMENT	30	0.437375	2.05133	0.00136054	0.00499961	BMP4/MDK/GLI3/FGF18/BMP1/SMAD3/ZNF219/POR/ZBTB16/ACVRL1/PKDCC/SMAD1/BMP6/LOXL2/BMPR2/BMP2
VAT	GOBP_PLACENTA_BLOOD_VESSEL_DEVELOPMENT	30	0.443961	2.08222	0.00136054	0.00499961	PKD2/RBPJ/NR2F2/NSDHL/GGNBP2/HES1/JUNB/TMED2/AKT1/HEY1/FZD5/FOSL1/SOCS3/SPINT1/MAPK1/MAP2K1/HS6ST1/NOTCH2
VAT	GOBP_CELL_SURFACE_RECEPTOR_SIGNALING_PATHWAY_INVOLVED_IN_HEART_DEVELOPMENT	30	0.446721	2.09517	0.00136054	0.00499961	HAND2/BMP4/RBPJ/MESP1/MKS1/SOX17/WNT11/SNAI2/CTNNB1/HEY1/ACVR1/GALNT11/NOTCH1/BMP2/HEYL/MSX1/NOTCH2/SNAI1/DKK1
VAT	GOBP_SCHWANN_CELL_DEVELOPMENT	30	0.455331	2.13554	0.00136054	0.00499961	PARD3/SOD1/NDRG1/LAMB2/ILK/MED12/PLEC/CDK5/ITGB4/ADGRG6/DAG1/NTRK2/SIRT2/LGI4/AKT1/MYOC/SKI/SLC25A46
VAT	GOBP_REGULATION_OF_SMAD_PROTEIN_SIGNAL_TRANSDUCTION	30	0.462815	2.17065	0.00136054	0.00499961	BMP4/DAB2/RBPMS/TOB1/FAM89B/TGFB3/SPTBN1/LRP1/WWTR1/PARP1/BMP6/PPARG/TGFBR1/CILP/BMPR2/BMP2
VAT	GOBP_NEGATIVE_REGULATION_OF_ACTIN_FILAMENT_BUNDLE_ASSEMBLY	30	0.473378	2.22019	0.00136054	0.00499961	TJP1/WASF2/MET/PFN1/STMN1/DLC1/INPP5K/CGNL1/PPFIA1/CORO2B/ARAP1/S1PR1/PIK3R1/PHLDB2/MYOC/F11R/ARHGEF18
VAT	GOBP_REGULATION_OF_SPINDLE_ASSEMBLY	30	0.483048	2.26554	0.00136054	0.00499961	CHMP3/CHMP2A/DRG1/CHMP2B/TPR/NUMA1/CHMP1A/EML3/CHMP4B/CHMP4A/HNRNPU/CHMP6/CHMP5/PDCD6IP/HSPA1A/CHMP1B/CHMP7/HSPA1B/RNF4/VPS4B
VAT	GOBP_NADH_METABOLIC_PROCESS	30	0.486676	2.28256	0.00136054	0.00499961	MDH2/VCP/IDH3B/ENO1/NQO1/HK1/GPD1/OGDH/MDH1/PFKL/GPD1L/PCK2/NUDT17/PFKP/PFKM/SLC25A12/ENO2/NUDT12
VAT	GOBP_REGULATION_OF_SUPEROXIDE_METABOLIC_PROCESS	30	0.510468	2.39414	0.00136054	0.00499961	BST1/H19/GSTP1/NFE2L2/SOD1/TYROBP/FBLN5/GNAI2/CYBA/AATF/CD36/ITGAM/ITGB2/ACP5/AGT
VAT	GOBP_HYDROGEN_PEROXIDE_CATABOLIC_PROCESS	30	0.518946	2.43391	0.00136054	0.00499961	HP/SNCA/PRDX5/PRDX1/PRDX4/GPX3/PRDX2/GPX1/PXDN/HBB/HBA2/HBA1/PRDX3/CAT/HBM/HBG2/HBQ1
VAT	GOBP_NEGATIVE_REGULATION_OF_PROTEIN_TYROSINE_KINASE_ACTIVITY	30	0.520769	2.44246	0.00136054	0.00499961	RACK1/THY1/VPS25/CAV1/SNX6/TSG101/SH3BP5/GGNBP2/MVP/HYAL2/CHMP6/ERRFI1/DUSP22/GPRC5A/ZGPAT/PSEN1/LILRB4/SOCS5
VAT	GOBP_POSITIVE_REGULATION_OF_TRANSLATIONAL_INITIATION	30	0.525695	2.46556	0.00136054	0.00499961	POLR2G/DHX29/YTHDF2/KHDRBS1/CDC123/DNAJC3/YTHDF1/EIF2AK4/EIF2B5/LARP1/HABP4/PPP1R15A/YTHDF3/METTL3/IMPACT/MTOR/DDX3X/NCK1/CCL5
VAT	GOBP_NEGATIVE_REGULATION_OF_ERBB_SIGNALING_PATHWAY	30	0.537086	2.51898	0.00136054	0.00499961	RAB7A/VPS25/SNX6/PTPN18/TSG101/EGFR/MVP/RNF126/CHMP6/SNX5/LGMN/ERRFI1/DUSP3/GPRC5A/ZGPAT/PSEN1/SOCS5/NUP62/PTPN12/CBLB
VAT	GOBP_POSITIVE_REGULATION_OF_P38MAPK_CASCADE	30	0.539537	2.53048	0.00136054	0.00499961	HAND2/BMP4/SASH1/MAP3K3/PRMT1/GADD45A/MAP3K5/GADD45B/LEP/PJA2/ZC3H12A/STK39/GADD45G/RELL1/SPI1/BMP2/NCF1/AGER/MINK1/VEGFA/IL1B
VAT	GOBP_MYELOID_LEUKOCYTE_CYTOKINE_PRODUCTION	30	0.541395	2.53919	0.00136054	0.00499961	MIF/CUEDC2/DDX1/TGFB3/BCL6/DDX21/SPON2/CD36/CD74/GPRC5B/LAPTM5/NR4A3/HMOX1/IRAK3/TICAM1/HLA-G/TLR4/SIRT1
VAT	GOBP_POSITIVE_REGULATION_OF_DNA_TEMPLATED_TRANSCRIPTION_ELONGATION	30	0.552668	2.59206	0.00136054	0.00499961	SUPT4H1/EAPP/GTF2F1/DDX39B/HMGN1/CDK9/SUPT5H/CCNK/BRD4/SUPT16H/TCERG1/CBX7/CTNNB1/ALYREF/ELL/SUPT6H/THOC1/CCNT1/SCAF8/ELL2
VAT	GOBP_NEGATIVE_REGULATION_OF_CYCLIN_DEPENDENT_PROTEIN_SERINE_THREONINE_KINASE_ACTIVITY	30	0.553366	2.59534	0.00136054	0.00499961	CDKN1C/CDKN2C/NR2F2/CDK5RAP2/LATS2/PTEN/FBXO7/IPO5/HEXIM2/CDKN1A/HEXIM1/CDKN2D/MEN1/CEBPA/CDKN2B/CDKN1B
VAT	GOBP_MITOCHONDRIAL_OUTER_MEMBRANE_PERMEABILIZATION	30	0.580886	2.72441	0.00136054	0.00499961	TMEM14A/BNIP3L/MUL1/VDAC2/SLC25A5/ACAA2/BOK/EYA2/MOAP1/NMT1/RHOT2/CHCHD10/BLOC1S2/BID/BNIP3/HSPA1A/SLC35F6/ZNF205/RHOT1
VAT	GOBP_REGULATION_OF_ENDOPLASMIC_RETICULUM_STRESS_INDUCED_INTRINSIC_APOPTOTIC_SIGNALING_PATHWAY	30	0.592424	2.77853	0.00136054	0.00499961	DDIT3/TMBIM6/XBP1/CREB3/TXNDC12/PARK7/GRINA/ERP29/SERINC3/BCL2L1/WFS1/SYVN1/BOK/HERPUD1/PTPN1/HSPA1A
VAT	GOBP_REGULATION_OF_AEROBIC_RESPIRATION	30	0.614818	2.88356	0.00136054	0.00499961	SNCA/ARL2/COX7A2/VCP/UQCC2/PARK7/NUPR1/PINK1/COX7A2L/SHMT2/SLC25A23/RHOA/ISCU/COX7A1/DNAJC15/PPIF/BNIP3/MYC/MLXIPL/AK4
VAT	GOBP_ENDOSOME_TRANSPORT_VIA_MULTIVESICULAR_BODY_SORTING_PATHWAY	30	0.766178	3.59345	0.00136054	0.00499961	UBXN6/CHMP3/CHMP2A/LAPTM4B/VPS28/TMEM50A/VPS25/VCP/CHMP2B/SNF8/RILP/MVB12A/CHMP1A/CHMP4B/CHMP4A/TMEM50B/LEPROT/VTA1/CHMP6/PTPN23/CHMP5/VPS36/LEPROTL1/CHMP1B/CHMP7/SORT1
VAT	GOBP_POSITIVE_REGULATION_OF_GLUCOSE_IMPORT	35	0.406765	2.01889	0.00136426	0.00499961	NFE2L2/MAPK14/GPC3/CREBL2/RHOQ/ARPP19/IGF1/OSBPL8/SORBS1/APPL1/ADIPOQ/INSR/AKT1/MIR223/PIK3R1/PTPN11/PRKCI/MEF2A
VAT	GOBP_PEPTIDE_CROSS_LINKING	35	0.407456	2.02232	0.00136426	0.00499961	TGM1/DSP/KRT10/TGM2/DCN/BGN/THBS1/COL3A1/EGFLAM/ANXA1/RNF113A/FN1/CSTA/F13A1
VAT	GOBP_INTRACILIARY_TRANSPORT	35	0.410979	2.0398	0.00136426	0.00499961	ARL3/IFT57/SSNA1/IFT43/IFT27/IFT46/IFT52/KIF3B/DYNC2H1/TUB/IFT140/BBS12/PCM1/IFT20
VAT	GOBP_REGULATION_OF_PHOSPHOLIPID_METABOLIC_PROCESS	35	0.418462	2.07694	0.00136426	0.00499961	CAPN2/PHB2/STOML2/SCARB1/DNAJC19/MTMR3/CHP1/ADGRF5/ACSL3/APOC1/IDH1/MTMR2/RAB38/FABP3/MFSD2A/ABCA3
VAT	GOBP_NEGATIVE_REGULATION_OF_CELL_MATRIX_ADHESION	35	0.42983	2.13337	0.00136426	0.00499961	HOXA7/CORO1C/MAP4K4/THBS1/APOD/ADAM15/BCL6/ITGB1BP1/PTEN/DMTN/DLC1/DUSP22/ACVRL1/FAM107A/RASA1/PIK3R1/PHLDB2/MYOC
VAT	GOBP_PYRIMIDINE_CONTAINING_COMPOUND_BIOSYNTHETIC_PROCESS	35	0.451614	2.24148	0.00136426	0.00499961	NME2/NME3/DCTD/NME1/DUT/NME4/UCK1/TK2/PRPS1/TBPL1/DTYMK/UCKL1/CDA/CMPK1/UPP1/NME5/MTOR/UMPS/NME7/SHMT1/UPRT
VAT	GOBP_NEGATIVE_REGULATION_OF_MACROAUTOPHAGY	35	0.454507	2.25584	0.00136426	0.00499961	FEZ2/NRBP2/PHF23/QSOX1/NUPR1/PINK1/POLDIP2/USP36/CHMP4B/CHMP4A/BECN1/AKT1/HMOX1/USP30/MTOR/SCFD1/UBQLN4/TMEM39A/EHMT2/PIK3CA
VAT	GOBP_NEGATIVE_REGULATION_OF_NOTCH_SIGNALING_PATHWAY	35	0.462345	2.29475	0.00136426	0.00499961	CHAC1/YTHDF2/NFKBIA/BCL6/RITA1/EGFL7/ZBTB7A/SLC35C1/ARRB1/WWP2/TSPAN15/CDK3/AKT1/HEY1/ARRDC1/METTL3/CCNC/FBXW7
VAT	GOBP_MAINTENANCE_OF_BLOOD_BRAIN_BARRIER	35	0.491686	2.44038	0.00136426	0.00499961	CLDN1/LSR/GJA1/ACTG1/TJP1/TJP2/MBP/ACTB/LAMC1/ITGB1/VCL/CLDN5/ESAM/CDH5/LAMA2/JAM3/PECAM1/MFSD2A/JAM2/F11R
VAT	GOBP_MONOCYTE_DIFFERENTIATION	35	0.515306	2.55761	0.00136426	0.00499961	BMP4/ZFP36L1/HOXA7/MYH9/CSF1R/IFI16/HLA-DRB1/CTNNBIP1/FASN/FES/CD4/CD74/IRF7/PIR/CSF1/MYC/PPARG/ACIN1/MT1G/JUN
VAT	GOBP_POSITIVE_REGULATION_OF_DOUBLE_STRAND_BREAK_REPAIR_VIA_HOMOLOGOUS_RECOMBINATION	35	0.520682	2.58429	0.00136426	0.00499961	MORF4L2/MORF4L1/ACTB/RUVBL2/RBBP8/VPS72/MEAF6/KAT5/MRGBP/MMS19/DMAP1/PARP1/WDR48/BRD8/ACTL6A/FUS/YEATS4/POGZ/WRAP53
VAT	GOBP_POSITIVE_REGULATION_OF_RESPONSE_TO_ENDOPLASMIC_RETICULUM_STRESS	35	0.525337	2.60739	0.00136426	0.00499961	DDIT3/NFE2L2/XBP1/BAG6/CAV1/SERINC3/BCAP31/BOK/HERPUD1/UBQLN2/TMEM259/RNF185/SGTA/UBQLN1/USP13/PTPN1/ATF6/PIK3R1
VAT	GOBP_REGULATION_OF_AUTOPHAGY_OF_MITOCHONDRION	35	0.628963	3.12172	0.00136426	0.00499961	TSPO/HAX1/HTRA2/CTTN/PARK7/BNIP3L/PINK1/PARL/SLC25A5/USP36/SLC25A4/FBXO7/VDAC1/SREBF2/VPS13D/DNM1L/BNIP3/CAMKK2/CSNK2A2/FZD5/USP30
VAT	GOBP_CELL_REDOX_HOMEOSTASIS	35	0.644154	3.19712	0.00136426	0.00499961	PRDX5/DDIT3/NFE2L2/PRDX1/PRDX4/TXN2/TXN/GIT1/APEX1/PRDX6/PRDX2/GPX1/BOLA2/EGLN2/ERP44/NQO1/BOLA2B/GLRX2/PRDX3/TXNRD3/GLRX3/DLD/TXNRD1
VAT	GOBP_NEGATIVE_REGULATION_OF_GTPASE_ACTIVITY	34	0.403384	1.9836	0.00136799	0.00499961	SPRY1/SH3BP4/ARL2/RDX/HRAS/MKKS/WNK1/BBS4/TMED2/SPRY2/MIR223/FICD/RRP1B/ARRB2/F11R/RGN/AMOT
VAT	GOBP_PROTEIN_PALMITOYLATION	32	0.414307	1.98837	0.00136799	0.00499961	CLIP3/GLUL/ZDHHC4/ZDHHC16/ZDHHC12/ZDHHC7/ZDHHC1/GOLGA7/ZDHHC6/ZDHHC9/ZDHHC3/ZDHHC5/ZDHHC18/PORCN
VAT	GOBP_POSITIVE_REGULATION_OF_TELOMERASE_ACTIVITY	34	0.405354	1.99329	0.00136799	0.00499961	HSP90AA1/HSP90AB1/XRCC5/PTGES3/CCT4/CCT2/TCP1/ACD/DKC1/MAPK3/PNKP/MYC/CTNNB1/WRAP53/HMBOX1/PARM1/KLF4/NEK7/MAPK1
VAT	GOBP_ACETYL_COA_METABOLIC_PROCESS	33	0.409053	1.99373	0.00136799	0.00499961	PMVK/PDK2/PPCS/MPC2/NUDT8/PDHA1/ACSS2/ACLY/NUDT7/PDHB/DLD/ACAT1/ACACB/PDK4/MVD/MVK
VAT	GOBP_NEGATIVE_REGULATION_OF_TELOMERE_MAINTENANCE	33	0.409254	1.9947	0.00136799	0.00499961	HNRNPA1/TEN1/HNRNPC/XRCC1/TERF2IP/ERCC1/ACD/RAD50/HNRNPU/PINX1/EXOSC10/PARP1/NBN/TINF2/SLX1A/NAT10/SLX1B/TNKS2
VAT	GOBP_MICROTUBULE_ORGANIZING_CENTER_LOCALIZATION	32	0.416614	1.99944	0.00136799	0.00499961	EZR/PARD3/NUBP1/AKAP9/ARPC5/DYNC1LI2/SPOUT1/KIF5B/NDEL1/RANBP2/PLXNA2/SUN2/PARD3B/SUN1/PAFAH1B1/FHOD1/IFT20
VAT	GOBP_POSITIVE_REGULATION_OF_ATP_METABOLIC_PROCESS	33	0.413679	2.01627	0.00136799	0.00499961	TMSB4X/VCP/NUPR1/PINK1/ENO1/ZBTB20/GPD1/TREM2/MT-CO2/APP/PID1/IGF1/PSEN1/MYC/INSR/MLXIPL/ARNT/SLC25A12/SLC4A4
VAT	GOBP_CELL_FATE_COMMITMENT_INVOLVED_IN_FORMATION_OF_PRIMARY_GERM_LAYER	32	0.42538	2.04151	0.00136799	0.00499961	GATA6/BMP4/RTF1/SFRP2/SIX2/PAF1/FZD7/CTR9/MESP1/EYA2/ETV2/SOX17/ETS2/SMAD1/CTNNB1
VAT	GOBP_HEAD_MORPHOGENESIS	34	0.416481	2.048	0.00136799	0.00499961	COL1A1/ARID5B/RRAS/MMP2/TGFB3/ANKRD11/NIPBL/ATP6AP2/CLDN5/ASPH/CSRNP1/PTPN11/SGPL1/SKI/RAB3GAP1/CRISPLD1/CRISPLD2/MSX1/PDGFRA
VAT	GOBP_REGULATION_OF_HEMATOPOIETIC_PROGENITOR_CELL_DIFFERENTIATION	34	0.416523	2.04821	0.00136799	0.00499961	KDR/NFE2L2/YTHDF2/ABL1/PDCD2/HSPA9/PRKDC/HES1/TCF15/FNIP1/METTL3/NUDT21/NOTCH1/SPI1/SOS2/ZBTB1/SOS1/SETD1A/N4BP2L2/METTL14/CDK6
VAT	GOBP_PHOTOPERIODISM	32	0.429737	2.06242	0.00136799	0.00499961	ID2/RBM4/PPP1CA/CRY2/NR2F6/PER1/PPP1CB/PPP1CC/RBM4B/CRY1/FBXL12/BHLHE40/PER3/CLOCK/FBXL6/PML/USP2/FBXL3
VAT	GOBP_NEGATIVE_REGULATION_OF_PROTEIN_LOCALIZATION_TO_NUCLEUS	33	0.424642	2.06971	0.00136799	0.00499961	TMEM98/PKIG/CTNNA1/MAGED1/SUMO1/APOD/LZTS2/LATS2/CD36/CHP1/MDFIC/SUFU/UFM1/LILRB4/TRIM29
VAT	GOBP_REGULATION_OF_NEUTROPHIL_CHEMOTAXIS	32	0.432917	2.07768	0.00136799	0.00499961	BST1/DPP4/RAC1/MDK/MPP1/C3AR1/C1QBP/CD74/DNM1L/CCL21/JAM3/SLIT2/MIR223/THBS4/CAMK1D/RAC2/TNFAIP6
VAT	GOBP_MATERNAL_PLACENTA_DEVELOPMENT	33	0.426977	2.08109	0.00136799	0.00499961	PTN/BSG/NR2F2/LDOC1/CTSB/TPPP3/DEDD/PRDX3/JUNB/MEN1/TMED2/CITED2/AKT1/SPP1/BMPR2/STC1/ASH1L/GJB2
VAT	GOBP_AORTIC_VALVE_MORPHOGENESIS	32	0.435308	2.08916	0.00136799	0.00499961	BMP4/EFNA1/SLIT3/EMILIN1/GATA5/ROCK1/ELN/SNAI2/ROCK2/SLIT2/HEY1/NFATC1/TWIST1/NOTCH1/HEYL/TIE1/RB1/SNAI1
VAT	GOBP_REGULATION_OF_CHOLESTEROL_METABOLIC_PROCESS	33	0.429542	2.09359	0.00136799	0.00499961	FGF1/DHCR7/SOD1/ACADVL/SCAP/MBTPS1/EPHX2/POR/APOE/ARV1/ERLIN2/DGAT2/CES1/LPCAT3/ERLIN1
VAT	GOBP_REGULATION_OF_NITRIC_OXIDE_SYNTHASE_ACTIVITY	36	0.420493	2.1085	0.00136799	0.00499961	DDAH2/CALM3/CAV1/ATP2B4/GLA/SCARB1/NOSIP/EGFR/PTK2B/APOE/DDAH1/LEP/AKT1
VAT	GOBP_POSITIVE_REGULATION_OF_PHOSPHATASE_ACTIVITY	36	0.422593	2.11903	0.00136799	0.00499961	HSP90AB1/CALM2/CALM3/CALM1/PDGFRB/PTPA/PPP1R12A/SMAD3/GNA12/ROCK1/NPNT/SLC39A10/PPP1R15A/PLEK/RIPK3/MEF2C/CD300A/MTOR/RGN/BMP2
VAT	GOBP_CELLULAR_RESPONSE_TO_FATTY_ACID	34	0.43141	2.12142	0.00136799	0.00499961	CLDN1/ID3/CDK4/XRCC5/ASS1/AKR1C2/LPL/PID1/HES1/AKR1C3/DGAT2/AKR1C1/PDK4/ZC3H12A
VAT	GOBP_ENTRAINMENT_OF_CIRCADIAN_CLOCK	33	0.436952	2.12971	0.00136799	0.00499961	ID2/RBM4/PPP1CA/CRY2/NR2F6/GNA11/GNAQ/PER1/PPP1CB/PPP1CC/RBM4B/CRY1/FBXL12/BHLHE40/PER3/FBXL6/PML/USP2/FBXL3
VAT	GOBP_POSTREPLICATION_REPAIR	34	0.438035	2.15399	0.00136799	0.00499961	NSMCE1/VCP/POLD2/POLDIP2/UBE2V1/PCNA/WDR33/UBE2V2/MAD2L2/REV1/RCHY1/UBE2N/POLD3/USP10/UBE2A/UBE2B/PRIMPOL/PARP10
VAT	GOBP_ESTABLISHMENT_OF_EPITHELIAL_CELL_POLARITY	33	0.445282	2.1703	0.00136799	0.00499961	EZR/SLC9A3R1/PARD3/CYTH3/RHOA/MSN/MYO9A/HES1/GOLPH3/ARF6/TCF15/CDC42/IFT20/FRMD4A/CYTH1
VAT	GOBP_DNA_STRAND_ELONGATION	36	0.434026	2.17636	0.00136799	0.00499961	YY1/TFPT/POLD2/RUVBL2/NUCKS1/MCRS1/POLE3/RAD50/PCNA/MCM7/MCM3/ACTL6A/POLD3/NBN/UCHL5/ACTR8/NFRKB/INO80B/RFC4/ACTR5
VAT	GOBP_REGULATION_OF_HORMONE_METABOLIC_PROCESS	36	0.434855	2.18052	0.00136799	0.00499961	H6PD/ATP1A1/DAB2/STUB1/NFKB1/ADM/RDH10/TCF7L2/EGR1/POR/REST/AKR1C3/BMP6/DKK3/ARNT/BMP2
VAT	GOBP_SKELETAL_MUSCLE_TISSUE_REGENERATION	34	0.445545	2.19092	0.00136799	0.00499961	KLF5/CD9/GJA1/CD81/GPX1/MTPN/FZD7/ANXA1/PTGFRN/IGF1/DAG1/BIN3/TGFBR2/PPP3CA/AKIRIN1/SOX15
VAT	GOBP_INSULIN_LIKE_GROWTH_FACTOR_RECEPTOR_SIGNALING_PATHWAY	34	0.446162	2.19396	0.00136799	0.00499961	IGFBP2/IGFBP4/IGFBP6/IGFBP3/IGFBP5/PHIP/ZFAND2B/CRIM1/IGF1/CDH3/AKT1/PIK3R1/GRB10/CILP/AR/GHR/BMP2/GIGYF1/NKX3-1/GIGYF2/TSC2
VAT	GOBP_POSITIVE_REGULATION_OF_VASCULAR_ASSOCIATED_SMOOTH_MUSCLE_CELL_PROLIFERATION	32	0.457373	2.19506	0.00136799	0.00499961	GJA1/MFN2/GNAI2/IGFBP5/MMP2/MAP3K5/MEF2D/FGF9/IGF1/FOXJ2/NR4A3/AGT/JUN/PDGFB/ADAMTS1/LDLRAP1
VAT	GOBP_CELLULAR_RESPONSE_TO_LIPOPROTEIN_PARTICLE_STIMULUS	32	0.457856	2.19737	0.00136799	0.00499961	CD9/CD81/FCER1G/CD68/ITGB1/TREM2/SREBF2/MYD88/CD36/LPL/SMPD3/APOE/ITGB2/CES1/AKT1/PPARG/SOCS5/TICAM1/ABCA1/SYK/TLR4
VAT	GOBP_POSITIVE_REGULATION_OF_LYMPHOCYTE_MIGRATION	36	0.438665	2.19962	0.00136799	0.00499961	PYCARD/AIF1/CD99L2/RHOA/FADD/CXCL12/TNFSF14/PTK2B/APP/WNK1/OXSR1/TNFRSF14/CCL21/CCL4/STK39/JAM2/CXCL10/CCL3/CCL5/CCL7/XCL2
VAT	GOBP_REGULATION_OF_DNA_DAMAGE_RESPONSE_SIGNAL_TRANSDUCTION_BY_P53_CLASS_MEDIATOR	34	0.449237	2.20908	0.00136799	0.00499961	SOX4/PTTG1IP/MIF/PSMD10/EEF1E1/ING4/RPL26/COPS3/DDX5/KDM1A/SMYD2/CD74/CD44/SNAI2/SPRED2/TWIST1/HIC1/MSX1/SIRT1
VAT	GOBP_NEGATIVE_REGULATION_OF_RECEPTOR_MEDIATED_ENDOCYTOSIS	32	0.460848	2.21173	0.00136799	0.00499961	RAC1/RABGEF1/ANXA2/LRPAP1/SDCBP/UBQLN2/APP/ARF6/PICALM/WDR54/ADIPOQ/UNC119/APOC1/PSEN1/MTMR2/ITGAV/RIN3
VAT	GOBP_PROTEIN_ADP_RIBOSYLATION	36	0.441768	2.21518	0.00136799	0.00499961	HPF1/ARF4/PUM3/XRCC1/PARP3/PARP2/PNKP/ADNP/PARP1/SIRT3/ZC3HAV1/PARP16/TINF2/SIRT2/SIRT6/PARP10/PARP12/PARP4/SIRT1/TNKS2/PARP14/PARP8/TIPARP/SIRT4
VAT	GOBP_BRANCHING_INVOLVED_IN_BLOOD_VESSEL_MORPHOGENESIS	33	0.456931	2.22708	0.00136799	0.00499961	KDR/MDK/SFRP2/ENG/ABL1/SRF/FKBPL/PLXND1/NFATC4/TGFBR2/COL4A1/SIRT6/CTNNB1/EDNRA/GNA13/ACVR1/NRP1
VAT	GOBP_SCHWANN_CELL_DIFFERENTIATION	36	0.450649	2.25971	0.00136799	0.00499961	PARD3/SOD1/NDRG1/NAB2/LAMB2/ILK/MED12/PLEC/CDK5/ITGB4/ADGRG6/DAG1/GPC1/NTRK2/SIRT2/LGI4/AKT1/MYOC/NAB1/SKI/SLC25A46/DICER1/EGR2/ARHGEF10
VAT	GOBP_POSITIVE_REGULATION_OF_SMOOTH_MUSCLE_CELL_MIGRATION	33	0.46596	2.27109	0.00136799	0.00499961	VTN/MDK/AIF1/S100A11/PDGFRB/IGFBP5/CYP1B1/CRK/PDGFD/FGF9/IGF1/NR4A3/SEMA6D/MYC/AGT/NRP1/TLR4/CCL5/PDGFB/ADAMTS1/BCL2
VAT	GOBP_SIGNALING_RECEPTOR_LIGAND_PRECURSOR_PROCESSING	36	0.455738	2.28523	0.00136799	0.00499961	BCHE/SCG5/CPE/DPP4/DISP1/PCSK1N/CTSG/CPA3/CTSL/FURIN/CASP1/BACE2/YIPF5/ATP6AP2/ECE1/CMA1
VAT	GOBP_TETRAPYRROLE_BIOSYNTHETIC_PROCESS	33	0.47012	2.29137	0.00136799	0.00499961	TMEM14A/UROD/TMEM14C/PGRMC1/NFE2L1/TSPO/PPOX/SLC25A39/TMEM14B/ABCB6/SLC25A38/UROS/SUCLA2/SRRD/ALAD/ALAS1/HMBS/RSAD1/COX15
VAT	GOBP_AORTA_MORPHOGENESIS	32	0.477775	2.29297	0.00136799	0.00499961	SOX4/EFEMP2/RBPJ/ENG/EFNB2/PDGFRB/COL3A1/LRP1/NPRL3/HES1/SRF/SEC24B/ACVRL1/HEY1/ADAMTS9/NOTCH1/FKBP10
VAT	GOBP_ANOIKIS	33	0.47416	2.31106	0.00136799	0.00499961	CAV1/BRMS1/TLE1/PTRH2/ITGB1/ITGA5/MCL1/NTRK2/TFDP1/MAP3K7/SNAI2/AKT1/PDK4/IKBKG/MYBBP1A/MTOR/NOTCH1/ZNF304/PIK3CA/ANKRD13C/BCL2
VAT	GOBP_REGULATION_OF_PROTEIN_TARGETING_TO_MEMBRANE	34	0.471633	2.31921	0.00136799	0.00499961	FIS1/MFF/CIB1/HRAS/FYN/GDI1/MYO1C/ITGB1BP1/CDK5/DMTN/INPP5K/ITGAM/PRNP/STOM/TCAF1/CHP1/ITGB2
VAT	GOBP_NEGATIVE_REGULATION_OF_MUSCLE_CELL_APOPTOTIC_PROCESS	34	0.473069	2.32627	0.00136799	0.00499961	HAND2/NFE2L2/MDK/SFRP2/RGL2/NUPR1/NOL3/HSF1/BAG3/PPP1R10/PTK2B/IGF1/HMOX1/ZC3H12A/ARRB2
VAT	GOBP_REGULATION_OF_INTRACELLULAR_ESTROGEN_RECEPTOR_SIGNALING_PATHWAY	33	0.480045	2.33974	0.00136799	0.00499961	UFSP2/PHB2/DDRGK1/WBP2/ISL1/PAGR1/CNOT2/UFL1/PARP1/VPS18/KANK2/PAK1/UBA5/CNOT1/YAP1/UFM1/AR/LBH/CNOT9
VAT	GOBP_RIBONUCLEOSIDE_MONOPHOSPHATE_BIOSYNTHETIC_PROCESS	32	0.487726	2.34073	0.00136799	0.00499961	IMPDH2/APRT/NUDT2/ATIC/AMPD2/UCK1/HPRT1/PRPS1/ADSL/UCKL1/CDA/PRPS2/IMPDH1/ADA/ADK/CMPK1/UPP1
VAT	GOBP_POSITIVE_REGULATION_OF_VIRAL_GENOME_REPLICATION	32	0.488141	2.34272	0.00136799	0.00499961	STAU1/PPIA/PABPC1/PPIH/SRPK2/IFIT1/TOP2B/ADAR/LARP1/PPIE/CNOT7/SRPK1/PPID/RAD23A/VAPB/DDB1/PKN2/NOTCH1/DDX3X/TARBP2/TMEM39A/ADARB1/CCL5
VAT	GOBP_RESPONSE_TO_INTERLEUKIN_4	34	0.478075	2.35089	0.00136799	0.00499961	IMPDH2/CDK4/RPL3/HSP90AB1/HSPA5/XBP1/STAT6/TUBA1B/KEAP1/FASN/MRC1/NFIL3/STAT5B/ALAD
VAT	GOBP_POSITIVE_REGULATION_OF_CYCLIN_DEPENDENT_PROTEIN_KINASE_ACTIVITY	34	0.479016	2.35551	0.00136799	0.00499961	PKD2/HSP90AB1/PSMD10/CKS1B/CCND2/CCND3/MNAT1/CCNK/EGFR/CDKN1A/CCNY/CCND1/CDKN1B/AKT1/RGCC/CCNT1/CCNB1/CKS2/CCNYL1/MAPRE3/PDGFB
VAT	GOBP_INTRA_GOLGI_VESICLE_MEDIATED_TRANSPORT	33	0.486954	2.37342	0.00136799	0.00499961	COPZ1/GABARAPL2/COPE/TRAPPC3/COPA/VTI1B/COPG1/RAB6A/COPZ2/NAPA/COPB1/COG4/GOSR2/GOLGA5/COG5/COG1/RAB6B/COPB2/TRAPPC10/COG7/COPG2
VAT	GOBP_RESPIRATORY_BURST	34	0.486679	2.3932	0.00136799	0.00499961	RAC1/RPS19/PRDX2/GRN/CYBA/TREM2/CD55/PGAM1/CYBB/NCF2/BCR/INSR/CD52/NOXA1/NCF1B/HCK/CAMK1D/IGHA1/JCHAIN/RAC2/SLAMF8/NCF1
VAT	GOBP_POSITIVE_REGULATION_OF_UBIQUITIN_PROTEIN_TRANSFERASE_ACTIVITY	32	0.5024	2.41115	0.00136799	0.00499961	SKP1/UBE2L3/PINK1/RPS2/STUB1/PTEN/PIN1/TOPORS/UBE2N/ARRDC4/UBE2S/BMI1/DCUN1D4/BTRC/DCUN1D1/DCUN1D5/AXIN1/ARRDC3/FBXW7/DCUN1D3
VAT	GOBP_NEGATIVE_REGULATION_OF_EXOCYTOSIS	33	0.49582	2.41663	0.00136799	0.00499961	SNCA/RAB7A/RABGEF1/GNAI2/SYT4/ANXA1/ATP9A/REST/STXBP6/ADRA2A/BCR/HLA-F/HMOX1/LGALS9/FMR1/CD300A/RAP1A/NOTCH1/SPI1/VPS4B/RAP1B/FCGR2B/RSC1A1
VAT	GOBP_POSITIVE_REGULATION_OF_BMP_SIGNALING_PATHWAY	36	0.488645	2.45023	0.00136799	0.00499961	SULF1/GATA6/BMP4/KDR/RBPJ/GPC3/FBXL15/ENG/ILK/NUMA1/PELO/FKBP8/HES1/CDH5/ACVRL1/ZNF423/BMPR2/NOTCH1/MSX1/NEO1/NOTCH2/SMAD4
VAT	GOBP_MITOCHONDRIAL_OUTER_MEMBRANE_PERMEABILIZATION_INVOLVED_IN_PROGRAMMED_CELL_DEATH	36	0.491474	2.46442	0.00136799	0.00499961	TMEM14A/BNIP3L/MUL1/VDAC2/SLC25A5/ACAA2/BOK/EYA2/MOAP1/NMT1/RHOT2/CHCHD10/PPIF/BLOC1S2/BID/BNIP3/HSPA1A/SLC35F6/ZNF205/RHOT1
VAT	GOBP_REGULATION_OF_FIBROBLAST_MIGRATION	33	0.509883	2.48517	0.00136799	0.00499961	SDC4/HAS1/RAC1/CORO1C/THBS1/AKAP12/DDR2/ITGB1BP1/ITGB1/CYGB/DMTN/HYAL2/GNA12/APPL1/BAG4/AKT1/ARHGEF7/ACTA2/ARHGAP4/APPL2
VAT	GOBP_RRNA_MODIFICATION	34	0.512072	2.51806	0.00136799	0.00499961	TRMT112/FTSJ3/NHP2/EMG1/TSR3/FBL/NOP10/NSUN5P2/METTL5/DKC1/NSUN5/RPUSD3/MRM3/TRMT61B/GAR1/MRM2/RPUSD1/RPUSD2/TFB1M/NOP2/NAT10/RPUSD4
VAT	GOBP_NEGATIVE_REGULATION_OF_PHOSPHATASE_ACTIVITY	36	0.51196	2.56714	0.00136799	0.00499961	FKBP1B/LGALS3/BOD1/PPP1R11/GNAI2/CRY2/FKBP1A/PPP1R35/PTPA/STYXL1/TIPRL/ROCK1/PPP1R1B/CHP1/URI1/PPP1R15A/BAG4/BOD1L1/ROCK2/RGN/MGAT5/PPP1R36
VAT	GOBP_EPIBOLY	34	0.522989	2.57174	0.00136799	0.00499961	PDPN/DDR1/RHOC/RHOA/CD151/FLNA/FERMT2/PDCD10/PTEN/ITGA5/CD44/ARHGAP35/TOR1A/ACVRL1/COL5A1/HBEGF/ARHGAP24/LCP1/PHLDB2/MTOR
VAT	GOBP_CYTOPLASMIC_PATTERN_RECOGNITION_RECEPTOR_SIGNALING_PATHWAY_IN_RESPONSE_TO_VIRUS	32	0.552723	2.65266	0.00136799	0.00499961	PHB2/PHB/PUM1/RNF135/ANKRD17/BIRC2/IRF3/ZCCHC3/C1QBP/TKFC/TSPAN6/LSM14A/IRF7/GPATCH3/NLRX1/BIRC3/RIOK3/DHX58/PUM2/IFIH1/DDX60
VAT	GOBP_MONOUBIQUITINATED_PROTEIN_DEUBIQUITINATION	34	0.541253	2.66156	0.00136799	0.00499961	SF3B5/TAF10/USP22/SGF29/TAF7/USP16/TAF9/KAT2A/TAF12/BAP1/ENY2/USP1/USP7/USP47/SUPT7L/ASXL1/TADA1/TAF6/TADA3
VAT	GOBP_REGULATION_OF_RUFFLE_ASSEMBLY	32	0.56039	2.68946	0.00136799	0.00499961	EPS8L1/CYFIP1/RDX/CAV1/PFN1/HRAS/CORO1C/PFN2/RHOG/FAM98A/NDEL1/DEF8/EPS8/EPS8L2/ICAM1/ABI3
VAT	GOBP_POSITIVE_REGULATION_OF_MICROTUBULE_POLYMERIZATION_OR_DEPOLYMERIZATION	36	0.53786	2.69702	0.00136799	0.00499961	RAC1/ARL3/MAP1B/RPS3/ARL2/MET/GIT1/DCTN1/DRG1/AKAP9/CDK5RAP2/NUMA1/FES/MAPRE1/ANKRD53/CKAP5/PAK1/SLAIN2/HSPA1A/CDKN1B
VAT	GOBP_NEGATIVE_REGULATION_OF_BLOOD_VESSEL_ENDOTHELIAL_CELL_MIGRATION	36	0.541464	2.71509	0.00136799	0.00499961	CSNK2B/HMGB1/ATP2B4/RHOA/MAP2K5/THBS1/JUP/ITGB1BP1/PDCD10/HDAC5/GADD45A/MMRN2/APOE/ACVRL1/MEOX2/MIR10A/PPARG/MEF2C/RGCC/KLF4/NOTCH1
VAT	GOBP_BASEMENT_MEMBRANE_ORGANIZATION	32	0.568515	2.72845	0.00136799	0.00499961	LAMB1/RAMP2/CAV1/LAMB2/NTNG1/PLOD3/PXDN/ITGB1/CAV2/RIC8A/DAG1/EXT1/PHLDB1/COL4A1/NID2/CMA1/NID1/PHLDB2/CTSS
VAT	GOBP_RESPONSE_TO_FLUID_SHEAR_STRESS	32	0.569571	2.73352	0.00136799	0.00499961	TFPI2/PKD2/NFE2L2/KLF2/PDGFRB/MMP2/TGFB3/MAP2K5/HDAC3/ASS1/PLEC/PTK2B/SREBF2/CITED2/MTSS1/AKT1/MEF2C/KLF4/SOCS5/ABCA1
VAT	GOBP_PEROXISOME_ORGANIZATION	33	0.567569	2.76633	0.00136799	0.00499961	FIS1/MFF/ACOT8/PEX10/PEX11B/PEX19/ZFAND6/PEX16/SCP2/LONP2/PEX11G/PEX11A/HACL1/DNM1L/PEX6/PEX3/PEX14/PEX7/PEX2/RAB8B
VAT	GOBP_ATP_BIOSYNTHETIC_PROCESS	34	0.56394	2.77312	0.00136799	0.00499961	H19/TMSB4X/STOML2/DGUOK/NUDT2/VCP/PINK1/ALDOA/ATP6V0C/ENO1/MT-ATP6/UQCC3/DNAJC30/TREM2/MT-ATP8/MT-CO2/PID1/PARP1/SLC25A13/MYC/AK4
VAT	GOBP_AMYLOID_FIBRIL_FORMATION	32	0.586053	2.81262	0.00136799	0.00499961	BACE1/PFDN5/CRYAB/B2M/USP9X/SIAH2/PFDN1/PFDN2/GSN/FKBP1A/CLU/FURIN/PFDN4/TREM2/CD36/APP/VBP1/APOE/PSEN1/RIPK3/RIPK1/SIAH1
VAT	GOBP_POSITIVE_REGULATION_OF_MRNA_PROCESSING	32	0.587859	2.82129	0.00136799	0.00499961	NCL/CIRBP/SNW1/SNRNP70/PRDX6/HSPA8/PAF1/SF3B4/THRAP3/NCBP2/TRA2B/RBMX/HSF1/TRA2A/RBM3
VAT	GOBP_RESPONSE_TO_ARSENIC_CONTAINING_SUBSTANCE	33	0.585539	2.85392	0.00136799	0.00499961	GSTO1/HNRNPA1/DAXX/MKNK2/RBM4/VCP/ATF4/SLC38A2/ZFAND2A/SRRT/CYP1B1/HSF1/SERPINF1/ZFAND1/UROS/PPIF/ALAD/ATF3/MYC/HMOX1/ZC3H12A/RNF4/DDX3X
VAT	GOBP_NEGATIVE_REGULATION_OF_PROTEIN_DEPHOSPHORYLATION	34	0.5899	2.90077	0.00136799	0.00499961	FKBP1B/YWHAB/LGALS3/BOD1/YWHAE/PPP1R11/GNAI2/CRY2/FKBP1A/PTPA/STYXL1/TIPRL/ARPP19/ROCK1/PPP1R1B/PPP1R15A/BOD1L1/SWAP70/ROCK2/PPP1R8/ENSA/RGN/MGAT5
VAT	GOBP_ANTIGEN_PROCESSING_AND_PRESENTATION_OF_EXOGENOUS_PEPTIDE_ANTIGEN	36	0.578632	2.90146	0.00136799	0.00499961	CTSF/HLA-A/FCER1G/B2M/CTSD/IFI30/HLA-E/HLA-DRB1/CTSL/HLA-DMA/HLA-DPA1/HLA-DRA/HLA-DPB1/CD74/HLA-DRB5/LGMN/HLA-DMB/HLA-DQB1/HLA-F/CLEC4A/TAP1/MFSD6/CTSS/HLA-DQA1/LNPEP/FCGR2B/HLA-DQA2
VAT	GOBP_CARDIAC_EPITHELIAL_TO_MESENCHYMAL_TRANSITION	36	0.587714	2.947	0.00136799	0.00499961	BMP4/SPRY1/EFNA1/RBPJ/ENG/TGFB3/RTN4/ADAM15/TGFBR3/ACVRL1/TGFBR2/PDCD4/SNAI2/HEY1/OLFM1/TMEM100/TGFBR1/ACVR1/TWIST1/NOTCH1/BMP2/HEYL/MSX1
VAT	GOBP_PROTEIN_TRANSMEMBRANE_IMPORT_INTO_INTRACELLULAR_ORGANELLE	36	0.592452	2.97076	0.00136799	0.00499961	TOMM20/TIMM23/TOMM7/ROMO1/HSPD1/CHCHD4/DNAJC19/GRPEL1/PAM16/PEX10/TOMM70/TIMM17B/PEX16/LONP2/DNAJC15/TIMM17A/TIMM44/DNLZ/PEX6/AIFM1/TOMM40L/PEX14/PEX7/PEX2
VAT	GOBP_VIRION_ASSEMBLY	36	0.597533	2.99624	0.00136799	0.00499961	CHMP3/CHMP2A/VPS28/CHMP2B/RAB1B/TSG101/VPS4A/SNF8/MVB12A/CHMP1A/RAB1A/CHMP4B/CHMP4A/VTA1/SPCS1/CHMP6/VPS37A/PC/APOE/CHMP5/PDCD6IP/VPS37C/CHMP1B/CHMP7/TBC1D20/LRSAM1
VAT	GOBP_ANTIGEN_PROCESSING_AND_PRESENTATION_OF_PEPTIDE_OR_POLYSACCHARIDE_ANTIGEN_VIA_MHC_CLASS_II	32	0.625361	3.00127	0.00136799	0.00499961	PYCARD/CTSF/FCER1G/B2M/CTSD/IFI30/THBS1/HLA-DRB1/CTSL/HLA-DMA/HLA-DPA1/TREM2/ARL8B/HLA-DRA/HLA-DPB1/CD74/HLA-DRB5/LGMN/HLA-DMB/HLA-DQB1
VAT	GOBP_MATURATION_OF_SSU_RRNA_FROM_TRICISTRONIC_RRNA_TRANSCRIPT_SSU_RRNA_5_8S_RRNA_LSU_RRNA	34	0.614093	3.01974	0.00136799	0.00499961	RPS8/RPS19/WDR46/RPS16/NGDN/RPS14/RPS21/TSR2/MRPS11/UTP3/BYSL/GTF2H5/RRP36/ABT1/RPP40/TBL3/NOL10/RRS1/KRI1/UTP4/DCAF13/ERCC2/TSR1/NOP9
VAT	GOBP_REGULATION_OF_RESPONSE_TO_REACTIVE_OXYGEN_SPECIES	33	0.621832	3.03081	0.00136799	0.00499961	H19/NFE2L2/RACK1/FBLN5/TXN/MET/PARK7/HEBP2/PINK1/ABL1/FOXO3/STK26/ENDOG/CD36/TRAP1/SESN1/SESN2/PYCR1/NR4A3/PAWR/RIPK1
VAT	GOBP_MATURATION_OF_5_8S_RRNA	34	0.617174	3.03489	0.00136799	0.00499961	EXOSC4/FTSJ3/EIF6/ERI3/MPHOSPH6/EXOSC7/NSA2/RPF1/RPS21/LAS1L/EXOSC8/EXOSC10/EXOSC3/PRKDC/ABT1/EXOSC9/RPP40/PES1/BOP1/RRS1/KRI1/C1D
VAT	GOBP_UBIQUITIN_DEPENDENT_PROTEIN_CATABOLIC_PROCESS_VIA_THE_MULTIVESICULAR_BODY_SORTING_PATHWAY	34	0.622085	3.05904	0.00136799	0.00499961	CHMP3/CHMP2A/VPS28/VPS25/CHMP2B/TSG101/VPS4A/SNF8/UBAP1/MVB12A/CHMP1A/CHMP4B/CHMP4A/RNF126/CHMP6/VPS37A/PTPN23/CHMP5/PLAA/VPS37C/VPS36/CHMP1B/CHMP7
VAT	GOBP_NEGATIVE_REGULATION_OF_PROTEASOMAL_UBIQUITIN_DEPENDENT_PROTEIN_CATABOLIC_PROCESS	34	0.622354	3.06036	0.00136799	0.00499961	HSP90AB1/DDRGK1/CAMLG/RPL11/UBXN1/BAG6/PARK7/EIF3H/TAF9/GIPC1/SDCBP/WAC/OGT/SMARCC1/N4BP1/USP7/SGTA/BAG5/UCHL5/TRIM39/USP14/SVIP/TTC36/RYBP
VAT	GOBP_NEGATIVE_REGULATION_OF_PROTEIN_LOCALIZATION_TO_MEMBRANE	33	0.634118	3.09069	0.00136799	0.00499961	DAB2/AP2M1/TMEM59/GOPC/BCL2L1/GDI1/ITGB1BP1/CLTC/MRAP/RHOQ/HECTD1/TMBIM1/DMTN/INPP5K/PID1/GBP1/PPFIA1/PPP2R5A/ABI3/PICALM/PKDCC
VAT	GOBP_POSITIVE_REGULATION_OF_ESTABLISHMENT_OF_PROTEIN_LOCALIZATION_TO_MITOCHONDRION	36	0.61847	3.10122	0.00136799	0.00499961	RHOU/PDCD5/HTRA2/UBL5/TOMM7/UBE2L3/SH3GLB1/PINK1/UBE2D3/USP36/BAP1/UBE2J2/HUWE1/LEPROT/SAE1/ATG13/SREBF2/NMT1/ABLIM3/RNF31/CSNK2A2/FZD5/RAC2/FBXW7
VAT	GOBP_CYTOCHROME_COMPLEX_ASSEMBLY	34	0.65742	3.2328	0.00136799	0.00499961	COA4/COX14/PET117/SURF1/COA3/UQCRFS1/UQCC2/BCS1L/SMIM20/MT-CO3/COA5/COX20/CYBA/HCCS/UQCC3/OXA1L/PET100/COX16/COA6/COX17/TTC19/TACO1
VAT	GOBP_INNER_MITOCHONDRIAL_MEMBRANE_ORGANIZATION	34	0.67685	3.32834	0.00136799	0.00499961	CHCHD6/TIMM13/TIMM9/NDUFA13/TIMM8B/ROMO1/MTX1/PINK1/TIMM10/TMEM11/TIMM10B/TIMM22/GHITM/UQCC3/TOMM70/IMMT/HSPA9/APOO/CHCHD10/CHCHD3/SAMM50/AFG3L2/MTX2/MYC/TIMM8A
VAT	GOBP_REGULATION_OF_INTRINSIC_APOPTOTIC_SIGNALING_PATHWAY_IN_RESPONSE_TO_DNA_DAMAGE	36	0.692006	3.46996	0.00136799	0.00499961	MIF/TPT1/RPS3/SFRP2/ING2/RPL26/TRIAP1/HNRNPK/TAF9/BCL2L1/CXCL12/CLU/KDM1A/TAF9B/TMEM161A/CD74/USP47/CDKN2D/CD44/BID/MUC1/PIAS4/SNAI2/TRIM32
VAT	GOBP_SODIUM_ION_TRANSMEMBRANE_TRANSPORT	173	-0.261446	-1.68753	0.00138313	0.00499961	SLC24A2/SCN11A/FGF13/ANK3/SLC6A20/HECW2/SLC4A8/SCN8A/DLG1/SLC9B1/NOS1/SLC9A7/SCN7A/SLC6A1/CNKSR3/SCN1A/SLC4A5/SLC24A1/HECW1/SLC24A4/NETO2/ATP1A4/SLC6A14/WNK3/SLC5A1/SLC6A4/NALCN/SLC12A1/SLC12A3/HCN1/SCNN1G/SCN2A/SCN9A/SCN3A/PTPN3/FGF12/PRKCE/SLC34A2/SLC6A11/SCN3B/SLC8A3/ASIC4/SLC9C2/SLC6A15/ATP1A3/SLC12A2/ATP12A/PKD2L1/SLC9A4/TRPM4/WNK2/SCN10A/SLC4A10/SLC9A2/NEDD4/KLHL24/NETO1/SCN2B/FGF14/SLC6A17…
VAT	GOBP_NEUTROPHIL_MEDIATED_IMMUNITY	37	0.39073	1.97178	0.00138504	0.00499961	CXCL6/ANXA3/VAMP8/JAGN1/TUSC2/WDR1/KMT2E/CTSG/MYD88/ITGAM/ITGB2/VAMP7/BCR/VAMP2/STXBP2/SPI1/SYK
VAT	GOBP_NEUROTROPHIN_SIGNALING_PATHWAY	37	0.405713	2.04739	0.00138504	0.00499961	SPRY1/NGF/GFRA1/NDN/CYFIP1/BCAR1/WASF1/NTRK2/DDIT4/ZFYVE27/PPP2R5B/SPRY2/RAPGEF1/DOK5/PTPN11/SORT1/AGT/RAP1A/CORO1A
VAT	GOBP_REGULATION_OF_EXTRINSIC_APOPTOTIC_SIGNALING_PATHWAY_VIA_DEATH_DOMAIN_RECEPTORS	48	0.379746	2.06573	0.00138504	0.00499961	SFRP2/LGALS3/PEA15/PARK7/GPX1/TIMP3/THBS1/BCL2L1/PTEN/SFRP1/TMBIM1/STX4/ICAM1/HMGB2/RNF34/ARHGEF2/ATF3/MADD/FEM1B/HMOX1/ITPRIP/FAIM2/FAF1/DDX3X/TNFAIP3
VAT	GOBP_TRIGLYCERIDE_BIOSYNTHETIC_PROCESS	37	0.420265	2.12083	0.00138504	0.00499961	C3/CTDNEP1/SCARB1/NR1H3/GPAT4/NR1H2/LPL/DGAT1/PCK1/THRSP/ACSL1/GPAM/DGAT2/PCK2/LPIN2/MFSD2A/LPIN3/RGN/FBXW7/PLIN5
VAT	GOBP_SPECIFICATION_OF_ANIMAL_ORGAN_IDENTITY	37	0.422858	2.13391	0.00138504	0.00499961	FGF1/BMP4/SPRY1/SMARCD3/GLI3/RBPJ/GATA5/WNT2B/MESP1/ISL1/EXT1/WNT11/CTNNB1/MEF2C/LRP2/AR/BMP2/FGF10
VAT	GOBP_MITOCHONDRIAL_FISSION	37	0.423149	2.13538	0.00138504	0.00499961	FIS1/KDR/RALBP1/DCN/MFF/PINK1/MUL1/RALA/VPS35/INF2/MTFR1L/DNM1L/BNIP3/STAT2/MTFP1/PPARG/AP3B1
VAT	GOBP_GLIAL_CELL_MIGRATION	48	0.394293	2.14486	0.00138504	0.00499961	LAMB1/CD9/TSPO/GLI3/NDN/MBOAT7/RTN4/CCL2/HEXB/ZMIZ1/TREM2/CDK5/CRKL/SUN1/CERS2/PAFAH1B1/CSF1/APCDD1/CTNNB1
VAT	GOBP_CELLULAR_RESPONSE_TO_GLUCOSE_STARVATION	48	0.397175	2.16054	0.00138504	0.00499961	NFE2L2/HSPA5/HNRNPA1/XBP1/SH3GLB1/ATF4/IFI16/FOXO3/MTMR3/PRKAG1/KPTN/SIK2/SESN1/SESN2/ITFG2/BECN1/UPP1/MYBBP1A/RRP8/ZC3H12A/IMPACT/TBL2/PICK1/SUV39H1/NUAK1/SIRT1
VAT	GOBP_POSITIVE_REGULATION_OF_TELOMERE_MAINTENANCE_VIA_TELOMERE_LENGTHENING	37	0.43351	2.18767	0.00138504	0.00499961	HNRNPA1/XRCC5/CCT4/CCT2/TCP1/CCT7/CCT6A/CCT5/CCT3/ACD/DKC1/MAPK3/CCT8/PNKP/HNRNPA2B1
VAT	GOBP_POSITIVE_REGULATION_OF_HISTONE_METHYLATION	48	0.402739	2.1908	0.00138504	0.00499961	NELFE/RTF1/SNW1/PHF1/LMNA/WDR5/KMT2E/PAF1/RNF20/WDR61/MCRS1/CTR9/CHTOP/BRD4/OGT/PHF20/PHF19/HCFC1/MTF2/CTNNB1/RRP8/SUV39H1/NELFA/PAXBP1/ZNF304/SIRT1/KANSL2/SMAD4
VAT	GOBP_EPITHELIAL_CELL_DIFFERENTIATION_INVOLVED_IN_KIDNEY_DEVELOPMENT	48	0.409715	2.22876	0.00138504	0.00499961	WT1/OSR1/PODXL/BMP4/CD34/SIX2/IQGAP1/LAMB2/WWTR1/STAT1/EXT1/MTSS1/EDNRB/BASP1/ASXL1/ADIPOQ/YAP1/CTNNB1/EDNRA/MEF2C/ACTA2/SMO/GPR4/NOTCH1
VAT	GOBP_NADP_METABOLIC_PROCESS	37	0.44346	2.23788	0.00138504	0.00499961	H6PD/TP53I3/PGLS/DCXR/NADK/NQO1/TALDO1/PGD/FMO2/TKT/DERA/RPE/ALDH1L1/PGAM1/ME1/IDH2/IDH1/NUDT17/FMO1
VAT	GOBP_MEMBRANE_LIPID_CATABOLIC_PROCESS	37	0.462684	2.33489	0.00138504	0.00499961	MGST2/GLA/GBA/FUCA1/SMPDL3B/PPT1/NAGA/HEXB/SMPD1/CYP1B1/NEU1/GBA2/HEXA/GM2A/SMPD2/SMPD3/ASAH1/ENPP2/SMPD4/SGPL1
VAT	GOBP_MACROPHAGE_DIFFERENTIATION	48	0.461425	2.51004	0.00138504	0.00499961	BMP4/ID2/ROR2/C1QC/CSF1R/GBA/EIF2AK1/FADD/HLA-DRB1/TSPAN2/HSF1/APP/CD4/PARP1/CEBPA/TRIB1/ADIPOQ/CSF1/HCLS1/CDC42/MIR223/RIPK1
VAT	GOBP_REGULATION_OF_ALCOHOL_BIOSYNTHETIC_PROCESS	48	0.461823	2.51221	0.00138504	0.00499961	FGF1/H6PD/DHCR7/DAB2/SNCA/SOD1/NFKB1/SCAP/MBTPS1/PTK2B/POR/CD244/REST/PTH1R/APOE/ERLIN2/GPER1/LPCAT3/ERLIN1/BMP6/PLEK/HRH1/DKK3
VAT	GOBP_NEGATIVE_REGULATION_OF_INTRACELLULAR_STEROID_HORMONE_RECEPTOR_SIGNALING_PATHWAY	37	0.498953	2.51792	0.00138504	0.00499961	DAB2/PHB2/PHB/CALR/RHOA/CRY2/ISL1/SFRP1/ZBTB7A/PER1/NCOR2/CNOT2/VPS18/KANK2/NCOR1/CNOT1/CRY1/CLOCK/TCF21/LBH/CNOT9/HEYL/SIRT1
VAT	GOBP_UNSATURATED_FATTY_ACID_BIOSYNTHETIC_PROCESS	48	0.467693	2.54414	0.00138504	0.00499961	ALOX15/PTGS1/MIF/CBR1/PTGIS/HPGDS/FABP5/ELOVL1/PTGES3/ANXA1/PTGDS/DECR2/PNPLA8/PTGES2/CD74/ELOVL5/AKR1C3/SCD/TBXAS1/FADS3/ELOVL3/FADS1
VAT	GOBP_CELLULAR_RESPONSE_TO_CADMIUM_ION	37	0.504984	2.54835	0.00138504	0.00499961	SOD1/MT1F/DAXX/MT1E/MT2A/MT1M/SUMO1/MAPK3/HSF1/EGFR/MT1X/MT1A/ABCB6/AKR1C3/MT1DP/CYBB/AKT1/HMOX1/MT1G/JUN/NCF1/MAPK1/FOS
VAT	GOBP_REGULATION_OF_MYELINATION	48	0.473427	2.57534	0.00138504	0.00499961	TMEM98/KLK8/PTN/PARD3/CYFIP1/MYRF/RNF10/PTEN/CST7/TYMP/NSUN5/RARG/DAG1/RARA/TNFRSF1B/WASF3/TNFRSF21/SIRT2/FIG4/LGI4/MTMR2/AKT1/CTNNB1/JAM2/SLC25A12/MTOR
VAT	GOBP_PROTEIN_TARGETING_TO_VACUOLE	37	0.52901	2.6696	0.00138504	0.00499961	RAB7A/HSPA8/WASH3P/VPS4A/M6PR/AP3D1/CLU/NCOA4/LAMP2/VPS37A/VPS13D/HGS/LAPTM5/VPS37C/SMURF1/GGA3/AP4M1/VPS41/SORT1/AP3M1/AP3B1
VAT	GOBP_MRNA_CIS_SPLICING_VIA_SPLICEOSOME	37	0.532241	2.6859	0.00138504	0.00499961	SNRPC/WBP4/RBM17/CWC15/PRPF40A/CLNS1A/NCBP2/SF3A1/RBM22/SNRNP200/DDX23/WBP11/SRSF1/SART1/PRPF4B/SFSWAP/PSIP1
VAT	GOBP_REGULATION_OF_NECROTIC_CELL_DEATH	37	0.541305	2.73165	0.00138504	0.00499961	TSPO/YBX3/RBCK1/CAV1/NUPR1/HEBP2/FADD/SLC25A4/NOL3/BOK/OGT/BIRC2/MT-CO2/ATG9A/CASP6/ASAH1/PPIF/ARHGEF2/BNIP3/MIR223/RIPK3/BIRC3/RIPK1
VAT	GOBP_MACROPHAGE_CHEMOTAXIS	37	0.542092	2.73561	0.00138504	0.00499961	MIF/RARRES2/MDK/LGALS3/DDT/MMP28/CSF1R/CKLF/CCL2/THBS1/MAPK3/C3AR1/MTUS1/PTK2B/SAA1/EDNRB/CMKLR1/CSF1/NUP85/AKIRIN1/CCL3/SLAMF8/MAPK1/CCL5/SFTPD/IL34
VAT	GOBP_FACE_DEVELOPMENT	48	0.513703	2.79443	0.00138504	0.00499961	ALDH1A2/ALDH1A3/COL1A1/ARID5B/RRAS/MMP2/TGFB3/MAPK3/MKKS/ANKRD11/NIPBL/CLDN5/SRF/RARG/BBS4/ZFAND5/RARA/ASPH/CSRNP1/HOXB3/EDNRA/PTPN11/SGPL1/SKI/RAB3GAP1/CRISPLD1/CRISPLD2/MAPK1/MAP2K1/MSX1/PDGFRA
VAT	GOBP_POSITIVE_REGULATION_OF_RNA_SPLICING	37	0.560245	2.82722	0.00138504	0.00499961	NCL/CIRBP/SNW1/SNRNP70/PRDX6/HSPA8/SLC38A2/SF3B4/THRAP3/TRA2B/RBMX/RBM22/HNRNPLL/HABP4/TRA2A/RBM3/POLR2A/SETX/SRSF5/HSPA1A/PIK3R1
VAT	GOBP_ARP2_3_COMPLEX_MEDIATED_ACTIN_NUCLEATION	37	0.583908	2.94664	0.00138504	0.00499961	WASF2/BRK1/CYFIP1/ARPC1A/ARF1/ARPC4/ARPC5/ARPC3/ARPC2/WASH3P/CORO1B/ARPC5L/ARPC1B/WASL/ARFIP2/ARFIP1/GMFG/WASF1/TRIM27/WASF3/GMFB/ACTR3/ACTR2/PICK1
VAT	GOBP_HISTONE_UBIQUITINATION	48	0.54674	2.97414	0.00138504	0.00499961	RING1/SKP1/PARK7/PAF1/USP22/CDK9/RNF40/RNF20/CTR9/WAC/HUWE1/PCGF1/KDM1A/TRIP12/PCGF3/OTUB1/UBE2N/UBE2A/UBE2B/UBE2E1/PCGF5/CUL4B/BMI1/TRIM37/RNF168/WDR70/DDB1/RNF8/DDB2/UBR2/RYBP/LEO1
VAT	GOBP_REGULATION_OF_ESTABLISHMENT_OF_PROTEIN_LOCALIZATION_TO_MITOCHONDRION	48	0.607231	3.30319	0.00138504	0.00499961	RHOU/PDCD5/HAX1/DNAJA1/HTRA2/UBL5/TOMM7/UBE2L3/SH3GLB1/BNIP3L/PINK1/PARL/UBE2D3/LMAN1/USP36/BAP1/UBE2J2/HUWE1/BAG3/LEPROT/SAE1/ATG13/SREBF2/NMT1/ABLIM3/BAG4/RNF31/CSNK2A2/FZD5
VAT	GOBP_MULTIVESICULAR_BODY_SORTING_PATHWAY	37	0.669024	3.37617	0.00138504	0.00499961	UBXN6/CHMP3/CHMP2A/LAPTM4B/VPS28/TMEM50A/VPS25/VCP/CHMP2B/SNF8/RILP/MVB12A/CHMP1A/CHMP4B/CHMP4A/TMEM50B/LEPROT/VTA1/CHMP6/PTPN23/CHMP5/VPS36/LEPROTL1/CHMP1B/CHMP7/SORT1
VAT	GOBP_REGULATION_OF_STEM_CELL_PROLIFERATION	40	0.352024	1.81442	0.00138889	0.00499961	GJA1/ZFP36L1/LTBP3/FBLN1/PDCD2/FERMT2/KDM1A/HNRNPU/PIM1/HMGB2/SOX17/SIRT6/SNAI2/SOX18/YAP1/VEGFC
VAT	GOBP_POSITIVE_REGULATION_OF_NITRIC_OXIDE_METABOLIC_PROCESS	40	0.373484	1.92503	0.00138889	0.00499961	PKD2/HSP90AA1/HSP90AB1/DDAH2/AIF1/KLF2/CLU/ASS1/HBB/PTK2B/SMAD3/CD36/DDAH1/INSR/AKT1/AGT/KLF4/TICAM1/TLR4
VAT	GOBP_POSITIVE_REGULATION_OF_RELEASE_OF_SEQUESTERED_CALCIUM_ION_INTO_CYTOSOL	40	0.373488	1.92505	0.00138889	0.00499961	PKD2/SNCA/GSTO1/BDKRB1/THY1/SRI/CALM2/CALM3/CALM1/ABL1
VAT	GOBP_ZINC_ION_HOMEOSTASIS	40	0.375693	1.93642	0.00138889	0.00499961	SLC39A8/S100A9/S100A8/MT1F/MT1E/MT2A/MT1M/AP3D1/MT1X/MT1A/SLC39A6/SLC39A10/MT1DP/SLC39A13/AP3B1/MT1G/SLC39A7
VAT	GOBP_VENTRICULAR_SEPTUM_MORPHOGENESIS	40	0.392749	2.02433	0.00138889	0.00499961	SOX4/BMP4/SLIT3/FGFRL1/RBPJ/SAV1/HES1/TGFBR3/CITED2/TGFBR2/WNT11/SLIT2/HEY1/APLNR/TGFBR1/ACVR1/BMPR2/NOTCH1/HEYL/ZFPM2/SMAD4
VAT	GOBP_RESPONSE_TO_DEXAMETHASONE	40	0.392951	2.02537	0.00138889	0.00499961	CLDN1/AQP1/FIBIN/NR3C1/GBA/FOXO3/PCNA/ASS1/CYP1B1/PLAT/SERPINF1/SMYD3/ERRFI1/POR/PCK1/DDIT4/PCK2
VAT	GOBP_POSITIVE_REGULATION_OF_BONE_MINERALIZATION	40	0.395462	2.03832	0.00138889	0.00499961	PTN/ATP2B1/OSR1/BMP4/ATRAID/TGFB3/FAM20C/ISG15/SMAD3/PKDCC/BMP6/ADRB2/MEF2C/OSR2/ACVR1/ALOX5/BMPR2/GPM6B/BMP2
VAT	GOBP_RAC_PROTEIN_SIGNAL_TRANSDUCTION	42	0.402466	2.10441	0.00138889	0.00499961	RHOU/RAC1/GABARAP/WASF2/BRK1/AIF1/CYFIP1/NISCH/RHOG/STMN3/OGT/CRK/EPS8/DBNL/ARF6/WASF1
VAT	GOBP_POSITIVE_REGULATION_OF_GLUCOSE_TRANSMEMBRANE_TRANSPORT	42	0.408901	2.13806	0.00138889	0.00499961	C3/NFE2L2/CLIP3/MAPK14/GPC3/CREBL2/RHOQ/ARPP19/IGF1/OSBPL8/SORBS1/APPL1/ADIPOQ/NR4A3/INSR/AKT1/MIR223/PIK3R1/PTPN11/PRKCI/MEF2A
VAT	GOBP_REGULATION_OF_FATTY_ACID_BIOSYNTHETIC_PROCESS	42	0.412934	2.15915	0.00138889	0.00499961	EIF6/FABP5/ACADVL/SCAP/ANXA1/NR1H3/NR1H2/INSIG1/CD74/ELOVL5/ERLIN2/ERLIN1/APOC1/MLXIPL/PDK4/APOA1/RGN/WDTC1/PIBF1/SIRT1
VAT	GOBP_NEGATIVE_REGULATION_OF_ACTIN_FILAMENT_DEPOLYMERIZATION	42	0.42702	2.23281	0.00138889	0.00499961	TMOD1/SPTAN1/CAPG/LIMA1/RDX/CAPZB/MTPN/TRIOBP/ADD1/GSN/FLII/SPTBN1/TWF2/DMTN/EPS8/LMOD1/CAPZA1/SWAP70/TWF1/SVIL/ADD3/CAPZA2/CARMIL1/PIK3CA
VAT	GOBP_CELLULAR_RESPONSE_TO_OSMOTIC_STRESS	40	0.436637	2.25054	0.00138889	0.00499961	PKD2/ZFP36L1/AQP1/TSPO/BAD/YBX3/XRCC5/SLC25A23/SERPINB6/ZFAND1/MICU1/ERRFI1/OXSR1/ARHGEF2/EFHD1/CAB39/STK39/AKR1B1/BDKRB2/DDX3X
VAT	GOBP_REGULATION_OF_MITOCHONDRIAL_MEMBRANE_PERMEABILITY_INVOLVED_IN_APOPTOTIC_PROCESS	40	0.442003	2.2782	0.00138889	0.00499961	TMEM14A/BNIP3L/MUL1/VDAC2/SLC25A5/ACAA2/NOL3/BOK/EYA2/MOAP1/NMT1/RHOT2/CHCHD10/BLOC1S2/BID/BNIP3/HSPA1A/SLC35F6/ZNF205
VAT	GOBP_REGULATION_OF_T_CELL_MIGRATION	42	0.436281	2.28123	0.00138889	0.00499961	CD200/PYCARD/AIF1/CD99L2/RHOA/APOD/FADD/CXCL12/TNFSF14/CRK/APP/ECM1/WNK1/CRKL/OXSR1/TNFRSF14/CCL21/RIPK3/STK39/CXCL10
VAT	GOBP_GLUCAN_BIOSYNTHETIC_PROCESS	42	0.445372	2.32876	0.00138889	0.00499961	IGF2/PTGES3/GYG1/PPP1CA/UGP2/PPP1R3C/GYG2/INPP5K/PPP1CB/IGF1/ACADM/SORBS1/EPM2AIP1/GBE1/GYS1/NR1D1/INSR/AKT1/PHKG2/IRS2/PPP1R3E
VAT	GOBP_GLIAL_CELL_PROLIFERATION	40	0.455999	2.35034	0.00138889	0.00499961	SOX4/TSPO/CSF1R/GBA/RNF10/CLU/PTK2B/TREM2/PENK/HES1/PPP1CC/UFL1/CERS2/CDKN2B/CSF1/AREG/LGI4/MYC/PRKCI/SKI/NOTCH1/DICER1/IL34
VAT	GOBP_POST_TRANSLATIONAL_PROTEIN_MODIFICATION	40	0.456729	2.3541	0.00138889	0.00499961	PPIB/RNF7/RBX1/LCMT1/CRTAP/AGBL5/UBE2F/UCHL3/FAM20C/FN3KRP/ATG7/UBE2M/ATG12/STT3B/VIPAS39/WIPI2/STT3A/SUMF1/ICMT/ATG5/UBA3/RHBDD1/COPS5
VAT	GOBP_REGULATION_OF_HISTONE_DEACETYLATION	42	0.46209	2.41618	0.00138889	0.00499961	C6orf89/ING2/WDR5/PINK1/SAP30BP/SGF29/PRKD1/KAT2A/BCL6/KDM5A/NIPBL/CTBP1/KAT14/AKAP8L/MBIP/PRKD2/RRP8/APLNR/TADA3/CAMK2D/SKI/SUV39H1/SIRT1/ZBTB7B/PRMT6
VAT	GOBP_NEGATIVE_REGULATION_OF_ENDOTHELIAL_CELL_PROLIFERATION	40	0.47896	2.46869	0.00138889	0.00499961	SULF1/NR2F2/AIMP1/CAV1/CCL2/THBS1/PDCD10/ATOH8/SPARC/TNMD/CAV2/MMRN2/STAT1/APOE/ACVRL1/NGFR/PPARG/MEF2C/RGCC/KRIT1/TGFBR1/SYNJ2BP/PTPRM/ALOX5
VAT	GOBP_TRANSCRIPTION_PREINITIATION_COMPLEX_ASSEMBLY	40	0.48024	2.47528	0.00138889	0.00499961	HMGB1/PIH1D1/POLR1E/THRA/TAF10/TAF7/TAF9/TAF12/TAF11/GTF2A2/TBP/UBTF/BRF2/RRN3/TAF3/GTF2B/TAF13/TAF1C/TAF6/PSMC6/BAZ2A/BDP1
VAT	GOBP_TRANSFORMING_GROWTH_FACTOR_BETA_PRODUCTION	42	0.481381	2.51705	0.00138889	0.00499961	GATA6/CD200/HSP90AB1/LUM/CD34/LAPTM4B/TYROBP/LTBP3/THBS1/COL3A1/FURIN/SMAD3/ATP6AP2/FN1/LRRC32/WNT11/CDH3/LGALS9/ITGAV
VAT	GOBP_REGULATION_OF_TYPE_I_INTERFERON_MEDIATED_SIGNALING_PATHWAY	40	0.491957	2.53567	0.00138889	0.00499961	HSP90AB1/YTHDF2/MUL1/CDC37/FADD/ISG15/IRF3/TREX1/RNF185/ADAR/LSM14A/IRF7/OAS1/CNOT7/UBE2K/PTPN1/STAT2/SAMHD1/YTHDF3/TTLL12/PTPN11/METTL3/USP18
VAT	GOBP_MEGAKARYOCYTE_DIFFERENTIATION	42	0.487188	2.54741	0.00138889	0.00499961	MEIS1/EIF6/RAB7B/WASF2/CIB1/PITHD1/PRMT1/MTURN/SRF/HMGB2/LOX/ABI1/CDKN2B/UBA5/FAXDC2/SH2B3/CNOT4/PTPN11/MEF2C/PIP4K2A/GABPA/PTPN6/PRMT6/GATA2
VAT	GOBP_REGULATION_OF_AMYLOID_PRECURSOR_PROTEIN_CATABOLIC_PROCESS	42	0.498949	2.6089	0.00138889	0.00499961	EFNA1/SPON1/TMED10/FKBP1A/RTN4/RELA/RTN3/CLU/FLOT2/PIN1/PRNP/ROCK1/IGF1/RANBP9/APOE/RTN1/PICALM/NTRK2/BIN1/GGA3/SP1/ROCK2/IFNGR1
VAT	GOBP_BASE_EXCISION_REPAIR	42	0.528836	2.76518	0.00138889	0.00499961	XPA/RPS3/MPG/RPA3/APEX1/NTHL1/XRCC1/SMUG1/RPA2/PCNA/HUWE1/RPA1/MBD4/PARP2/PNKP/ERCC5/USP47/POLL/UNG/NEIL2/APEX2/POLG/NEIL1/SIRT6
VAT	GOBP_VESICLE_TARGETING	40	0.544922	2.80867	0.00138889	0.00499961	TMED10/PEF1/TFG/YKT6/GBF1/PDCD6/SAR1A/AP1M2/PPP6C/SNAP29/TMED9/PREB/ARFGAP3/SNAP23/SEC16A/TMED2/ARFGAP2/STARD3/TBC1D23/KLHL12/PSEN1/WIPI1/STARD3NL
VAT	GOBP_POSITIVE_REGULATION_OF_PROTEIN_IMPORT	42	0.5402	2.8246	0.00138889	0.00499961	HSP90AB1/TRIM28/PDCD5/GLI3/RAN/MAPK14/TPR/PRKD1/FLNA/JUP/HDAC3/TOMM70/RBM22/BAG3/IPO5/DMAP1/SMAD3/HYAL2/TARDBP/LEP/PSEN1/HCLS1/PIK3R1/ZC3H12A
VAT	GOBP_POSITIVE_REGULATION_OF_SUBSTRATE_ADHESION_DEPENDENT_CELL_SPREADING	42	0.547569	2.86313	0.00138889	0.00499961	DAB2/S100A10/RAC1/MDK/CIB1/CALR/ILK/ABL1/P4HB/TRIOBP/ARPC2/FLNA/FERMT2/LIMS2/TESK1/CRK/DMTN/C1QBP/CRKL/MYADM/CDC42/ARHGEF7/APOA1/NRP1/MYOC
VAT	GOBP_RESPONSE_TO_COPPER_ION	40	0.586306	3.02198	0.00138889	0.00499961	BACE1/SNCA/AQP1/NFE2L2/SOD1/MT1F/DAXX/MT1E/PARK7/MAP1LC3A/MT2A/MT1M/SOD3/PAM/HSF1/MT-CO1/MT1X/TFRC/APP/MT1A/PRNP/MT1DP/BECN1/LCAT
VAT	GOBP_NUCLEAR_TRANSCRIBED_MRNA_CATABOLIC_PROCESS_NONSENSE_MEDIATED_DECAY	40	0.615796	3.17397	0.00138889	0.00499961	HNRNPAB/PNRC2/PABPC1/DCP1A/PYM1/UPF3B/NCBP2/NBAS/RBM8A/ETF1/CASC3/GSPT2/UPF3A/MAGOH/EXOSC10/SMG5/SKIV2L/RNPS1/SECISBP2/UPF2/SMG7/UPF1/EIF4A3/GSPT1/MAGOHB
VAT	GOBP_NUCLEAR_MEMBRANE_ORGANIZATION	42	0.61203	3.20019	0.00138889	0.00499961	BANF1/TMEM43/CHMP3/CHMP2A/EMD/CTDNEP1/DCTN1/NSFL1C/CHMP2B/UBE2I/VPS4A/CHMP1A/NDEL1/CHMP4B/CHMP4A/TOR1B/TARDBP/CHMP6/REEP4/CHMP5/REEP3/PAFAH1B1/TOR1A/AKAP8L/GPER1/SIRT2/NEK6/UBXN2B/CHMP1B/VRK1/CHMP7
VAT	GOBP_INTRINSIC_APOPTOTIC_SIGNALING_PATHWAY_IN_RESPONSE_TO_DNA_DAMAGE_BY_P53_CLASS_MEDIATOR	42	0.621686	3.25067	0.00138889	0.00499961	MIF/PYCARD/BCL3/SHISA5/TMEM109/SNW1/ING2/BAG6/NUPR1/RPL26/TRIAP1/IFI16/HNRNPK/TAF9/PHLDA3/KDM1A/TAF9B/TOPORS/CDKN1A/CD74/CDIP1/CD44/RPS27L/DDIT4/MUC1/HIPK2
VAT	GOBP_ESTABLISHMENT_OF_PROTEIN_LOCALIZATION_TO_ENDOPLASMIC_RETICULUM	42	0.67894	3.55004	0.00138889	0.00499961	SPCS2/SEC61A1/SEC61B/HSPA5/SRP14/SEC61G/BAG6/SSR3/SRP72/SEC62/ZFAND2A/SRPRB/TRAM1/SRP54/SRP68/RAB10/SEC63/GET4/UBL4A/ZFAND2B/HERPUD1/CHMP4B/CHMP4A/SPCS3/SRPRA/SPCS1/SGTA/SRP9
VAT	GOBP_NUCLEOBASE_METABOLIC_PROCESS	38	0.380195	1.93653	0.00139082	0.00499961	GMPR/APRT/DPYSL3/GMPR2/SHMT2/KDM1A/TYMP/HPRT1/DPYSL2/PRPS1/PRTFDC1/CDA/ADA/CMPK1/DPYS/MTOR/UMPS/MAPK1/SHMT1
VAT	GOBP_PLASMA_LIPOPROTEIN_PARTICLE_CLEARANCE	41	0.377082	1.95303	0.00139082	0.00499961	CNPY2/EHD1/ANXA2/SCARB1/HNRNPK/LRPAP1/VLDLR/TREM2/MYLIP/GPIHBP1/CD36/LIPA/APOE/DGAT2/ADIPOQ/APOC1/APOM/HMOX1/APOA1
VAT	GOBP_COLLAGEN_BIOSYNTHETIC_PROCESS	41	0.378955	1.96273	0.00139082	0.00499961	BMP4/SUCO/COL1A1/SERPINH1/EMILIN1/ENG/PDGFRB/TGFB3/LARP6/VIM/CYGB/P3H3/ERRFI1/RCN3/COL5A1/RGCC/ARRB2/TRAM2/HDAC2
VAT	GOBP_REGULATION_OF_HISTONE_H3_K4_METHYLATION	38	0.39242	1.99879	0.00139082	0.00499961	NNMT/NELFE/RTF1/SNW1/PIH1D1/WDR5/KMT2E/WDR61/MCRS1/CTR9/OGT/KDM1A/PHF20/HCFC1/PYGO2
VAT	GOBP_COLLAGEN_CATABOLIC_PROCESS	41	0.386681	2.00274	0.00139082	0.00499961	MMP23B/CTSK/CST3/MMP28/MMP2/MRC2/MMP19/ADAM15/CTSB/CTSL/FURIN/ITGB1/MMP24/PEPD/ADAMTS2
VAT	GOBP_TELOMERE_CAPPING	38	0.398028	2.02736	0.00139082	0.00499961	HNRNPD/TEN1/XRCC1/TERF2IP/NABP2/ERCC1/ACD/MAPK3/RAD50/PNKP/USP7/PRKDC/TFIP11/NBN/TINF2
VAT	GOBP_AMINE_BIOSYNTHETIC_PROCESS	41	0.401613	2.08008	0.00139082	0.00499961	HAND2/SAT1/SNCA/NNMT/SAT2/SRM/ODC1/OAZ1/PARK7/VPS35/ALDH2/SULT1A2/SMS/OAZ2/AZIN1/NR4A2/SMOX/PAOX
VAT	GOBP_RESPONSE_TO_INTERLEUKIN_6	38	0.408777	2.08211	0.00139082	0.00499961	PTGIS/PHB/NFKB1/RELA/CTR9/C1QTNF4/STAT3/JAK1/PID1/PCK1/CEBPA/IL6ST/CHI3L1/SELPLG/YAP1/IL6R/RIPK1/SPI1/SBNO2
VAT	GOBP_NEGATIVE_REGULATION_OF_PEPTIDE_SECRETION	38	0.40901	2.0833	0.00139082	0.00499961	FKBP1B/JAGN1/NDUFAF2/PIM3/SFRP1/UCP2/CD74/REST/PFKL/HADH/INHBB/PPP3CA/ADRA2A/KLF7/LEP/PTPN11/CRHBP/PSMD9/MIDN/ACVR1C
VAT	GOBP_TOLL_LIKE_RECEPTOR_4_SIGNALING_PATHWAY	41	0.402606	2.08522	0.00139082	0.00499961	CD14/IFI35/FLOT1/RAB7B/NINJ1/NFKBIA/IRAK1/NMI/NR1H3/TREM2/RAB11FIP2/LY96/WDFY1/OAS1/RIPK2/APPL1/NR1D1/LGALS9/TRIL/APPL2/PELI1/TNFAIP3/TLR4
VAT	GOBP_REGULATION_OF_POLYSACCHARIDE_METABOLIC_PROCESS	41	0.410043	2.12375	0.00139082	0.00499961	PHLDA2/IGF2/PPP1CA/NFKB1/CLTC/POMC/PPP1R3C/INPP5K/PPP1CB/KHK/SMPD3/IGF1/SORBS1/EPM2AIP1/INSR/AKT1/PHKG2/IRS2/PPP1R3E
VAT	GOBP_POSITIVE_REGULATION_OF_STEROL_TRANSPORT	38	0.418569	2.13199	0.00139082	0.00499961	PLTP/CAV1/GPS2/ANXA2/NFKBIA/LRP1/NR1H3/TREM2/NR1H2/SCP2/APOE/RXRA/ABCA8/CES1/ADIPOQ/LPCAT3/EEPD1/ABCA5/PPARG/APOA1/ABCA3/ZDHHC8/ABCA1/SIRT1
VAT	GOBP_ASTROCYTE_DEVELOPMENT	41	0.413659	2.14247	0.00139082	0.00499961	ROR2/ROR1/S100A9/C1QA/S100A8/LAMB2/GRN/VIM/LRP1/TSPAN2/TREM2/EIF2B5/APP/PSEN1/NR1D1/IFNGR1
VAT	GOBP_RNA_PHOSPHODIESTER_BOND_HYDROLYSIS_EXONUCLEOLYTIC	41	0.420488	2.17784	0.00139082	0.00499961	REXO2/EXOSC4/ERI3/EXOSC5/XRN2/EXOSC7/EXOSC8/CPSF3/EXOSC10/EXOSC3/CNOT2/EXOSC9/CNOT7/TOE1/CNOT8/CNOT1/USB1
VAT	GOBP_VASCULAR_ENDOTHELIAL_GROWTH_FACTOR_SIGNALING_PATHWAY	41	0.420596	2.1784	0.00139082	0.00499961	SMOC2/KDR/HSPB1/CD63/DCN/PDGFRB/VEGFB/PRKD1/MYO1C/SPRY2/NRP2/ADGRA2/PTP4A3/PRKD2/VEGFC/NRP1
VAT	GOBP_MESENCHYMAL_CELL_PROLIFERATION	41	0.440287	2.28039	0.00139082	0.00499961	HAND2/OSR1/BMP4/KDR/NFIB/SIX2/GPC3/LMNA/CTNNBIP1/FGF9/STAT1/TGFBR2/WNT11/MYC/CTNNB1/ZEB1/SMO/IRS2/PRRX1/BMP2/MSX1
VAT	GOBP_PROGRAMMED_NECROTIC_CELL_DEATH	41	0.44918	2.32645	0.00139082	0.00499961	ALKBH7/YBX3/RBCK1/CAV1/NUPR1/FADD/SLC25A4/BOK/OGT/BIRC2/IRF3/PYGL/MAP3K5/CASP6/ASAH1/PPIF/FAS/ARHGEF2/ITPK1/DNM1L/RIPK3/BIRC3/RIPK1
VAT	GOBP_SEMI_LUNAR_VALVE_DEVELOPMENT	41	0.460345	2.38427	0.00139082	0.00499961	BMP4/EFNA1/SLIT3/TNFRSF1A/RBPJ/EMILIN1/GATA5/ROCK1/TNFRSF1B/ELN/SNAI2/ROCK2/SLIT2/HEY1/GJA5/NFATC1/TWIST1/BMPR2/NOTCH1/BMP2/HEYL/NOTCH2/TIE1/RB1/SNAI1
VAT	GOBP_AMYLOID_BETA_CLEARANCE	38	0.475336	2.42113	0.00139082	0.00499961	C3/MARCO/RAB11A/RAB11B/LRPAP1/LRP1/CLTC/CLU/TREM2/RAB5A/CD36/ITGAM/ROCK1/SRF/APOE/PICALM/ITGB2/INSR/IFNGR1
VAT	GOBP_CELLULAR_RESPONSE_TO_NUTRIENT	41	0.468819	2.42816	0.00139082	0.00499961	ATP2B1/GAS6/COL1A1/FOLR2/XBP1/SNW1/PDK2/USF2/SFRP1/FES/PENK/PIM1/LPL/SRF/RXRA/NCOA1/KANK2/CDKN2B/LEP/POSTN/SNAI2/HMOX1/BGLAP/MN1
VAT	GOBP_REGULATION_OF_PROTEIN_AUTOPHOSPHORYLATION	41	0.479456	2.48325	0.00139082	0.00499961	TNKS1BP1/GPNMB/CALM2/CALM3/CALM1/CAV1/ENG/RAD50/TESK1/MVP/PDGFD/ERRFI1/CHP1/NBN/ADIPOQ/PPP2R5B/PDGFC/VEGFC/IMPACT/JUN/TAOK2/DDX3X/TOM1L1/PDGFB
VAT	GOBP_QUINONE_METABOLIC_PROCESS	38	0.498082	2.53699	0.00139082	0.00499961	VKORC1/CBR1/AKR1A1/AKR7A2/COQ9/AKR1C2/AIFM2/COQ5/COQ8A/NDUFA9/COQ4/AKR1C3/FDXR/COQ2/AKR1C1/COQ7/COQ3/CRYZL1/NQO2/VKORC1L1/AKR1B1/CYP4F12
VAT	GOBP_REGULATION_OF_CELLULAR_EXTRAVASATION	38	0.500112	2.54733	0.00139082	0.00499961	BST1/IL1R1/CD99/LYVE1/MDK/THY1/CD99L2/FADD/CXCL12/CD47/PDGFD/XG/ICAM1/PLVAP/BCR/CHST4/CCL21/JAM3/RIPK3
VAT	GOBP_NUCLEOSIDE_MONOPHOSPHATE_BIOSYNTHETIC_PROCESS	41	0.505511	2.6182	0.00139082	0.00499961	IMPDH2/DCTD/APRT/DUT/DGUOK/NUDT2/ATIC/AMPD2/UCK1/TK2/HPRT1/PRPS1/ADSL/UCKL1/CDA/PRPS2/IMPDH1/ADA/ADK/CMPK1/UPP1
VAT	GOBP_POSITIVE_REGULATION_OF_INTERFERON_BETA_PRODUCTION	38	0.521536	2.65645	0.00139082	0.00499961	HSP90AA1/FLOT1/ISG15/RNF135/TOMM70/ZBTB20/IRF3/IRF7/HMGB2/OAS1/DHX9/POLR3C/RIPK2/PTPN11/POLR3B/RIOK3/DHX58/POLR3F/POLR3D/IFIH1/TICAM1/DDX3X/TLR4
VAT	GOBP_MRNA_TRANSCRIPTION	41	0.54121	2.8031	0.00139082	0.00499961	ATF4/TAF10/EPAS1/NCBP2/TAF7/TAF9/TAF12/TAF11/DDX5/HSF1/NR1H3/STAT3/TBP/TAF3/RXRA/NCOA1/RARA/TAF13/TAF6/HIPK3/PPARG/SUPT6H/AP3B1/THRB/TFCP2
VAT	GOBP_REGULATION_OF_TRANSCRIPTION_ELONGATION_FROM_RNA_POLYMERASE_II_PROMOTER	41	0.552636	2.86228	0.00139082	0.00499961	LARP7/NELFE/SUPT4H1/EAPP/GTF2F1/CDK9/CCNK/NELFB/BRD4/LDB1/HNRNPU/ZMYND11/HEXIM1/SUPT16H/WDR43/TCERG1/NELFCD/CBX7/CTNNB1/ELL/RNF168/SUPT6H/CCNT1/AXIN1/ELL2/RNF8/NELFA
VAT	GOBP_SUBSTANTIA_NIGRA_DEVELOPMENT	41	0.591469	3.06341	0.00139082	0.00499961	HSPA5/DYNLL1/YWHAH/NDUFS3/YWHAQ/COX6B1/CALM2/CALM3/CKB/YWHAE/CALM1/MBP/RHOA/ACTB/GLUD1/MAOB/FGF9/SEC16A/BASP1/NDRG2/MAPKAP1/SIRT2/ZNF148/CNP/CDC42
VAT	GOBP_GOLGI_TO_PLASMA_MEMBRANE_PROTEIN_TRANSPORT	41	0.613754	3.17883	0.00139082	0.00499961	KRT18/RAB34/RAB31/RACK1/VAMP5/VAMP3/OPTN/GOPC/SYS1/GOLGA4/SPTBN1/RAB10/ARFRP1/GOLGA7/GOLPH3/SEC16A/PKDCC/ACSL3/GGA3/GOLPH3L/VAMP2/CNST/VAMP4/PREPL/MACF1/ATP2C1/BBS2/CSK/GGA2/RSC1A1/KIF13A
VAT	GOBP_MAINTENANCE_OF_PROTEIN_LOCALIZATION_IN_ORGANELLE	41	0.634885	3.28827	0.00139082	0.00499961	HSPA5/TSPO/SKP1/ARL2BP/ARL2/TXN/OS9/KDELR3/PARK7/RER1/GPAA1/PINK1/KDELR2/HK1/TOPORS/HNRNPU/CDK5/CIZ1/INSIG1/KDELR1/SUN2/CHCHD10/SUN1/BBS4/TAF3/SUPT7L
VAT	GOBP_PROTEIN_PEPTIDYL_PROLYL_ISOMERIZATION	41	0.636027	3.29419	0.00139082	0.00499961	PPIL1/FKBP2/PPIB/FKBP1B/FKBP7/PPIG/AIP/FKBP3/FKBP11/PPIA/PPIC/PPIH/CWC27/FKBP1A/FKBP4/FKBP9/PTPA/PIN1/PPIL4/RANBP2/PIN4/FKBP8/PPIE/NKTR/PPIF/PPID/FKBP15
VAT	GOBP_NEGATIVE_REGULATION_OF_RESPONSE_TO_ENDOPLASMIC_RETICULUM_STRESS	41	0.65558	3.39546	0.00139082	0.00499961	DDRGK1/RACK1/HSPA5/TMBIM6/XBP1/CREB3/UBXN1/TXNDC12/PARK7/GRINA/DNAJB9/BCL2L1/WFS1/SYVN1/CLU/HERPUD1/NR1H3/BFAR/NR1H2/SGTA/UFL1/PTPN1/PPP1R15A/LPCAT3/HSPA1A/USP14/SVIP/ALOX5/NCK1/HYOU1
VAT	GOBP_SYNAPTIC_VESICLE_TRANSPORT	39	0.370708	1.89734	0.0013947	0.00499961	SNCA/BLOC1S1/SNAPIN/AP3S1/PINK1/AP3D1/BLOC1S4/KIF5B/CDK5/DTNBP1/TMEM230/PICALM/BLOC1S2/TOR1A/CTNNB1/AP3M1/AP3B1
VAT	GOBP_REGULATION_OF_INFLAMMATORY_RESPONSE_TO_ANTIGENIC_STIMULUS	39	0.376974	1.92941	0.0013947	0.00499961	C3/CD81/PSMA1/MAPK14/PARK7/PSMB4/GPX1/FYN/HLA-E/HLA-DRB1/FURIN/TREM2/MKRN2/PLK2/FGR
VAT	GOBP_RESPONSE_TO_PROGESTERONE	39	0.384538	1.96812	0.0013947	0.00499961	TSPO/BAD/CAV1/MBP/TGFB3/THBS1/TXNIP/WBP2/CYP1B1/NR1H3/GPI/UBE3A/YAP1/FOSL1/PTGER2/FOS/OXT/GJB2/NCOA2/CSN1S1
VAT	GOBP_POSITIVE_REGULATION_OF_GLUCOSE_METABOLIC_PROCESS	39	0.397341	2.03365	0.0013947	0.00499961	NNMT/IGF2/WDR5/KAT2A/FOXO1/ARPP19/IGF1/SORBS1/EPM2AIP1/DGAT2/INSR/AKT1/PPP4R3B/GPT/PHKG2/DDB1/SLC25A12/RGN/IRS2/PPP1R3E/SIRT1
VAT	GOBP_REGULATION_OF_TRIGLYCERIDE_METABOLIC_PROCESS	39	0.400604	2.05035	0.0013947	0.00499961	C3/AADAC/CTDNEP1/MBOAT7/SCARB1/PNPLA2/NR1H3/NR1H2/ABHD5/APOE/THRSP/DGAT2/PANK2/APOA1/MFSD2A/TBL1XR1/RGN/FBXW7/PLIN5
VAT	GOBP_CORTICAL_ACTIN_CYTOSKELETON_ORGANIZATION	39	0.414597	2.12197	0.0013947	0.00499961	EZR/RAB13/CALR/TLN1/VPS4A/EHD2/RHOQ/PLEC/CDK5/EPB41L3/ROCK1/RTKN/ARF6/PDCD6IP/FHOD1/ROCK2/PLEK/EPB41L2/EPB41L1/LCP1/STRIP1
VAT	GOBP_REGULATION_OF_CHOLESTEROL_EFFLUX	39	0.423048	2.16522	0.0013947	0.00499961	NAXE/LAMTOR1/PLTP/CAV1/GPS2/NFKBIA/LRP1/NR1H3/TREM2/SREBF2/NR1H2/APOE/RXRA/ABCA8/CES1/ADIPOQ/EEPD1/ABCA5/PPARG/APOA1/ABCA3/ZDHHC8/ABCA1/SIRT1
VAT	GOBP_STRIATED_MUSCLE_CELL_APOPTOTIC_PROCESS	39	0.430533	2.20353	0.0013947	0.00499961	GATA6/HAND2/CAPN2/NFE2L2/MDK/SFRP2/RGL2/NUPR1/ENG/NOL3/HSF1/BAG3/PPP1R10/MAP3K5/RPS6KA2
VAT	GOBP_DOPAMINE_RECEPTOR_SIGNALING_PATHWAY	39	0.441503	2.25968	0.0013947	0.00499961	SLC9A3R1/NSG1/SULT1A4/PRMT5/GNB1/GNAS/VPS35/FLNA/PALM/GNA11/SULT1A3/CAV2/DTNBP1/NCSTN/RGS4/GNG2
VAT	GOBP_POSITIVE_REGULATION_OF_AXON_EXTENSION	39	0.455619	2.33192	0.0013947	0.00499961	MAP1B/RAB11A/CYFIP1/GOLGA4/GDI1/CXCL12/EIF4G2/NDEL1/TWF2/ADNP/FN1/SRF/SEMA5A/DBNL/DBN1/MAP3K13/PAFAH1B1/SHTN1/ZFYVE27/TRPV2/MACF1/NRP1/RUFY3/BMPR2
VAT	GOBP_REGULATION_OF_PROTEIN_LOCALIZATION_TO_CELL_SURFACE	39	0.460614	2.35749	0.0013947	0.00499961	HSP90AB1/TAX1BP3/TYROBP/COMMD1/RANGRF/RAB11B/GOPC/GBF1/SNX33/TM9SF4/LEPROT/STX4/RAB11FIP5/ARF6/PICALM/TOR1A/GPD1L/RIC3/AKT1/CTNNB1
VAT	GOBP_TOXIN_TRANSPORT	39	0.47417	2.42687	0.0013947	0.00499961	SLC7A8/COPZ1/HSPA5/ANTXR1/CCT4/CCT2/TCP1/CCT7/CCT5/CCT3/CCT8/ANTXR2/RAB28/BNIP3/DNAJC17/RAB40B/NRP1/ATP6V0A1/COPB2/SCFD1/MTMR12
VAT	GOBP_HISTONE_DEUBIQUITINATION	39	0.491329	2.51469	0.0013947	0.00499961	SF3B5/TAF10/USP22/SGF29/TAF7/USP16/TAF9/USP36/KAT2A/TAF12/BAP1/ENY2/SART3/USP7/SUPT7L/ASXL1/TADA1/TAF6/TADA3/BRCC3/USP21/TAF6L/USP3/ATXN7
VAT	GOBP_NEGATIVE_REGULATION_OF_CALCIUM_ION_TRANSMEMBRANE_TRANSPORT	39	0.492357	2.51995	0.0013947	0.00499961	PKD2/GSTO1/FKBP1B/C4orf3/SRI/CALM2/CALM3/YWHAE/CALM1/FKBP1A/VDAC1/GSTM2/UBQLN1/ADRA2A/REM1/BIN1/ATP1A2/RRAD/SESTD1/FMR1
VAT	GOBP_CYTOKINETIC_PROCESS	39	0.510508	2.61286	0.0013947	0.00499961	CHMP3/CHMP2A/ANXA11/ARF1/CHMP2B/RHOA/MYH9/VPS4A/CNTROB/CHMP1A/SNX33/KLHDC8B/SNX9/CHMP4B/CHMP4A/PLEC/CHMP6/RTKN/CHMP5/BIN3/PDCD6IP/CHMP1B/CHMP7/ALKBH4/NUP62/VPS4B
VAT	GOBP_REGULATION_OF_MACROPHAGE_MIGRATION	39	0.524853	2.68628	0.0013947	0.00499961	MIF/CD9/CD200/RARRES2/CD81/MDK/DDT/EMILIN1/MMP28/CSF1R/THBS1/MAPK3/C3AR1/MTUS1/PTK2B/TREM2/CMKLR1/CSF1/AKIRIN1
VAT	GOBP_REGULATION_OF_ENDOTHELIAL_CELL_DIFFERENTIATION	39	0.529437	2.70974	0.0013947	0.00499961	ID1/BMP4/TNFRSF1A/ADD1/ATOH8/PPP1R12A/VCL/BTG1/ROCK1/VEZF1/CLDN5/FOXJ2/CDH5/ACVRL1/ETV2/BMP6/ROCK2/CTNNB1/MIR10A/ZEB1/TMEM100/F11R/NOTCH1
VAT	GOBP_REGULATION_OF_CELL_MIGRATION_INVOLVED_IN_SPROUTING_ANGIOGENESIS	39	0.565716	2.89542	0.0013947	0.00499961	KDR/HDAC7/CIB1/RHOA/ABL1/MAP2K5/THBS1/MAP3K3/ITGB1BP1/PDCD10/ANXA1/HDAC5/MMRN2/SRPX2/MEOX2/PLK2/HMOX1/RHOJ/MIR10A/NRP1/KLF4/NOTCH1/FBXW7
VAT	GOBP_REGULATION_OF_ACTIN_CYTOSKELETON_REORGANIZATION	39	0.574263	2.93916	0.0013947	0.00499961	TJP1/PHPT1/BAIAP2/MDK/HAX1/ARHGDIA/HRAS/ABL1/CSF1R/PTK2B/FES/CDK5/GMFG/ARHGDIB/ABI3/RAPGEF3/ESAM/DAPK3/HCLS1/CDC42/NRP1/HCK/F11R/TEK/PDGFRA/BAIAP2L2/IQGAP2/NOTCH2
VAT	GOBP_DE_NOVO_PROTEIN_FOLDING	39	0.609343	3.11871	0.0013947	0.00499961	FKBP1B/SDF2L1/HSPA5/DNAJB12/ST13/HSPA8/PTGES3/HSPD1/CCT2/CHCHD4/SDF2/HSPE1/FKBP1A/TOR1B/HSPA9/DNAJB1/BAG1/CD74/TOR1A/DNAJC2/HSPA1A/HSPH1/HSPA6/HSPA14/TOR2A/HSPA1B
VAT	GOBP_TRABECULA_MORPHOGENESIS	46	0.392275	2.09591	0.00140056	0.00499961	HEG1/PLXNB1/COL1A1/THBS3/RBPJ/SLC40A1/ENG/RHOA/MMP2/FKBP1A/RBP4/SFRP1/SRF/ADGRG6/TGFBR3/S1PR1/HEY1/TGFBR1/NOTCH1/SBNO2/TEK/FHL2/ADAMTS1/SOS1
VAT	GOBP_RIBONUCLEOTIDE_CATABOLIC_PROCESS	46	0.394704	2.10888	0.00140056	0.00499961	ITPA/HINT1/NT5C/NUDT3/NUDT8/PDE8B/PDE2A/HPRT1/PRTFDC1/NUDT7/PDE4A/NT5E/ACAT1/NUDT18/ADA/ACOT7/UPP1/NUDT16/NT5C2/DPYS/NUDT9
VAT	GOBP_NEGATIVE_REGULATION_OF_I_KAPPAB_KINASE_NF_KAPPAB_SIGNALING	46	0.400769	2.14129	0.00140056	0.00499961	PYCARD/GSTP1/OPTN/RHOA/ABL1/TLE1/TREM2/PER1/CARD19/ZMYND11/TNIP1/CCDC22/STAT1/USP10/TRIM39/ADIPOQ/NR1D1/PPM1N/NLRX1/LILRB4/ZC3H12A/RIPK1/RIOK3/PPM1A/TNFAIP3/ASH1L/SIRT1/TANK
VAT	GOBP_CLATHRIN_DEPENDENT_ENDOCYTOSIS	46	0.421212	2.25051	0.00140056	0.00499961	CLTB/DAB2/CLTA/SMAP1/AP2S1/AP2M1/CANX/GPR107/AP2B1/CLTC/UBQLN2/WASL/PICALM/ITSN2/SIGLEC1/UNC119/AP2A2/ITSN1
VAT	GOBP_NEGATIVE_REGULATION_OF_LEUKOCYTE_MIGRATION	46	0.429514	2.29487	0.00140056	0.00499961	DPP4/MIF/NBL1/CD200/HOXA7/DDT/EMILIN1/RABGEF1/MMP28/CCL2/APOD/CXCL12/WASL/DUSP1/BCR/CCL21/ADA/AKT1/SLIT2/MIR223/HMOX1/CD300A/RIN3
VAT	GOBP_GRANULOCYTE_ACTIVATION	46	0.443811	2.37126	0.00140056	0.00499961	PLA2G2A/CXCL6/ANXA3/VAMP8/TYROBP/FCER1G/KMT2E/GRN/CTSG/IL18/ANXA1/MYD88/ITGAM/STX4/ITGB2/VAMP7/BCR/VAMP2/CD300A/STXBP2/SPI1/CCL3/SYK/PLPP6/FCGR2B/CCL5
VAT	GOBP_NEGATIVE_REGULATION_OF_STRESS_ACTIVATED_PROTEIN_KINASE_SIGNALING_CASCADE	46	0.444706	2.37604	0.00140056	0.00499961	EZR/SIRPA/GSTP1/IGBP1/SFRP2/DNAJA1/PPIA/PINK1/GPS2/HDAC3/AIDA/SFRP1/FOXO1/TREM2/PER1/ZMYND11/MEN1/DUSP3/TAOK3/PAFAH1B1/NCOR1/PDCD4/DUSP1/MYC/HIPK3
VAT	GOBP_POSITIVE_REGULATION_OF_DNA_TEMPLATED_TRANSCRIPTION_INITIATION	46	0.449846	2.40351	0.00140056	0.00499961	TAF10/TAF7/MED4/TAF9/TAF12/SUB1/ERCC1/TAF11/GTF2A2/MED12/TBP/MED16/SRF/MITF/TAF3/BCLAF1/TAF13/SETX/MED24/TAF6/MED30/PSMC6/FOSL1/JUN/TWIST1
VAT	GOBP_REGULATION_OF_CHONDROCYTE_DIFFERENTIATION	46	0.458284	2.44859	0.00140056	0.00499961	BMP4/EFEMP1/MDK/GLI3/SIX2/FGF18/GLG1/LTBP3/MAF/SMAD3/ZNF219/RARG/POR/ZBTB16/ACVRL1/PKDCC/SNAI2/BMP6/CHADL/CTNNB1/PTPN11/TGFBR1/LOXL2/ADAMTS12/NKX3-2
VAT	GOBP_CORONARY_VASCULATURE_DEVELOPMENT	46	0.47417	2.53346	0.00140056	0.00499961	GATA6/HAND2/BMP4/GPC3/PDGFRB/VEGFB/AP2B1/MESP1/SNX17/DYNC2H1/SRF/PLXND1/TGFBR3/SEC24B/GPER1/SUFU/APLNR/TGFBR1/NRP1/LRP2/NOTCH1/CNTRL
VAT	GOBP_POSITIVE_REGULATION_OF_PROTEIN_DEPHOSPHORYLATION	46	0.520882	2.78305	0.00140056	0.00499961	HSP90AB1/PPP1R7/CALM2/CALM3/PPIA/CALM1/PINK1/PDGFRB/CAMTA1/GBA/PTPA/SMPD1/PTBP1/PIN1/NSMF/PPP1R12A/PPP2R5D/DLC1/GNA12/PPP2R5A/SLC39A10/CDH5/PPP1R15A/LILRB2/CD300A/MTOR/SPPL3
VAT	GOBP_NEGATIVE_REGULATION_OF_DEPHOSPHORYLATION	46	0.553189	2.95566	0.00140056	0.00499961	FKBP1B/YWHAB/LGALS3/BOD1/YWHAE/IQGAP1/PPP1R11/GNAI2/CRY2/FKBP1A/PPP1R35/PTPA/STYXL1/TIPRL/ARPP19/INPP5K/ROCK1/PPP1R1B/CHP1/URI1/PPP1R15A/BAG4/BOD1L1/SWAP70/ROCK2/PPP1R8/ENSA/RGN/MGAT5/PPP1R36
VAT	GOBP_NEGATIVE_REGULATION_OF_PROTEASOMAL_PROTEIN_CATABOLIC_PROCESS	46	0.554717	2.96383	0.00140056	0.00499961	HSP90AB1/DDRGK1/CAMLG/RPL11/GABARAPL2/UBXN1/BAG6/PSMF1/PARK7/EIF3H/TAF9/GIPC1/SDCBP/WAC/OGT/SMARCC1/N4BP1/USP7/F8A1/SGTA/BAG5/UCHL5/TRIM39/ALAD/USP14/SVIP/F8A3/TTC36/RYBP
VAT	GOBP_ANDROGEN_RECEPTOR_SIGNALING_PATHWAY	46	0.569086	3.0406	0.00140056	0.00499961	DAB2/RWDD1/DAXX/PHB/PRMT2/PARK7/RHOA/FKBP4/DDX17/DDX5/PLPP1/ZMIZ1/SFRP1/KDM1A/ZBTB7A/PMEPA1/NCOR2/SAFB2/PKN1/NCOR1/UBE3A/RHOXF1/TCF21/AR/ARID1A/HEYL/SIRT1
VAT	GOBP_RESPONSE_TO_EPIDERMAL_GROWTH_FACTOR	46	0.585338	3.12743	0.00140056	0.00499961	ID1/DAB2/COL1A1/ZFP36L1/BAIAP2/NCL/EEF1A1/ZFP36L2/IQGAP1/TPR/MAPK3/MCM7/EGFR/INPP5K/ERRFI1/DUSP22/DUSP3/ZFP36/STAT5B/BECN1/BAG4/SNAI2/MYC/AKT1/PTPN11
VAT	GOBP_POSITIVE_REGULATION_OF_OSSIFICATION	49	0.390484	2.133	0.00140449	0.00499961	PTN/ATP2B1/OSR1/BMP4/ATRAID/TGFB3/FAM20C/ISG15/NIPBL/TOB2/SMAD3/ZBTB16/PKDCC/BMP6/ADRB2/PTPN11/MEF2C/OSR2/ACVR1/ALOX5/BMPR2/GPM6B/BMP2/OXT/ACVR2A/WNT4
VAT	GOBP_NEGATIVE_REGULATION_OF_LEUKOCYTE_APOPTOTIC_PROCESS	49	0.411587	2.24828	0.00140449	0.00499961	BMP4/EFNA1/MIF/GAS6/ORMDL3/ST3GAL1/FADD/CXCL12/BCL6/ARG2/AXL/TSC22D3/CD74/IRF7/SLC39A10/GPAM/CCL21/ADA/HCLS1
VAT	GOBP_PURINE_CONTAINING_COMPOUND_CATABOLIC_PROCESS	49	0.433684	2.36898	0.00140449	0.00499961	ITPA/HINT1/NT5C/DNPH1/NUDT3/NUDT8/PDE8B/PDE2A/HPRT1/PRTFDC1/NUDT1/NUDT7/PDE4A/NT5E/ACAT1/NUDT18/SAMHD1/ADA/ACOT7/NUDT16/NT5C2
VAT	GOBP_ACTIN_NUCLEATION	49	0.455265	2.48687	0.00140449	0.00499961	WASF2/BRK1/CYFIP1/ARPC1A/ARF1/ARPC4/ARPC5/ARPC3/GSN/ARPC2/WASH3P/CORO1B/ARPC5L/ARPC1B/WASL/ARFIP2/ARFIP1/LMOD1/GMFG/WASF1/TRIM27/WASF3/GMFB/ACTR3/ACTR2/PICK1/CORO1A/EVL/IQGAP2/FCHSD2/JMY
VAT	GOBP_TRANSLATIONAL_ELONGATION	49	0.489155	2.67199	0.00140449	0.00499961	RACK1/EEF1D/EEF2/EEF1B2/RPLP1/EEF1A1/EEF1G/TUFM/USP16/NEMF/ASCC2/RPLP2/EEFSEC/EIF5A/DPH3/SECISBP2/SRP9/EIF4A3/ABTB1/TSFM/DPH2/DPH5/ALKBH1/TRNAU1AP/DPH7/HBS1L/GTPBP1
VAT	GOBP_REGULATION_OF_EXTRACELLULAR_MATRIX_ORGANIZATION	49	0.511129	2.79202	0.00140449	0.00499961	PDPN/AEBP1/DDR1/DPP4/ANGPTL7/TNFRSF1A/EFEMP2/CST3/ANTXR1/EMILIN1/TNXB/ABL1/COLGALT1/DDR2/LRP1/SMAD3/IER3IP1/DAG1/PHLDB1/TCF15/TNFRSF1B/CHADL/RGCC/AGT/PHLDB2/NOTCH1/BMP2
VAT	GOBP_POSITIVE_REGULATION_OF_EPITHELIAL_TO_MESENCHYMAL_TRANSITION	49	0.546783	2.98678	0.00140449	0.00499961	PDPN/BMP4/DAB2/BAMBI/COL1A1/MDK/ENG/TGFB3/TGFB1I1/SDCBP/FERMT2/ISL1/TCF7L2/WWTR1/SMAD3/GLIPR2/TGFBR2/CTNNB1/OLFM1/RGCC/TGFBR1/ACVR1/MTOR/TWIST1/LOXL2/ZNF703/NOTCH1/HDAC2/BMP2
VAT	GOBP_POSITIVE_REGULATION_OF_EXTRINSIC_APOPTOTIC_SIGNALING_PATHWAY	49	0.569508	3.11091	0.00140449	0.00499961	TNFRSF12A/PYCARD/PDIA3/HTRA2/RBCK1/PEA15/CAV1/CTNNA1/PPP2R1A/PPP1CA/TIMP3/SRPX/TNFSF10/THBS1/FADD/TNFSF12/PTEN/SFRP1/G0S2/HYAL2/DEDD2/GPER1/BID/WWOX/ATF3/PPP2R1B/ITM2C/RIPK1/AGT/PML/FAF1
VAT	GOBP_NEGATIVE_REGULATION_OF_COLD_INDUCED_THERMOGENESIS	47	0.395089	2.12425	0.00141044	0.00499961	ID1/LAMA4/DDIT3/ALDH1A1/RBPJ/TFE3/NRDC/IP6K1/RHEB/ATF4/CIDEA/ACOT13/NR1H3/NR1H2/ADIPOQ/NR1D1/NOVA1/ABHD6/ZNF423/ARRDC3/ADAMTS5/NOTCH1/TLR4/LNPEP/PCTP
VAT	GOBP_REGULATION_OF_HUMORAL_IMMUNE_RESPONSE	44	0.412638	2.17043	0.00141044	0.00499961	KLK5/C3/GATA6/KLK7/SERPING1/CFH/VSIG4/PHB2/CD59/PHB/A2M/TREM2/CD55/C1QBP/PPP2R3C
VAT	GOBP_POSITIVE_REGULATION_OF_ATP_DEPENDENT_ACTIVITY	44	0.415997	2.18809	0.00141044	0.00499961	ATP1B1/TPM1/ATP1B3/GABARAPL2/PFN1/SSBP1/SUMO1/PFN2/DNAJB11/AHSA1/CHTOP/TNNT3/PLSCR1/HNRNPU/DNAJB1/VMP1/DNAJB2/DHX9/DNAJC9
VAT	GOBP_REGULATION_OF_VASCULAR_PERMEABILITY	47	0.409474	2.2016	0.00141044	0.00499961	TJP1/RAMP2/TJP2/NPR1/FERMT2/AKAP12/ADM/CTNNBIP1/PLEC/PDE2A/CLDN5/APOE/DDAH1/ARHGAP35/CDH5/PLVAP/BCR/BMP6/PTP4A3/SLIT2/HRH1/GPR4/BDKRB2/ANGPT1/TEK
VAT	GOBP_REGULATION_OF_FILOPODIUM_ASSEMBLY	47	0.414675	2.22956	0.00141044	0.00499961	DPYSL3/MIEN1/CAPZB/TGFB3/RALA/RHOQ/PALM/WASL/RAB5A/DMTN/FXR1/SRF/DOCK11/ARF6/CCL21/ARAP1/CDC42/PIK3R1/RAB17/GPM6A/TGFBR1/FMR1/NRP1
VAT	GOBP_REGULATION_OF_GLYCOLYTIC_PROCESS	44	0.424944	2.23516	0.00141044	0.00499961	EIF6/FBP1/ARL2/JMJD8/GIT1/NUPR1/OGT/ZBTB20/GPD1/STAT3/TREX1/ZBTB7A/PRKAG1/APP/IGF1/PGAM1/DDIT4/NCOR1/SIRT6/PSEN1/MYC/INSR/MLXIPL
VAT	GOBP_NEGATIVE_REGULATION_OF_HISTONE_MODIFICATION	47	0.419018	2.25291	0.00141044	0.00499961	SNCA/PIH1D1/THAP7/PHF1/WDR5/TAF7/KDM5A/KDM1A/TRIP12/SET/OTUB1/CTBP1/PPP4C/ATG5/UBE2B/MTF2/PPP4R3B/SUPT6H/NOC2L/SKI/TWIST1/SPI1/SIRT1/PRMT6
VAT	GOBP_REGULATION_OF_SPINDLE_ORGANIZATION	44	0.435708	2.29177	0.00141044	0.00499961	CHMP3/CHMP2A/DCTN1/DRG1/CHMP2B/TPR/NUMA1/CHMP1A/CLTC/EML3/PARP3/CHMP4B/CHMP4A/HNRNPU/RAE1/CHMP6/ANKRD53/CHMP5/PDCD6IP/HSPA1A/CHMP1B/CHMP7/HSPA1B/MAP9/NUP62/RNF4/VPS4B
VAT	GOBP_REGULATION_OF_CELL_ADHESION_MEDIATED_BY_INTEGRIN	47	0.456864	2.4564	0.00141044	0.00499961	PODXL/DPP4/EFNA1/SFRP2/CIB1/ITGB1BP1/CYP1B1/CRK/EPHA2/WNK1/CRKL/PIEZO1/MUC1/SNAI2/CCL21/ADA/JAM3/SWAP70/FERMT3/PTPN11
VAT	GOBP_POSITIVE_REGULATION_OF_TOR_SIGNALING	44	0.469336	2.46865	0.00141044	0.00499961	GAS6/LAMTOR1/LAMTOR5/LAMTOR4/LAMTOR2/PIH1D1/RHEB/RRAGA/OTUD5/SEC13/MLST8/HDAC3/WAC/GPR137B/TREM2/GOLPH3/RRAGB/LEP/FNIP1/KLHL22/CTNS/RRAGC/TELO2/WDR24/LAMTOR3/RRAGD/GPR137
VAT	GOBP_THIOESTER_BIOSYNTHETIC_PROCESS	44	0.475408	2.50059	0.00141044	0.00499961	SNCA/ELOVL1/PDK2/ACSL5/PPCS/PPT1/MPC2/TECR/PDHA1/PPT2/ACSS2/SLC25A1/ACLY/ELOVL5/ACSL4/PDHB/GCDH/ACSL1/DLD/ACAT1/ACSL3/ACACB/PDK4/ELOVL3
VAT	GOBP_PEPTIDYL_CYSTEINE_MODIFICATION	47	0.476018	2.55938	0.00141044	0.00499961	S100A9/S100A8/CLIP3/TXN/PARK7/ATP2B4/GAPDH/ZDHHC4/CHCHD4/RAB6A/ZDHHC12/ZDHHC7/ZDHHC1/ADH5/GOLGA7/ZDHHC6/ZDHHC9/SNTA1/ZDHHC3/PRDX3/ZDHHC18/HMBS/NCOA7/OXR1
VAT	GOBP_POSITIVE_REGULATION_OF_MEMBRANE_PERMEABILITY	44	0.489924	2.57694	0.00141044	0.00499961	TMEM14A/BNIP3L/HEBP2/MUL1/VDAC2/SLC25A5/ACAA2/BOK/EYA2/MOAP1/NMT1/RHOT2/CHCHD10/PPIF/BLOC1S2/LAPTM5/BID/BNIP3/HSPA1A/JAM3/SLC35F6/ZNF205
VAT	GOBP_NCRNA_3_END_PROCESSING	47	0.47977	2.57955	0.00141044	0.00499961	LARP7/EXOSC4/HSD17B10/ERI3/EXOSC5/FBL/EXOSC7/SSB/TRMT10C/RPS21/DKC1/EXOSC8/INTS5/EXOSC10/EXOSC3/ELAC2/EXOSC9/TOE1/USB1/INTS12/INTS1/TUT1
VAT	GOBP_DEOXYRIBOSE_PHOSPHATE_METABOLIC_PROCESS	44	0.499151	2.62548	0.00141044	0.00499961	DCTPP1/NT5C/DCTD/DUT/GUK1/DGUOK/NTHL1/SMUG1/TYMP/MBD4/TBPL1/DERA/UNG/DTYMK/NEIL2/PGM2/RRM1/NUDT18/NEIL1/SAMHD1/ADA/ADK/UPP1/NUDT16/DPYS
VAT	GOBP_MEMBRANE_PROTEIN_ECTODOMAIN_PROTEOLYSIS	47	0.498387	2.67965	0.00141044	0.00499961	TIMP1/BACE1/PACSIN3/TIMP2/NRDC/TIMP3/MYH9/PSENEN/RBMX/TIMP4/SNX33/FURIN/SNX9/SH3D19/BACE2/APH1A/HM13/PSEN2/ROCK1/NCSTN/DAG1/APOE/ADRA2A/TNFRSF1B/PSEN1
VAT	GOBP_REGULATION_OF_CELLULAR_RESPIRATION	47	0.49884	2.68209	0.00141044	0.00499961	SNCA/CISD1/ARL2/COX7A2/VCP/UQCC2/PARK7/NUPR1/PINK1/PRELID1/COX7A2L/SHMT2/SLC25A23/RHOA/IL10RB/ISCU/COX7A1/TREX1/TRAP1/DNAJC15/PPIF/NOA1/BNIP3/MYC/MLXIPL/AK4
VAT	GOBP_PROTEIN_LOCALIZATION_TO_LYSOSOME	44	0.521617	2.74365	0.00141044	0.00499961	SH3BP4/MFSD1/CD81/LAMTOR5/LAMTOR4/RAB7A/HSPA8/GLMP/RTN4/WASH3P/VPS4A/M6PR/AP3D1/CLU/GPR137B/NCOA4/LAMP2/KPTN/HGS/LAPTM5/GGA3/AP4M1/ROCK2/SORT1/AP3M1/AP3B1
VAT	GOBP_PROSTANOID_METABOLIC_PROCESS	47	0.511896	2.75228	0.00141044	0.00499961	PTGS1/MIF/TNFRSF1A/GSTP1/CBR1/PTGIS/HPGDS/FABP5/PTGES3/ANXA1/PTGDS/PNPLA8/AKR1C2/PTGES2/CYP2S1/CD74/AKR1C3/PLAA/AKR1C1/TBXAS1/GSTM1/CES2/AKR1B1/PTGR1/ACOX1/PIBF1/SIRT1/PTGES
VAT	GOBP_TRANSCRIPTION_BY_RNA_POLYMERASE_I	47	0.522683	2.81028	0.00141044	0.00499961	BNC1/PWP1/NCL/POLR2L/PIH1D1/LYAR/ATF4/POLR1E/MAF1/FLNA/TTF1/DEDD/GTF2H5/UBTF/POLR1C/RRN3/WDR43/POLR2K/ERCC3/TAF1C/NOL11/BAZ2A/GTF2H1/MTOR/ERCC2/DHX33
VAT	GOBP_AMYLOID_BETA_FORMATION	44	0.540663	2.84382	0.00141044	0.00499961	BACE1/EFNA1/SPON1/TMED10/RTN4/RELA/PSENEN/RTN3/CLU/PIN1/APH1A/PSEN2/PRNP/ROCK1/NCSTN/APH1B/IGF1/APOE/RTN1/PICALM/NTRK2/BIN1/PSEN1/GGA3/SP1/ROCK2/IFNGR1
VAT	GOBP_RNA_POLYADENYLATION	44	0.5451	2.86716	0.00141044	0.00499961	NELFE/AHCYL1/PABPC1/PAF1/YTHDC1/CDK9/RNF40/SNRPA/NCBP2/RNF20/SUPT5H/CTR9/CPSF1/SSU72/WDR33/HSF1/FIP1L1/CPSF3/APP/CPSF7/CLP1/CSTF2/TUT1/PAPOLA/GRSF1/ZC3H3/CCNT1/SCAF8/NUDT21/CPSF6/LEO1/CSTF3
VAT	GOBP_REGULATION_OF_GLUCONEOGENESIS	47	0.536003	2.8819	0.00141044	0.00499961	NNMT/FAM3C/FBP1/PDK2/MST1/WDR5/C1QTNF3/KAT2A/CLK2/FOXO1/OGT/RANBP2/ARPP19/USP7/PGP/ZNF692/SESN2/ACADM/SDHAF3/DGAT2/ADIPOQ/LEP/CRY1/FAM3A/PPP4R3B/GPT
VAT	GOBP_NEGATIVE_REGULATION_OF_OXIDATIVE_STRESS_INDUCED_CELL_DEATH	44	0.551604	2.90138	0.00141044	0.00499961	NFE2L2/HSPB1/RACK1/NONO/HTRA2/TXN/MET/PPIA/ATF4/PARK7/PINK1/GPX1/FYN/NOL3/FBXO7/GFER/TRAP1/BAG5/REST/PYCR1/NR4A3/AKT1/CTNNB1/NCOA7/OXR1/NME5
VAT	GOBP_RESPONSE_TO_AMINO_ACID_STARVATION	47	0.542864	2.91879	0.00141044	0.00499961	DAP/RRAGA/SH3GLB1/ATF4/MAP1LC3A/SLC38A2/PRKD1/MAPK3/EIF2S1/EIF2AK4/GCN1/NPRL3/CDKN1A/LARP1/UCP2/KPTN/MAP3K5/NPRL2/SESN1/SESN2/FAS/RRAGB/ATF3/ITFG2/BECN1/RRAGC/WDR24/IMPACT/RRAGD/EIF2A/MTOR/MAPK1/ATF2
VAT	GOBP_POSITIVE_REGULATION_OF_FIBROBLAST_PROLIFERATION	47	0.546779	2.93984	0.00141044	0.00499961	MIF/GAS6/CDK4/S100A6/AQP1/FOSL2/NDUFS4/PDGFRB/ABL1/DDR2/ZMIZ1/EGFR/CDKN1A/CD74/PDGFD/FN1/WAPL/IGF1/DHX9/SIRT6/MYC/PDGFC/NGFR/BMI1/AGT/PML/CCNB1/JUN
VAT	GOBP_FIBROBLAST_MIGRATION	44	0.569504	2.99553	0.00141044	0.00499961	SDC4/HAS1/RAC1/ARID5B/LAMTOR2/PDLIM1/IQGAP1/ILK/CORO1C/THBS1/AKAP12/DDR2/ITGB1BP1/ITGB1/PLEC/CYGB/DMTN/HYAL2/GNA12/ZFAND5/APPL1/BAG4/AKT1/ARHGEF7/SGPL1/ACTA2/PML/ARHGAP4/APPL2
VAT	GOBP_NEGATIVE_REGULATION_OF_UBIQUITIN_DEPENDENT_PROTEIN_CATABOLIC_PROCESS	47	0.572522	3.07825	0.00141044	0.00499961	HSP90AB1/RPL5/DDRGK1/CAMLG/RPL11/UBXN1/BAG6/PARK7/EIF3H/RPS7/TAF9/GIPC1/SDCBP/WAC/OGT/SMARCC1/N4BP1/USP7/SGTA/BAG5/RPL23/UCHL5/TRIM39/PSEN1/HIPK2/PDCL3/SUFU/CSNK2A2/USP14/PML/SVIP/TTC36/RYBP
VAT	GOBP_RUFFLE_ASSEMBLY	44	0.590547	3.10621	0.00141044	0.00499961	EPS8L1/RAC1/AIF1/CYFIP1/RDX/CAV1/PFN1/HRAS/CORO1C/PFN2/RHOG/FAM98A/NDEL1/DEF8/INPP5K/EPS8/INPPL1/EPS8L2/ICAM1/ABI3/DBNL/ARF6/AIF1L/BAG4/SNX10/ARHGAP24/KANK1
VAT	GOBP_NEGATIVE_REGULATION_OF_MITOCHONDRION_ORGANIZATION	47	0.591345	3.17945	0.00141044	0.00499961	TMEM14A/VAT1/TSPO/PSMD10/LMNA/PINK1/PARL/PRELID1/GPX1/MUL1/TRIAP1/SLC25A5/BCL2L1/GHITM/HUWE1/ACAA2/NOL3/CLU/BOK/TFRC/IGF1/PPIF/BNIP3/HSPA1A/AKT1/SLC35F6/PPARG/ARRB2/USP30
VAT	GOBP_MATURATION_OF_SSU_RRNA	47	0.592996	3.18833	0.00141044	0.00499961	SNU13/RPS8/RPS19/WDR46/RPS16/NGDN/NOB1/TSR3/RPS28/RIOK1/RPS14/RPS21/TSR2/MRPS11/UTP3/BYSL/LSM6/GTF2H5/RRP36/ABT1/RPP40/TBL3/NOL10/RRS1/KRI1/UTP4/DCAF13/RIOK3/NOL11/NAT10/ERCC2/TSR1/NOP9
VAT	GOBP_INTRINSIC_APOPTOTIC_SIGNALING_PATHWAY_IN_RESPONSE_TO_OXIDATIVE_STRESS	44	0.629852	3.31295	0.00141044	0.00499961	NFE2L2/SOD1/HSPB1/NONO/HTRA2/PPIA/PARK7/STK24/PINK1/GPX1/P4HB/ARL6IP5/ZNF622/SFPQ/PDCD10/NOL3/CYP1B1/STK25/TREM2/DIABLO/TRAP1/MAP3K5/BAG5/MCL1/PARP1/UBQLN1
VAT	GOBP_PROTEIN_EXIT_FROM_ENDOPLASMIC_RETICULUM	47	0.62506	3.36072	0.00141044	0.00499961	HSP90B1/SEC61B/CD81/RANGRF/OS9/VCP/EDEM2/SEC13/LMAN1/SURF4/AUP1/DERL2/SYVN1/BCAP31/SAR1A/HERPUD1/DERL1/TM9SF4/ERLEC1/HM13/INSIG1/UBE2J1/TMED9/TMEM129/PREB/SEC16A/UBAC2/FAF2/UBE2G2/SEL1L/TMEM30A/RHBDD1
VAT	GOBP_REGULATION_OF_RELEASE_OF_CYTOCHROME_C_FROM_MITOCHONDRIA	44	0.645261	3.394	0.00141044	0.00499961	FAM162A/PYCARD/BAD/PSMD10/PDCD5/MFF/CIDEB/LMNA/PINK1/PARL/PRELID1/GPX1/TRIAP1/TNFSF10/BCL2L1/GHITM/NOL3/CLU/MOAP1/IGF1/PPIF/PLAUR/DNM1L/GPER1/BID/BNIP3/MLLT11/AKT1
VAT	GOBP_REGULATION_OF_NEUTROPHIL_MIGRATION	45	0.417733	2.21241	0.00141243	0.00499961	BST1/DPP4/IL1R1/RAC1/CD99/MDK/CD99L2/RHOG/MPP1/C3AR1/MYD88/C1QBP/CD74/XG/DNM1L/CCL21/JAM3/SLIT2/MIR223/THBS4/CAMK1D/RAC2/SLAMF8/TNFAIP6
VAT	GOBP_REGULATION_OF_P38MAPK_CASCADE	45	0.42791	2.26631	0.00141243	0.00499961	EZR/HAND2/BMP4/SASH1/MAP3K3/PRMT1/GADD45A/TREM2/PER1/MAP3K5/GADD45B/DUSP1/LEP/PJA2/LGALS9/ZC3H12A/STK39/GADD45G/RELL1/SPI1/BMP2/NCF1/AGER
VAT	GOBP_BODY_MORPHOGENESIS	45	0.429912	2.27691	0.00141243	0.00499961	COL1A1/ARID5B/RRAS/GPC3/MMP2/TGFB3/FUZ/ANKRD11/NIPBL/ATP6AP2/CLDN5/DAG1/PHLDB1/ASPH/CSRNP1/ZNF281/PTPN11/SGPL1/PHLDB2/SKI/RAB3GAP1/CRISPLD1/CRISPLD2/IFT122/MSX1/PDGFRA
VAT	GOBP_PURINE_NUCLEOTIDE_CATABOLIC_PROCESS	45	0.445336	2.3586	0.00141243	0.00499961	ITPA/HINT1/NT5C/DNPH1/NUDT3/NUDT8/PDE8B/PDE2A/HPRT1/PRTFDC1/NUDT7/PDE4A/NT5E/ACAT1/NUDT18/SAMHD1/ADA/ACOT7/NUDT16/NT5C2
VAT	GOBP_CELLULAR_MODIFIED_AMINO_ACID_BIOSYNTHETIC_PROCESS	45	0.485344	2.57049	0.00141243	0.00499961	CHAC1/NFE2L2/CKB/FPGS/PARK7/MGST2/MTHFS/ATIC/PLOD3/MTHFD1L/HAGH/ALDH9A1/PLSCR1/PTDSS2/GAMT/ACADM/TMLHE/PTDSS1/GGT7/GSS/CKMT1B/PLOD2/CKMT1A/MTHFD1
VAT	GOBP_PROTEIN_DESTABILIZATION	45	0.491258	2.60182	0.00141243	0.00499961	SNCA/RNF5/SERF2/MUL1/GSN/VPS35/RNF139/DERL1/ISOC2/MYLIP/CTSH/TRIM21/PRNP/PRKDC/SOX17/SIRT6/GGA3/RAD23A/NR1D1/BTRC/PEX2/FBXW11/CUL3/FBXW7/BMP2/FBXL3/SIRT1/SERF1B/HTT/CAPN3
VAT	GOBP_REGULATION_OF_ERYTHROCYTE_DIFFERENTIATION	45	0.496766	2.63099	0.00141243	0.00499961	ZFP36L1/FAM210B/RBFOX2/SMAP1/HOXA5/MAPK14/B2M/P4HTM/FOXO3/PRMT1/MAFB/ISG15/STAT3/LDB1/HSPA9/PRKDC/HMGB2/STAT1/ZFP36/STAT5B/HSPA1A/ARNT/HSPA1B/SPI1/ANKRD54
VAT	GOBP_ENDODERMAL_CELL_DIFFERENTIATION	45	0.509198	2.69683	0.00141243	0.00499961	VTN/GATA6/LAMB1/COL8A1/HSBP1/COL6A1/RTF1/ITGB5/PAF1/MMP2/CTR9/MESP1/COL4A2/ITGA5/FN1/COL12A1/ITGA7/COL5A2/ITGB2/SOX17/COL5A1/CTNNB1/ITGAV/MMP15
VAT	GOBP_ANTIGEN_PROCESSING_AND_PRESENTATION_OF_EXOGENOUS_ANTIGEN	45	0.519058	2.74905	0.00141243	0.00499961	CTSF/PSME1/HLA-A/FCER1G/B2M/CTSD/IFI30/HLA-E/AP3D1/HLA-DRB1/CTSL/HLA-DMA/HLA-DPA1/HLA-DRA/HLA-DPB1/CD74/HLA-DRB5/LGMN/HLA-DMB/HLA-DQB1/HLA-F/AP3B1/CLEC4A/TAP1/MFSD6/CTSS/HLA-DQA1/LNPEP/FCGR2B/HLA-DQA2
VAT	GOBP_EXTRACELLULAR_MATRIX_ASSEMBLY	45	0.570659	3.02234	0.00141243	0.00499961	LAMB1/HAS1/GAS6/EFEMP2/COL1A2/ANTXR1/FBLN5/RAMP2/QSOX1/EMILIN1/LAMB2/TNXB/NTNG1/LTBP3/COL3A1/PLOD3/PXDN/MFAP4/SMAD3/SMPD3/DAG1/LOX/PHLDB1/RGCC/AGT/PHLDB2/NOTCH1/GPM6B/FKBP10/THSD4/TIE1
VAT	GOBP_SPLICEOSOMAL_SNRNP_ASSEMBLY	45	0.677106	3.58611	0.00141243	0.00499961	SNRPB/SNRPD2/GEMIN8/SNRPC/LSM2/SNRPG/SNRPE/CD2BP2/CLNS1A/PRMT5/LSM4/PRPF31/PRPF6/SRSF10/SNRPD3/STRAP/GEMIN7/GEMIN4/COIL/AAR2/SART3/SNRPF/SART1/PRMT7/TGS1/USP4/SNRPD1
VAT	GOBP_SEMAPHORIN_PLEXIN_SIGNALING_PATHWAY	43	0.395489	2.07211	0.00141443	0.00499961	HAND2/PLXNB1/SEMA3B/PLXNB2/RAC1/SEMA3C/MET/ARHGDIA/FLNA/PLXNA2/SEMA5A/PLXND1/ECE1/SEMA6D/SEMA3G/NRP2/SEMA3F/EDNRA
VAT	GOBP_POSITIVE_REGULATION_OF_ORGAN_GROWTH	43	0.408701	2.14134	0.00141443	0.00499961	GATA6/WT1/SERP1/IGF2/YBX3/RBPJ/HLX/MAPK14/PARP2/PIM1/FGF9/IGF1/TGFBR3/BASP1/ACACB/AKT1/YAP1/MEF2C/SMO/NOTCH1
VAT	GOBP_KETONE_BIOSYNTHETIC_PROCESS	43	0.411221	2.15454	0.00141443	0.00499961	H6PD/DAB2/TPI1/COQ9/ADM/COQ5/COQ8A/EGR1/REST/NDUFA9/COQ4/AKR1C3/FDXR/COQ2/STARD3/BMP6/COQ7/COQ3/DKK3
VAT	GOBP_TORC1_SIGNALING	43	0.415057	2.17464	0.00141443	0.00499961	DEPTOR/LAMTOR5/PIH1D1/RRAGA/OTUD5/MLST8/WAC/GPR137B/NPRL3/LARP1/KPTN/NPRL2/SESN1/SESN2/RRAGB/ITFG2/KLHL22/CTNS/RRAGC/TELO2/RRAGD/MTOR/GPR137
VAT	GOBP_REGULATION_OF_EXTRINSIC_APOPTOTIC_SIGNALING_PATHWAY_IN_ABSENCE_OF_LIGAND	43	0.433478	2.27115	0.00141443	0.00499961	HTRA2/FGFR1/CTNNA1/PRDX2/PPP2R1A/PPP1CA/SRPX/MAP2K5/BCL2L1/IFI6/EYA2/MCL1/ZC3HC1/STRADB/WWOX/PPP2R1B/SNAI2/HSPA1A/AKT1/RIPK1/HSPA1B/UNC5B
VAT	GOBP_CELLULAR_RESPONSE_TO_AMYLOID_BETA	43	0.436102	2.2849	0.00141443	0.00499961	BACE1/GJA1/SNX6/FYN/FOXO3/LRP1/CASP4/TREM2/CDK5/CD36/APP/PRNP/PARP1/LGMN/ICAM1/IGF1/VCAM1/PSEN1/ADRB2/NGFR
VAT	GOBP_POSITIVE_REGULATION_OF_PATTERN_RECOGNITION_RECEPTOR_SIGNALING_PATHWAY	43	0.445175	2.33244	0.00141443	0.00499961	IFI35/FLOT1/HMGB1/NINJ1/PUM1/CAV1/RTN4/CYBA/ANKRD17/NR1H3/SLC15A3/ZCCHC3/WDFY1/ZDHHC5/PJA2/HSPA1A/DHX58/HSPA1B/PUM2/PELI1/DDX60/DDX3X/TLR4
VAT	GOBP_PURINE_NUCLEOSIDE_MONOPHOSPHATE_METABOLIC_PROCESS	43	0.446395	2.33883	0.00141443	0.00499961	IMPDH2/NT5C/APRT/GUK1/DGUOK/NUDT2/GMPR2/TJP2/AK2/AK1/ATIC/AMPD2/MPP1/HPRT1/AK3/PRTFDC1/ADSL/PRPS2/NT5E/IMPDH1/ADA/ADK/AK4/NT5C2
VAT	GOBP_LACTATION	43	0.446735	2.34061	0.00141443	0.00499961	DDR1/GJA1/NME1/APRT/XBP1/CAV1/MTX1/USF2/PAM/GPAT4/MT-CO2/SLC29A1/NCOR2/STAT5A/CDO1/STAT5B/CCND1/SOCS2
VAT	GOBP_POSITIVE_REGULATION_OF_G1_S_TRANSITION_OF_MITOTIC_CELL_CYCLE	43	0.471833	2.47211	0.00141443	0.00499961	MEPCE/UBE2E2/AIF1/RDX/APEX1/EIF4G1/KMT2E/CCND2/LSM10/CCND3/ANKRD17/ANXA1/EGFR/PLRG1/CPSF3/RRM1/TFDP1/HYAL1/CCND1/AKT1/CUL4B/MBLAC1/CUL4A/RGCC
VAT	GOBP_BLASTOCYST_FORMATION	43	0.472534	2.47578	0.00141443	0.00499961	TM4SF1/SF3B6/WDR74/MFN2/PTPN18/RTN4/TEAD4/CTR9/FURIN/BYSL/CNOT2/SRF/JUNB/ACTL6A/CITED2/SOX17/CNOT1/RRP7A/ADA/MFNG/YAP1/SUPT6H/CUL3/GABPA
VAT	GOBP_MRNA_SPLICE_SITE_SELECTION	43	0.512194	2.68357	0.00141443	0.00499961	SNRPC/SF1/SRSF9/SLU7/LUC7L3/YTHDC1/SRSF10/CELF2/SF3A1/CELF1/PUF60/NOL3/SF3A3/SRSF1/ISY1/LUC7L2/SETX/SRSF5/SRSF6/SFSWAP/PSIP1
VAT	GOBP_POSITIVE_REGULATION_OF_MIRNA_TRANSCRIPTION	43	0.538592	2.82188	0.00141443	0.00499961	WT1/KLF5/GNL3/NR3C1/FOXO3/RELA/ATOH8/STAT3/SREBF2/SMAD3/NR1H2/SRF/TEAD1/EGR1/SMAD1/MYC/NGFR/PPARG/FOSL1/JUN/KLF4/SPI1/BMP2/FOS/GATA2/PDGFB/SMAD4
VAT	GOBP_NEGATIVE_REGULATION_OF_INTRACELLULAR_PROTEIN_TRANSPORT	43	0.555156	2.90867	0.00141443	0.00499961	PKIG/TXN/OS9/PARK7/LMAN1/SUMO1/APOD/GDI1/DERL2/ITGB1BP1/BAG3/CDK5/ERLEC1/DMTN/CD36/INPP5K/INSIG1/UBE2J1/CHP1/UBAC2/ADIPOQ/UBE2G2/BAG4/MDFIC/SUFU/UFM1/SVIP
VAT	GOBP_ER_NUCLEUS_SIGNALING_PATHWAY	43	0.589109	3.08656	0.00141443	0.00499961	DDIT3/NFE2L2/HSPA5/TMCO1/ATF4/SCAP/WFS1/MBTPS1/BOK/EIF2S1/SREBF2/INSIG1/TMED2/CCDC47/PTPN1/PPP1R15A/ERLIN2/LPCAT3/ERLIN1/ATF6/QRICH1/ARHGEF10L/EIF2A/ATP2A2/FBXW7/NCK1/ZBTB7B/AMFR
VAT	GOBP_VESICLE_MEDIATED_TRANSPORT_BETWEEN_ENDOSOMAL_COMPARTMENTS	43	0.590668	3.09473	0.00141443	0.00499961	EZR/DAB2/MYO1D/SNX12/CHMP3/RAB7A/RDX/STX8/WASH3P/SNF8/RILP/FLNA/MAPK3/MSN/RAB5A/SNX3/EEA1/MAP2K2/HOOK2/PTPN23/EMP2/BECN1/MTMR2/AKTIP/WDR81/CORO1A/KIF16B/MAPK1/MAP2K1
VAT	GOBP_ENDOCHONDRAL_BONE_MORPHOGENESIS	56	0.364728	2.09719	0.00141643	0.00499961	BMP4/COL1A1/THBS3/NAB2/FGF18/SERPINH1/COL3A1/INPPL1/MEF2D/RARG/POR/ANXA6/SMPD3/EXT1/RARA/TGFBR2/BMP6/MEF2C/PEX7/TSKU/COMP/NAB1/BMPR2/STC1/TRIP11/GHR/ATF2
VAT	GOBP_REGULATION_OF_BIOLOGICAL_PROCESS_INVOLVED_IN_SYMBIOTIC_INTERACTION	56	0.384915	2.21326	0.00141643	0.00499961	LY6E/CXCL6/IFITM3/IFITM2/NECTIN2/IFITM1/LGALS1/CAV1/P4HB/GSN/EXOC7/FUCA2/HLA-DRB1/SNX3/TRIM21/CD4/CD74/TRIM26/TRIM27/EXOC2/MID2/LGALS9/ITGAV
VAT	GOBP_ACTIN_FILAMENT_DEPOLYMERIZATION	56	0.411831	2.36803	0.00141643	0.00499961	TMOD1/SPTAN1/CAPG/LIMA1/WDR1/CFL1/RDX/DSTN/CAPZB/CFL2/MTPN/TRIOBP/ADD1/GSN/FLII/SPTBN1/TWF2/DMTN/EPS8/LMOD1/SEMA5A/CAPZA1/SWAP70/PLEK/TWF1/SVIL/PDXP/ADD3
VAT	GOBP_REGULATION_OF_ESTABLISHMENT_OF_PLANAR_POLARITY	56	0.418009	2.40355	0.00141643	0.00499961	DAB2/ROR2/RAC1/ROR1/GPC4/SFRP2/RSPO3/PLEKHA4/GPC3/RHOA/ABL1/DVL3/DVL1/FZD7/MED12/SFRP1/CTHRC1/MKS1/SEC24B/WNT11/SMURF1/CDC42/DAAM1/RYK
VAT	GOBP_POSITIVE_REGULATION_OF_CELL_CYCLE_G1_S_PHASE_TRANSITION	56	0.431973	2.48384	0.00141643	0.00499961	PHB2/DDRGK1/MEPCE/UBE2E2/AIF1/RDX/APEX1/EIF4G1/KMT2E/PAF1/CCND2/LSM10/CCND3/ANKRD17/ANXA1/PAGR1/EGFR/PLRG1/CPSF3/RRM1/TFDP1/HYAL1/CCND1/AKT1/CUL4B/MBLAC1/CUL4A/RGCC
VAT	GOBP_REGULATION_OF_DNA_TEMPLATED_TRANSCRIPTION_INITIATION	56	0.451278	2.59485	0.00141643	0.00499961	CDK4/HMGB1/THRA/TAF10/TAF7/MED4/TAF9/TAF12/SUB1/ERCC1/TAF11/GTF2A2/MED12/CTNNBIP1/TBP/MED16/SRF/MITF/RRN3/TAF3/BCLAF1/TAF13/SETX/MED24/TAF6/MED30/PSMC6/FOSL1/JUN/TWIST1
VAT	GOBP_REGULATION_OF_MITOCHONDRIAL_MEMBRANE_PERMEABILITY	56	0.452377	2.60117	0.00141643	0.00499961	TMEM14A/ALKBH7/BAD/BNIP3L/HEBP2/MUL1/VDAC2/SLC25A5/BCL2L1/SLC25A4/ACAA2/NOL3/BOK/EYA2/MOAP1/NMT1/RHOT2/CHCHD10/PPIF/BLOC1S2/BID/BNIP3/HSPA1A/CNP/SLC35F6/ZNF205
VAT	GOBP_PROTEIN_K63_LINKED_UBIQUITINATION	56	0.473661	2.72355	0.00141643	0.00499961	RNF5/UBE2E2/UBE2E3/GPS2/STUB1/SASH1/UBE2V1/RNF135/HECTD1/BIRC2/TRIP12/UBE2V2/BFAR/TRIM21/RNF126/OTUB1/WWP2/UBE2N/UBE2G1/ZFP91/UBE2D4/PLAA/PELI3/UBE2S/UBE2B/TRIM27/RNF168/PARP10/RNF213/RNF8/PELI1/RNF4/DDX3X
VAT	GOBP_NECROTIC_CELL_DEATH	56	0.482057	2.77183	0.00141643	0.00499961	ALKBH7/TSPO/YBX3/NINJ1/RBCK1/CAV1/NUPR1/HEBP2/FADD/SLC25A4/NOL3/BOK/TMEM123/OGT/BIRC2/IRF3/MT-CO2/PYGL/MAP3K5/ATG9A/CASP6/ASAH1/PPIF/FAS/ARHGEF2/ITPK1/DNM1L/BNIP3/MIR223/RIPK3/BIRC3/RIPK1
VAT	GOBP_REGULATION_OF_NITRIC_OXIDE_METABOLIC_PROCESS	56	0.484792	2.78755	0.00141643	0.00499961	PKD2/RAC1/SIRPA/HSP90AA1/HSP90AB1/CD34/TSPO/DDAH2/PTGIS/AIF1/CAV1/ATP2B4/KLF2/GLA/CLU/ASS1/HBB/PTK2B/SMAD3/CD47/CD36/DDAH1/INSR/AKT1/ROCK2/ACP5/ZC3H12A/AGT/RGN/KLF4/TICAM1/KHSRP
VAT	GOBP_REGULATION_OF_UBIQUITIN_PROTEIN_TRANSFERASE_ACTIVITY	56	0.491689	2.82721	0.00141643	0.00499961	RPL5/SKP1/RPL11/UBE2L3/PARK7/PINK1/RPS2/RPS7/ABL1/RPS15/STUB1/PTEN/PIN1/RPS20/TOPORS/MAD2L2/BUB3/BAG5/RPL23/UBE2N/ARRDC4/RPL37/UBE2S/DNM1L/PSEN1/BMI1/DCUN1D4/FEM1B/BTRC/DCUN1D1/DCUN1D5/AXIN1/ARRDC3
VAT	GOBP_VASCULAR_ASSOCIATED_SMOOTH_MUSCLE_CELL_PROLIFERATION	56	0.525611	3.02227	0.00141643	0.00499961	GJA1/EFEMP2/TPM1/MFN2/GNAI2/IGFBP5/RHOA/MMP2/TGFB3/POLDIP2/PTEN/CDKN1A/GNA12/MAP3K5/MEF2D/FGF9/IGF1/FOXJ2/GPER1/PDCD4/ADIPOQ/NR4A3/CDKN1B/MIR223/HMOX1/PPARG/GNA13/MEF2C/AGT/JUN
VAT	GOBP_POSITIVE_REGULATION_OF_TYPE_I_INTERFERON_PRODUCTION	56	0.52894	3.04141	0.00141643	0.00499961	CD14/HSP90AA1/FLOT1/PQBP1/HSPD1/GAPDH/ISG15/RNF135/TOMM70/IRAK1/ZBTB20/IRF3/MYD88/ZCCHC3/IRF7/HMGB2/OAS1/STAT1/DHX9/POLR3C/RIPK2/G3BP1/PTPN11/POLR3B/RIOK3/DHX58/POLR3F/POLR3D/IFIH1/TICAM1/DDX3X/DHX33/SYK/TLR4
VAT	GOBP_REGULATION_OF_DNA_TEMPLATED_TRANSCRIPTION_ELONGATION	56	0.560108	3.22062	0.00141643	0.00499961	LARP7/NELFE/SUPT4H1/EAPP/TCEA2/GTF2F1/HTATSF1/DDX39B/HMGN1/CDK9/SUPT5H/CCNK/NELFB/BRD4/LDB1/HNRNPU/SETD5/ZMYND11/HEXIM1/SUPT16H/WDR43/TSFM/TCERG1/NELFCD/CBX7/CTNNB1/ALYREF/ELL/RNF168/SUPT6H/THOC1/CCNT1/SCAF8/AXIN1/ELL2/RNF8/NELFA
VAT	GOBP_RUFFLE_ORGANIZATION	56	0.588738	3.38525	0.00141643	0.00499961	EPS8L1/RAC1/TPM1/LIMA1/AIF1/CYFIP1/RDX/CAV1/PFN1/HRAS/CORO1C/CSF1R/PFN2/RHOG/CORO1B/FAM98A/NDEL1/DEF8/ARFIP2/INPP5K/EPS8/INPPL1/EPS8L2/ICAM1/ABI3/DBNL/ARF6/TCIRG1/AIF1L/BAG4/CCL21/PLEK/SNX10/ARHGAP24/KANK1/MTOR
VAT	GOBP_PROTEIN_INSERTION_INTO_MEMBRANE	56	0.649573	3.73505	0.00141643	0.00499961	TIMM13/SEC61A1/HSP90AA1/WDR83OS/EMC6/TIMM9/CAMLG/PDCD5/NDUFA13/REEP1/TOMM22/TIMM8B/RTP4/BAG6/ROMO1/EMC4/BCS1L/EMC7/EMC9/TIMM10/TIMM10B/TRAM1/TIMM22/MMGT1/GET4/EMC8/UBL4A/EMC3/TOMM70/OXA1L/EGFR/MOAP1/SGTA/NMT1/SAMM50/HSPA4/CCDC47
VAT	GOBP_PEPTIDYL_LYSINE_TRIMETHYLATION	50	0.367061	2.01008	0.00141844	0.00499961	PWP1/RTF1/PIH1D1/NFYB/LMNA/KMT2E/IWS1/WDR61/CTR9/BRD4/OGT/ATRX/SETD5/ARID4A/ARID4B/EEF2KMT/KMT5B/SMYD5/NFYC/SUV39H1/WDR82/VCPKMT/ZNF304/SIRT1/SETD3
VAT	GOBP_REGULATION_OF_GLYCOPROTEIN_METABOLIC_PROCESS	50	0.374288	2.04965	0.00141844	0.00499961	RAMP1/CST3/ITM2B/TMEM59/RAB1B/ACOT8/AATF/RAB1A/TCF7L2/BACE2/ITM2A/NCSTN/IGF1/CHP1/TM9SF2/NECAB3/CCL21/GOLGA2/CTNNB1/ITM2C/PAWR/HBEGF
VAT	GOBP_REGULATION_OF_TRANSCRIPTION_REGULATORY_REGION_DNA_BINDING	50	0.38637	2.11582	0.00141844	0.00499961	HAND2/DDIT3/TMSB4X/DDRGK1/ZNF593/SRI/LAMTOR5/PARK7/ZC4H2/ZBTB7A/MAD2L2/PARP1/IGF1/GTF2B/RNF220/ZBTB7C/PSEN1/CTNNB1/HEY1/KLF4/TWIST1/FBXW7/MSX1
VAT	GOBP_LUNG_MORPHOGENESIS	50	0.389078	2.13065	0.00141844	0.00499961	BMP4/SPRY1/NFIB/HOXA5/WNT2B/PLOD3/MAPK3/RDH10/CTSH/SRF/STK40/DAG1/EXT1/SEC24B/TGFBR2/SRSF6/SPRY2/CDC42/YAP1/CTNNB1/AP3B1/TCF21/MAPK1/MAP2K1/HHIP/CTSZ/FGF10
VAT	GOBP_POSITIVE_REGULATION_OF_NEURON_APOPTOTIC_PROCESS	50	0.393608	2.15545	0.00141844	0.00499961	BACE1/DDIT3/TYROBP/ATF4/NUPR1/GRN/CDC34/RHOA/ABL1/SRPK2/FOXO3/UBE2M/NQO1/CDK5/ITGAM/PRNP/MCL1/AIFM1/CDC42/MAP3K11/CTNNB1
VAT	GOBP_REGULATION_OF_MONOOXYGENASE_ACTIVITY	50	0.393704	2.15598	0.00141844	0.00499961	SNCA/DDAH2/CALM3/PARK7/CAV1/ATP2B4/GLA/SCARB1/NFKB1/NOSIP/EGFR/PTK2B/HM13/POR/APOE/DDAH1/LEP/CDH3/AKT1
VAT	GOBP_REGULATION_OF_TELOMERASE_ACTIVITY	50	0.409566	2.24284	0.00141844	0.00499961	HSP90AA1/HSP90AB1/HNRNPD/XRCC5/TEN1/PTGES3/CCT4/CCT2/TCP1/NABP2/ACD/DKC1/MAPK3/PARP3/PINX1/PNKP/HNRNPA2B1/MEN1/MYC/CTNNB1/WRAP53/HMBOX1/PARM1/KLF4/NEK7/PARP4/MAPK1
VAT	GOBP_REGULATION_OF_GRANULOCYTE_CHEMOTAXIS	50	0.419693	2.2983	0.00141844	0.00499961	BST1/DPP4/RAC1/RARRES2/MDK/CSF1R/THBS1/MAPK3/MPP1/C3AR1/C1QBP/CD74/CMKLR1/DNM1L/CSF1/AKIRIN1/CCL21/JAM3/SLIT2/MIR223/THBS4/CAMK1D/RAC2/MAPK1/TNFAIP6/CCL5/IL34
VAT	GOBP_RESPONSE_TO_COLD	50	0.437194	2.39414	0.00141844	0.00499961	ATP2B1/GMPR/HSP90AA1/CIRBP/METRNL/PCSK1N/HSPD1/CIDEA/THRA/DNAJC3/NFKBIA/ACADVL/ADM/FOXO1/PLIN1/EIF2AK4/MT-CO2/UCP2/LPL/RNF34/ACADM/SLC25A27/PRKACA/ADRB2
VAT	GOBP_NEGATIVE_REGULATION_OF_FAT_CELL_DIFFERENTIATION	50	0.459926	2.51862	0.00141844	0.00499961	ID4/DDIT3/CCDC85B/ZFP36L2/GPS2/TGFB1I1/FERMT2/FOXO1/WWTR1/SMAD3/INSIG1/LRP3/TRIB2/ASXL1/GPER1/ADIPOQ/SIRT2/ANKRD26/BBS12/YAP1/SORT1/AXIN1
VAT	GOBP_MITOCHONDRION_LOCALIZATION	50	0.46158	2.52768	0.00141844	0.00499961	MGARP/HSBP1/NECTIN2/MAP1B/UBB/UXT/ARMCX3/MFN2/UCHL1/MUL1/KAT2A/ACTR10/ZBED3/MAP1S/RHOT2/WASF1/CLUH/DNM1L/ARMC1/BRAT1/MSTO1/LRPPRC/MEF2A/TRAK2/RHOT1/TRAK1/SYBU/PLIN5
VAT	GOBP_POSITIVE_REGULATION_OF_ACTIN_FILAMENT_POLYMERIZATION	50	0.464223	2.54215	0.00141844	0.00499961	ALOX15/CDC42EP1/PYCARD/BAIAP2/CTTN/PFN1/CDC42EP2/RHOA/PFN2/MLST8/ARPC2/CDC42EP4/SNX9/PTK2B/LMOD1/CDC42EP5/GRB2/ARF6/BIN1/CCL11/BAG4/CCL21/HCK/CCL26/MTOR/NCK1/EVL/CARMIL1/BAIAP2L2
VAT	GOBP_ESTABLISHMENT_OF_PROTEIN_LOCALIZATION_TO_VACUOLE	50	0.467408	2.55959	0.00141844	0.00499961	RAB7A/VPS28/VPS25/HSPA8/WASH3P/VPS4A/SNF8/M6PR/AP3D1/CLU/NCOA4/LAMP2/VPS37A/VPS13D/PTPN23/HGS/LAPTM5/VPS37C/SMURF1/GGA3/AP4M1/VPS36/VPS41/SORT1/AP3M1/AP3B1
VAT	GOBP_PYRIMIDINE_NUCLEOTIDE_METABOLIC_PROCESS	50	0.507215	2.77758	0.00141844	0.00499961	NME2/NME3/DCTPP1/NT5C/DCTD/NME1/DUT/NME4/NTHL1/SMUG1/UCK1/TYMP/MBD4/PRPS1/TBPL1/AK3/UNG/DTYMK/UCKL1/NEIL2/CDA/NEIL1/CMPK1/UPP1/NME5/DPYS/UMPS/NME7/SHMT1/NT5M/UPRT
VAT	GOBP_RIBONUCLEOSIDE_TRIPHOSPHATE_BIOSYNTHETIC_PROCESS	50	0.567352	3.1069	0.00141844	0.00499961	H19/IMPDH2/NME2/TMSB4X/NME3/STOML2/NME1/NME4/DGUOK/NUDT2/VCP/PINK1/ALDOA/ATP6V0C/ENO1/MT-ATP6/UCK1/UQCC3/DNAJC30/TREM2/MT-ATP8/MT-CO2/PID1/PARP1/UCKL1/SLC25A13/IMPDH1/MYC/AK4
VAT	GOBP_POSITIVE_REGULATION_OF_STRESS_FIBER_ASSEMBLY	50	0.568937	3.11558	0.00141844	0.00499961	SDC4/S100A10/RAC1/TPM1/RHOC/SORBS3/RHOA/ABL1/TGFB3/PFN2/PXN/FERMT2/ITGB1BP1/SFRP1/TESK1/LIMCH1/SMAD3/CD47/LPAR1/RAPGEF3/PAK1/WNT11/FHOD1/BAG4/ARHGEF15/ARHGEF10L/CDC42/ROCK2/APOA1/RGCC/TGFBR1/NRP1/MYOC/MTOR
VAT	GOBP_REGULATION_OF_VACUOLE_ORGANIZATION	50	0.606535	3.32147	0.00141844	0.00499961	RNF5/LAPTM4B/FEZ2/PHF23/SH3GLB1/NUPR1/PINK1/GRN/ANXA2/RAB1B/PIP4K2B/MTMR3/RALB/UBQLN2/CHMP4B/CHMP4A/RAB5A/TREX1/MOAP1/WDR45/ULK1/BECN1/PIP4K2C/WIPI1/IFT20/SNX4/LRSAM1/PIP4K2A/SCFD1/RAB3GAP1/ADPRH/RAB3GAP2/TMEM39A/EHMT2/SNX7/TBC1D14
VAT	GOBP_MITOCHONDRIAL_ELECTRON_TRANSPORT_NADH_TO_UBIQUINONE	50	0.800666	4.38456	0.00141844	0.00499961	SNCA/NDUFS5/NDUFB7/NDUFB10/NDUFS6/NDUFC1/NDUFA6/NDUFS3/NDUFB9/NDUFA8/NDUFB8/NDUFAB1/NDUFB4/NDUFS8/NDUFB2/NDUFB6/NDUFS4/PARK7/NDUFV1/NDUFA1/MT-ND4/PINK1/NDUFA4/NDUFV2/NDUFC2/NDUFA2/MT-ND4L/NDUFA10/ISCU/NDUFC2-KCTD14/MT-ND1/NDUFS2/COQ9/NDUFB1/NDUFA3/NDUFS7/MT-ND6/NDUFA7/MT-ND5/DNAJC15/MT-ND2/NDUFA9/DLD/NDUFAF1/MT-ND3/NDUFB3/NDUFA5/NDUFV3/NDUFB5
VAT	GOBP_RETINOL_METABOLIC_PROCESS	51	0.366056	2.01637	0.00143472	0.00499961	ALDH1A2/ALDH1A3/ALDH1A1/DHRS4/ADH1B/DHRS7/DHRS3/PNPLA2/ADH1C/CYP1B1/RDH10/RBP4/RDH11/ADH1A/PNPLA4/RDH5/DGAT1/AKR1C3/RETSAT/LIPE/DGAT2/RDH14
VAT	GOBP_REGULATION_OF_TUMOR_NECROSIS_FACTOR_MEDIATED_SIGNALING_PATHWAY	51	0.400007	2.20339	0.00143472	0.00499961	GAS6/TNFRSF1A/PYCARD/GSTP1/CPNE1/GPS2/CARD16/SHARPIN/PPP2CB/NOL3/CASP4/CASP1/CCDC3/UBE2K/LAPTM5/PELI3/ADIPOQ/PIAS4/HSPA1A/TRIM32/NKIRAS1/APOA1/RIPK1/HSPA1B/NKIRAS2/SPPL2B/TNFAIP3/HIPK1/SYK/TRAF2
VAT	GOBP_PORPHYRIN_CONTAINING_COMPOUND_METABOLIC_PROCESS	51	0.400901	2.20831	0.00143472	0.00499961	TMEM14A/BDH2/UROD/TMEM14C/PGRMC1/NFE2L1/BLVRA/BLVRB/TSPO/PPOX/EIF2AK1/SLC25A39/HMOX2/TMEM14B/ABCB6/SLC25A38/UROS/SUCLA2/SRRD/ALAD/ALAS1/HMBS/SLCO2B1/RSAD1/COX15/HMOX1
VAT	GOBP_REGULATION_OF_LAMELLIPODIUM_ORGANIZATION	51	0.40594	2.23607	0.00143472	0.00499961	PDPN/RAC1/WASF2/BRK1/CYFIP1/CAPZB/CORO1C/ARPC2/CORO1B/EPHA2/TWF2/DMTN/ABI3/CD44/BIN3/AKIRIN1/ENPP2/CDC42/SLIT2/ARHGEF7/PIK3R1/TWF1/ACTR3/KANK1/MTOR/ACTR2/RAC2/CARMIL1/PIK3CA
VAT	GOBP_NEGATIVE_REGULATION_OF_DNA_BINDING	51	0.430101	2.36916	0.00143472	0.00499961	ID1/HAND2/DDIT3/TMSB4X/ZNF593/SUMO3/SRI/RSF1/CPNE1/SUMO1/IFI16/NFKBIA/CTNNBIP1/KDM1A/MAD2L2/HABP4/GZMA/MDFI/PSEN1/ZFP90/HEY1/HMOX1/JUN/SMO/HDAC2/FBXW7/ZNF462/MSX1
VAT	GOBP_POSITIVE_REGULATION_OF_TELOMERE_MAINTENANCE	51	0.474392	2.61313	0.00143472	0.00499961	HNRNPA1/HNRNPD/XRCC5/GNL3/CCT4/CCT2/TCP1/CCT7/CCT6A/NABP2/CCT5/CCT3/ERCC1/ACD/DKC1/MAPK3/RAD50/CCT8/PPP1R10/ATRX/PNKP/HNRNPA2B1/NBN/SIRT6/CTNNB1/SLX1A/HMBOX1/PML/NEK7/MAPK1/SLX1B/TNKS2
VAT	GOBP_NCRNA_TRANSCRIPTION	51	0.48664	2.6806	0.00143472	0.00499961	SNAPC2/ANG/LARP7/PWP1/MEPCE/SNAPC5/NCL/POLR2L/GTF3C6/PIH1D1/POLR1E/NIFK/GTF3A/DEDD/ATRX/NPM3/GTF3C5/GTF3C1/ZNF143/ELL/ICE1/NOL11/ELL2/MTOR/CDK7/SPIN1/GTF3C2/GTF3C3/SIRT7
VAT	GOBP_VIRAL_TRANSCRIPTION	51	0.513307	2.82749	0.00143472	0.00499961	IFITM3/LARP7/RSF1/PSMC3/SNW1/CDK9/NUCKS1/TAF11/USF2/INPP5K/TRIM21/TARDBP/TRIM13/HEXIM1/REST/DHX9/GTF2B/ZFP36/TRIM27/MID2/SP1/TRIM32/MDFIC/CCL4/RRP1B/CCNT1/JUN/CCL3/TARBP2/CHD1
VAT	GOBP_RETROGRADE_VESICLE_MEDIATED_TRANSPORT_GOLGI_TO_ENDOPLASMIC_RETICULUM	51	0.663775	3.65632	0.00143472	0.00499961	ARF3/ARF5/LMAN2/ERGIC3/COPZ1/ARF4/TMED10/TMEM115/KDELR3/COPE/BET1L/RER1/COPA/KDELR2/RAB6A/COPZ2/NBAS/PITPNB/GBF1/STX18/SCYL1/ARCN1/USE1/ATP9A/KDELR1/GOLPH3/COG4/PLPP3/BNIP1/TAPBP/ERGIC2/GOLPH3L/RAB6B/COPB2/SCFD1/PICK1/BICD2
VAT	GOBP_REGULATION_OF_MYOBLAST_DIFFERENTIATION	52	0.40007	2.2276	0.00143678	0.00499961	ID3/BMP4/BOC/DDIT3/ZFP36L1/IGFBP3/MAPK14/SRA1/TNFSF14/IL18/FLOT2/XKR8/BTG1/MAP3K5/CDON/LRRC8A
VAT	GOBP_NEGATIVE_REGULATION_OF_ENDOCYTOSIS	52	0.42439	2.36302	0.00143678	0.00499961	PACSIN3/RAC1/LGALS3/CAV1/RABGEF1/ANXA2/LRPAP1/PRKD1/SDCBP/SNX33/UBQLN2/NR1H3/NR1H2/APP/ARF6/PICALM/WDR54/PACSIN2/ADIPOQ/UNC119/APOC1/PSEN1/MTMR2/ITGAV/CD300A/RIN3/LRSAM1
VAT	GOBP_INTRACELLULAR_ESTROGEN_RECEPTOR_SIGNALING_PATHWAY	52	0.470984	2.62246	0.00143678	0.00499961	UFSP2/PHB2/RBFOX2/DDRGK1/DDX17/TAF7/EGLN2/DDX54/WBP2/DDX5/ISL1/PAGR1/SAFB/NCOA4/CNOT2/UFL1/PARP1/VPS18/KANK2/PAK1/UBA5/CNOT1/YAP1/UFM1/TADA3/AR/LBH/CNOT9/ARID1A
VAT	GOBP_EMBRYO_IMPLANTATION	52	0.50027	2.78552	0.00143678	0.00499961	TIMP1/DDR1/BSG/GJA1/UBE2Q1/SOD1/TRIM28/RPL29/CALR/MMP2/FKBP4/FBLN1/TEAD4/IGFBP7/TPPP3/TRO/VMP1/ITGB4/C1QBP/RECK/ARHGDIB/TGFBR2/EMP2/YTHDF3/SPP1
VAT	GOBP_MACROPHAGE_MIGRATION	52	0.514923	2.86711	0.00143678	0.00499961	MIF/CD9/CD200/ROR2/RARRES2/CD81/MDK/LGALS3/DDT/EMILIN1/MMP28/CSF1R/CKLF/CCL2/THBS1/MAPK3/C3AR1/MTUS1/PTK2B/TREM2/SAA1/EDNRB/CMKLR1/CSF1/NUP85/AKIRIN1
VAT	GOBP_TRANSCRIPTION_BY_RNA_POLYMERASE_III	52	0.529123	2.94618	0.00143678	0.00499961	PRDX5/SNAPC2/NAB2/SNAPC5/POLR2L/GTF3C6/POLR3GL/DEK/MAF1/BAZ1B/GTF3A/POLR3H/IVNS1ABP/DDX21/TBP/GTF3C5/SF3B1/ZNF76/POLR1C/BRF2/CEBPA/POLR3C/POLR2K/GTF3C1/ZNF143/MYBBP1A/ELL/ICE1/POLR3F/POLR3D/BDP1/AR/MTOR/GTF3C2/SMARCA5/GTF3C3
VAT	GOBP_REGULATION_OF_DNA_TEMPLATED_TRANSCRIPTION_IN_RESPONSE_TO_STRESS	52	0.556361	3.09783	0.00143678	0.00499961	DDIT3/NFE2L2/HSPA5/TMBIM6/RBPJ/ATF4/KLF2/EPAS1/RELA/CEBPB/HSF1/BAG3/GCN1/DNAJB1/EGR1/SESN2/BCLAF1/CITED2/ATF3/SIRT2/MUC1/ATF6/HSPA1A/CHD6/HMOX1/IMPACT/ARNT/JUN/NOTCH1/NCK1
VAT	GOBP_APOPTOTIC_CELL_CLEARANCE	52	0.575398	3.20383	0.00143678	0.00499961	ALOX15/C4B/C3/C4A/C2/GAS6/RAC1/MARCO/TYROBP/TGM2/HMGB1/TXNDC5/SCARB1/CCL2/THBS1/RHOG/LRP1/ANXA1/MFGE8/NR1H3/TREM2/TREX1/CD36/XKR8/AXL/RAB14/RHOBTB1/RARA
VAT	GOBP_INTRACELLULAR_PROTEIN_TRANSMEMBRANE_TRANSPORT	52	0.612252	3.40904	0.00143678	0.00499961	SEC61A1/TOMM20/SEC61B/HSPA5/TIMM23/SEC61G/TOMM7/ROMO1/HSPD1/SEC62/CHCHD4/DNAJC19/GRPEL1/TRAM1/SRP54/PAM16/SEC63/PEX10/ZFAND2B/TOMM70/TIMM17B/PEX16/LONP2/DNAJC15/TIMM17A/TIMM44/DNLZ/PEX6/BCR/AIFM1/TOMM40L/PEX14/PEX7/PEX2/TRAM2
VAT	GOBP_RESPONSE_TO_GAMMA_RADIATION	53	0.372313	2.09124	0.00144928	0.00499961	HSPA5/TMEM109/XRCC5/CRYAB/HRAS/GPX1/XRCC6/RPL26/BCL2L1/CYBA/HSF1/KDM1A/TREX1/CDKN1A/GTF2H5/PRKDC/TRIM13/PARP1/EGR1/MEN1
VAT	GOBP_ICOSANOID_BIOSYNTHETIC_PROCESS	53	0.411736	2.31268	0.00144928	0.00499961	PTGS1/MIF/LTC4S/CBR1/PTGIS/LTA4H/HPGDS/FABP5/PTGES3/MGST2/ALOX5AP/MGST3/ANXA1/PTGDS/PNPLA8/PTGES2/CD74/AKR1C3/GGT7/TBXAS1/FADS1/ALOX5/PLA2G5/PIBF1/SYK/SIRT1/PTGES
VAT	GOBP_REGULATION_OF_CARBOHYDRATE_CATABOLIC_PROCESS	53	0.417586	2.34554	0.00144928	0.00499961	EIF6/FBP1/ARL2/JMJD8/GIT1/NUPR1/PPP1CA/OGT/ZBTB20/GPD1/STAT3/TREX1/ZBTB7A/PRKAG1/APP/PPP1CB/IGF1/PGAM1/DDIT4/NCOR1/SIRT6/PSEN1/MYC/INSR/MLXIPL/ARNT/PHKG2/SLC25A12/SLC4A4
VAT	GOBP_MITOTIC_METAPHASE_PLATE_CONGRESSION	53	0.434593	2.44106	0.00144928	0.00499961	KIF22/CHMP3/CHMP2A/RAB11A/BOD1/NUDC/DCTN2/CHMP2B/KPNB1/VPS4A/CHMP1A/EML3/CHMP4B/CHMP4A/HNRNPU/PINX1/CHMP6/ANKRD53/CHMP5/PDCD6IP/BECN1/RRS1/CDC23/CHMP1B/CHMP7/EML4/CCNB1/CUL3/NUP62/RMDN1/ZW10/VPS4B/PIBF1/MAD1L1
VAT	GOBP_CELLULAR_RESPONSE_TO_CAMP	53	0.441097	2.4776	0.00144928	0.00499961	EZR/WT1/AQP9/PKD2/ZFP36L1/AQP1/HSPA5/APEX1/AKAP9/IGFBP5/ASS1/CYP1B1/KDM1A/GPD1/PENK/DMTN/PDE2A/INPP5K/APP/RAPGEF3/PCK1/INHBB/ADIPOQ/RAPGEF1/FDX1/ITPR2/CRHBP/RAP1A/STC1/RAP1B
VAT	GOBP_PROTEIN_SUMOYLATION	53	0.447615	2.51421	0.00144928	0.00499961	HDAC7/SUMO2/SUMO3/TRIM28/GNL3/PARK7/UBE2I/SUMO1/MUL1/RELA/HMG20B/ZMIZ1/TOLLIP/TOPORS/RANBP2/SAE1/PIAS1/EGR1/ZBED1/KIAA1586/RWDD3/UBA2/TRIM27/PIAS4/PIAS3/CTNNB1/HMG20A/PML/ARNT/NSMCE2/IFIH1
VAT	GOBP_REGULATION_OF_LIPID_STORAGE	53	0.452518	2.54175	0.00144928	0.00499961	C3/ALKBH7/CIDEA/EHD1/SCARB1/NFKB1/NFKBIA/PNPLA2/PLIN2/HILPDA/NR1H3/TREM2/PLIN3/SREBF2/CD36/NR1H2/LPL/MEST/ABHD5/OSBPL8/CES1/LEP/ACACB/ITGAV/PPARG/ZC3H12A/FBXW7/ABCA1/PLIN5/SIRT1/OSBPL11
VAT	GOBP_CELLULAR_PIGMENTATION	53	0.453832	2.54913	0.00144928	0.00499961	BLOC1S1/CD63/RAB11A/RAB32/SNAPIN/DCTN2/RAB11B/TRAPPC6A/HPS1/AP3D1/BLOC1S4/POMC/RAB1A/MKKS/ABCB6/DTNBP1/BBS7/BBS4/BLOC1S2/CDH3/RAB38/RAB17/GPR143/AP3B1
VAT	GOBP_NEGATIVE_REGULATION_OF_PEPTIDYL_TYROSINE_PHOSPHORYLATION	53	0.468069	2.6291	0.00144928	0.00499961	RACK1/THY1/SFRP2/VPS25/CAV1/PPP2R1A/SNX6/TSG101/SH3BP5/PPP2CA/GGNBP2/SFRP1/MVP/DMTN/HYAL2/CHMP6/ERRFI1/DUSP22/GPRC5A/ZGPAT/SH2B3/PSEN1/LILRB4/CD300A/SOCS3/SOCS5/PTPN6/PIBF1
VAT	GOBP_NEGATIVE_REGULATION_OF_VIRAL_GENOME_REPLICATION	53	0.481764	2.70602	0.00144928	0.00499961	SLPI/IFITM3/IFITM2/BANF1/BST2/TRIM28/IFITM1/APOBEC3C/MPHOSPH8/IFI16/ILF3/SRPK2/ISG15/IFIT1/PLSCR1/ZNFX1/INPP5K/N4BP1/TNIP1/OAS1/MX1/SRPK1/ZC3HAV1
VAT	GOBP_POSITIVE_REGULATION_OF_BLOOD_VESSEL_ENDOTHELIAL_CELL_MIGRATION	53	0.516512	2.9012	0.00144928	0.00499961	KDR/HDAC7/TMSB4X/NFE2L2/HSPB1/HMGB1/FGF18/FGFR1/MAPK14/CIB1/ABL1/THBS1/MAP3K3/PRKD1/ANXA1/STAT5A/SRPX2/MAP2K3/SP1/PLK2/AKT1/PRKD2/HMOX1/RHOJ/MIR10A/VEGFC/NRP1/CD40/ANGPT1/SIRT1/GATA2/PDGFB
VAT	GOBP_PLATELET_DERIVED_GROWTH_FACTOR_RECEPTOR_SIGNALING_PATHWAY	53	0.518358	2.91156	0.00144928	0.00499961	SLC9A3R1/SNCA/PDGFRL/ARID5B/IQGAP1/PDGFRB/ABL1/APOD/BCAR1/TXNIP/LRP1/PLAT/PDGFD/ZFAND5/SMPD3/LOX/HGS/PTPN1/CSRNP1/ADIPOQ/NR4A3/PDGFC/IFT20/PTPN11/SGPL1/NRP1/PDGFRA/PTPN12/PDGFB/CBLB/F3/HIP1/TIPARP
VAT	GOBP_NEGATIVE_REGULATION_OF_SMOOTH_MUSCLE_CELL_PROLIFERATION	53	0.526486	2.95722	0.00144928	0.00499961	OGN/VIPR2/EFEMP2/TPM1/ANG/SF1/AIF1/IGFBP3/MFN2/IGFBP5/RHOA/NPR1/TGFB3/APOD/PTEN/CTNNBIP1/CDKN1A/GNA12/APOE/TRIB1/NDRG2/GPER1/PDCD4/ADIPOQ/CDKN1B/MIR223/HMOX1/PPARG/GNA13/MEF2C
VAT	GOBP_ESTABLISHMENT_OF_ENDOTHELIAL_BARRIER	53	0.536704	3.01461	0.00144928	0.00499961	EZR/CLDN1/TNFRSF1A/TJP1/ROBO4/RDX/AFDN/TJP2/RAB1B/ADD1/RAB1A/FASN/MSN/PPP1R12A/VCL/MYD88/PDE2A/ROCK1/CLDN5/ICAM1/RAPGEF3/CDH5/EDNRB/MYADM/SOX18/RAPGEF1/ROCK2/PECAM1/EDNRA
VAT	GOBP_CYTOPLASMIC_MICROTUBULE_ORGANIZATION	57	0.36712	2.11479	0.00145349	0.00499961	EZR/RAB11A/SLK/CLIP3/DCTN1/CIB1/RHOA/DVL1/KPNB1/NUMA1/STMN3/TUBG2/CLIP4/TUBG1/HOOK2/CHP1/CAMSAP2/PAFAH1B1/SLAIN2/PCM1/TUBGCP2/DST/AXIN1/LIMK2
VAT	GOBP_CYTOPLASMIC_PATTERN_RECOGNITION_RECEPTOR_SIGNALING_PATHWAY	57	0.367409	2.11646	0.00145349	0.00499961	PHB2/PHB/PUM1/NFKBIA/RELA/RNF135/ANKRD17/BIRC2/IRF3/SLC15A3/ZCCHC3/C1QBP/TKFC/TSPAN6/LSM14A/IRF7/RIPK2/MAP3K7/GPATCH3/HSPA1A/NLRX1/BIRC3/RIOK3/DHX58/HSPA1B/PUM2/IFIH1/DDX60/TNFAIP3/TLR4/TIFA/SEC14L1/LACC1
VAT	GOBP_REGULATION_OF_PHOSPHOPROTEIN_PHOSPHATASE_ACTIVITY	57	0.513564	2.95839	0.00145349	0.00499961	HSP90B1/CSNK2B/FKBP1B/HSP90AB1/LGALS3/BOD1/CALM2/CALM3/PPP1R11/CALM1/PDGFRB/GNAI2/CRY2/FKBP1A/PTPA/STYXL1/TIPRL/PPP1R12A/GNA12/ROCK1/PPP1R1B/SLC39A10/PPP1R15A/BOD1L1/ROCK2/PPP6R3/PPP6R2/PPP1R2/CD300A/MTOR/RGN/MGAT5/NUAK1
VAT	GOBP_NUCLEAR_ENVELOPE_ORGANIZATION	57	0.514222	2.96218	0.00145349	0.00499961	BANF1/TMEM43/CHMP3/CHMP2A/EMD/CTDNEP1/DCTN1/LMNA/NSFL1C/CHMP2B/UBE2I/VPS4A/CHMP1A/NDEL1/CHMP4B/CHMP4A/TOR1B/TARDBP/CHMP6/SUN2/REEP4/SUN1/CHMP5/REEP3/PAFAH1B1/TOR1A/AKAP8L/GPER1/SIRT2/NEK6/UBXN2B/CHMP1B/VRK1/LEMD2/CHMP7
VAT	GOBP_PROTEIN_EXPORT_FROM_NUCLEUS	57	0.544237	3.13508	0.00145349	0.00499961	GAS6/IFI27/NXT1/AHCYL1/NUTF2/TXN/EMD/ANP32B/RAN/YWHAE/PARK7/CALR/TPR/CSE1L/NUP214/CAMK1/RBM22/BAG3/CDK5/TCF7L2/HSPA9/XPO6/RAPGEF3/CHP1/STRADB/PRKACA/SMURF1/RANBP3/PTPN11/PTPN14/XPO7/PPM1A/CCHCR1/SIRT7/RANGAP1/DNAJC27/EGR2/DUSP16
VAT	GOBP_REGULATION_OF_SUBSTRATE_ADHESION_DEPENDENT_CELL_SPREADING	57	0.570949	3.28895	0.00145349	0.00499961	PDPN/DAB2/S100A10/RAC1/MDK/CIB1/ACTN4/CALR/ILK/ABL1/P4HB/CORO1C/EFNA5/TRIOBP/ARPC2/FBLN1/FLNA/FERMT2/ITGB1BP1/LIMS2/TESK1/SPRY4/CRK/DMTN/C1QBP/GBP1/CRKL/MYADM/CDC42/ARHGEF7/APOA1/KANK1/NRP1/MYOC
VAT	GOBP_PEPTIDYL_PROLINE_MODIFICATION	57	0.605596	3.48854	0.00145349	0.00499961	PPIL1/P4HA2/FKBP2/PPIB/FKBP1B/PRDX4/FKBP7/PPIG/AIP/FKBP3/FKBP11/NTMT1/PPIA/PPIC/CRTAP/PPIH/CWC27/P4HB/P4HTM/FKBP1A/FKBP4/EGLN2/FKBP9/PTPA/P4HA1/PIN1/PPIL4/RANBP2/PIN4/FKBP8/PPIE/P3H3/NKTR/PPIF/PPID/FKBP15/EGLN1/PPWD1
VAT	GOBP_ACTIVATION_OF_INNATE_IMMUNE_RESPONSE	55	0.381734	2.17324	0.00145773	0.00499961	PYCARD/HSP90AA1/NONO/PQBP1/TYROBP/XRCC5/HMGB1/XRCC6/FYN/IFI16/SFPQ/TOMM70/ZNFX1/RBM14/ZCCHC3/PRKDC/HEXIM1/CASP6/PAK1/MAP3K7/MNDA/MATR3/PSPC1/HCK
VAT	GOBP_ENDOTHELIAL_CELL_APOPTOTIC_PROCESS	55	0.392309	2.23344	0.00145773	0.00499961	GAS6/KDR/NFE2L2/RAMP2/ABL1/CCL2/THBS1/FOXO3/ECSCR/TNIP2/ANGPTL4/CD248/MAP3K5/SEMA5A/ICAM1/AKR1C3/CDH5/GPER1/PDCD4/PRKCI/RGCC/KRIT1/CD40/BMPR2/HLA-G/ANGPT1/TNFAIP3/HIPK1/TEK
VAT	GOBP_MORPHOGENESIS_OF_AN_EPITHELIAL_SHEET	55	0.430464	2.45066	0.00145773	0.00499961	PDPN/DDR1/RHOC/RHOA/DVL1/CD151/FLNA/FERMT2/PDCD10/PTEN/FLRT3/ITGA5/SRF/CD44/DAG1/ARHGAP35/TOR1A/ACVRL1/COL5A1/HBEGF/ARHGAP24/LCP1/PHLDB2/MTOR/HOXB2/NOTCH1
VAT	GOBP_NEURON_PROJECTION_REGENERATION	55	0.442593	2.51971	0.00145773	0.00499961	KLK8/PTN/MAP1B/PTPRF/FKBP1B/TSPO/THY1/CTNNA1/LAMB2/STK24/GRN/MMP2/APOD/FLNA/ADM/PTEN/ISL1/NDEL1/DAG1/CERS2/ULK1
VAT	GOBP_INTERFERON_BETA_PRODUCTION	55	0.451101	2.56815	0.00145773	0.00499961	SIRPA/PYCARD/HSP90AA1/FLOT1/YY1/ISG15/RNF135/TOMM70/NMI/ZBTB20/IRF3/RNF216/IRF7/HMGB2/OAS1/DHX9/POLR3C/RIPK2/PTPN11/NLRX1/POLR3B/RIOK3/DHX58/POLR3F/POLR3D/IFIH1/TICAM1/DDX3X/TLR4
VAT	GOBP_NEGATIVE_REGULATION_OF_SMALL_GTPASE_MEDIATED_SIGNAL_TRANSDUCTION	55	0.454287	2.58629	0.00145773	0.00499961	HEG1/SPRY1/FBP1/MET/MFN2/RABGEF1/TNFAIP1/BCL6/PPP2CB/STMN3/RASIP1/ITGB1/SPRY4/STMN1/KCTD10/DLC1/CGNL1/ARHGAP35/RASA3/STAMBP/MAPKAP1/SPRY2/LZTR1/SLIT2/RASA1/ARHGAP24/KANK1/MYOC/RASA2/CUL3/NUP62
VAT	GOBP_AMYLOID_PRECURSOR_PROTEIN_CATABOLIC_PROCESS	55	0.498573	2.83841	0.00145773	0.00499961	BACE1/EFNA1/DHCR24/SPON1/TMED10/FKBP1A/RTN4/RELA/PSENEN/RTN3/CLU/FLOT2/PIN1/APH1A/PSEN2/PRNP/ROCK1/NCSTN/APH1B/IGF1/RANBP9/APOE/RTN1/PICALM/NTRK2/BIN1/PSEN1/GGA3/SP1/ROCK2/IFNGR1
VAT	GOBP_REGULATION_OF_MUSCLE_HYPERTROPHY	55	0.503182	2.86465	0.00145773	0.00499961	HAND2/TNFRSF1A/YY1/LMNA/ATP2B4/IGFBP5/CDK9/MTPN/GATA5/TOMM70/FOXO1/PARP2/SMAD3/ROCK1/PARP1/PI16/ERRFI1/IGF1/RGS4/GLRX3/PPP3CA/RGS2/TNFRSF1B/IL6ST/BECN1/NR4A3/LMCD1/ROCK2/TWF1/PPARG/MEF2A/AGT/CAMK2D/G6PD/NOTCH1
VAT	GOBP_CELL_MIGRATION_INVOLVED_IN_SPROUTING_ANGIOGENESIS	55	0.509084	2.89825	0.00145773	0.00499961	KDR/HDAC7/CIB1/EFNB2/RHOA/ABL1/MAP2K5/THBS1/MAP3K3/ITGB1BP1/PDCD10/ANXA1/HDAC5/ITGB1/SRF/NR4A1/MMRN2/CLEC14A/SRPX2/MEOX2/PLK2/AKT1/SLIT2/HMOX1/RHOJ/MIR10A/NRP1/KLF4/EGR3/NOTCH1/FBXW7
VAT	GOBP_NEGATIVE_REGULATION_OF_HORMONE_SECRETION	58	0.358784	2.07421	0.00146199	0.00499961	GJA1/FKBP1B/JAGN1/NDUFAF2/CRY2/NMB/PIM3/SFRP1/UCP2/RAB11FIP5/REST/PFKL/HADH/INHBB/PPP3CA/ADRA2A/KLF7/ADIPOQ/LEP/CRY1/PTPN11/CRHBP/PSMD9/MIDN/ACVR1C
VAT	GOBP_REGULATION_OF_RECEPTOR_INTERNALIZATION	58	0.363979	2.10424	0.00146199	0.00499961	RSPO1/AHI1/FLOT1/CD63/AP2M1/SFRP4/ARF1/EFNB2/ANXA2/LRPAP1/SDCBP/UBQLN2/ARRB1/DTNBP1/WDR54/MKLN1/TBC1D5/INSR/MTMR2/ARRB2/FMR1/RIN3/ATAD1/PICK1/ANGPT1/ARC/SYK/SCYL2
VAT	GOBP_CELL_DIFFERENTIATION_INVOLVED_IN_KIDNEY_DEVELOPMENT	58	0.390212	2.2559	0.00146199	0.00499961	WT1/OSR1/PODXL/BMP4/CD34/GLI3/SIX2/IQGAP1/LAMB2/GLIS2/WWTR1/HES1/STAT1/EXT1/MTSS1/EDNRB/BASP1/ASXL1/ADIPOQ/YAP1/CTNNB1/EDNRA/MEF2C/ACTA2/TCF21/SMO/GPR4/NOTCH1
VAT	GOBP_RIBONUCLEOSIDE_MONOPHOSPHATE_METABOLIC_PROCESS	58	0.424023	2.45136	0.00146199	0.00499961	IMPDH2/NT5C/APRT/GUK1/NUDT2/GMPR2/TJP2/AK2/AK1/ATIC/AMPD2/UCK1/MPP1/HPRT1/PRPS1/AK3/PRTFDC1/ADSL/UCKL1/CDA/PRPS2/NT5E/IMPDH1/ADA/ADK/AK4/CMPK1/UPP1/NT5C2/DPYS
VAT	GOBP_CELLULAR_RESPONSE_TO_CORTICOSTEROID_STIMULUS	58	0.43413	2.5098	0.00146199	0.00499961	ATP2B1/ZFP36L1/AQP1/RAN/ZFP36L2/UBE2L3/SGK1/NR3C1/FOXO3/ANXA1/ASS1/CYP1B1/PLAT/ISL1/SERPINF1/HNRNPU/SMYD3/ERRFI1/REST/KLF9/AKR1C3/PCK1/ZFP36/DDIT4/GPER1/PCK2/MT-ND3/AIFM1/FAM107A
VAT	GOBP_NEGATIVE_REGULATION_OF_MAP_KINASE_ACTIVITY	58	0.442712	2.55941	0.00146199	0.00499961	BMP4/SPRY1/GSTP1/SFRP2/DNAJA1/CAV1/UCHL1/GBA/SMPD1/CDK5RAP3/AIDA/SFRP1/SPRY4/STK38/HYAL2/INPP5K/APOE/PTPN1/RGS2/PDCD4/DUSP1/ADIPOQ/SH2B3/SPRY2/HIPK3/PPARG/AGT/CD300A/IRAK3/NUP62/PTPN6/BMP2
VAT	GOBP_SMOOTH_MUSCLE_CELL_DIFFERENTIATION	58	0.477241	2.75903	0.00146199	0.00499961	GATA6/BMP4/EFEMP2/RAMP2/ENG/MESP1/SGCB/ANKRD17/ADM/TMEM204/NPNT/HES1/SRF/FGF9/RBPMS2/NFATC4/EDNRB/GPER1/PDCD4/NFATC3/CTNNB1/HEY1/EDNRA/APLNR/MEF2C/ZEB1/ACVR1/NFATC1/NFATC2/COMP/NOTCH1/MED28/OLFM2/SIRT1/FGF10/PDGFB/WNT4
VAT	GOBP_MEMBRANE_PROTEIN_PROTEOLYSIS	58	0.488309	2.82302	0.00146199	0.00499961	TIMP1/BACE1/PACSIN3/TIMP2/NRDC/PARL/TIMP3/MYH9/PSENEN/RBMX/MBTPS1/TIMP4/SNX33/FURIN/SNX9/SH3D19/BACE2/APH1A/CTSH/HM13/PSEN2/ROCK1/CLPP/NCSTN/DAG1/APOE/AFG3L2/ADRA2A/TNFRSF1B/PSEN1
VAT	GOBP_AORTA_DEVELOPMENT	58	0.489164	2.82796	0.00146199	0.00499961	SOX4/PKD2/EFEMP2/RBPJ/ENG/EFNB2/PDGFRB/COL3A1/AP2B1/SNX17/LRP1/HECTD1/NPRL3/PDE2A/HES1/SRF/LOX/PLXND1/SEC24B/ACVRL1/LOXL1/LEP/NGFR/HEY1/EDNRA/SUFU/APLNR/ADAMTS9/LRP2/NOTCH1/FKBP10/CNTRL
VAT	GOBP_ANTIGEN_PROCESSING_AND_PRESENTATION_OF_PEPTIDE_ANTIGEN	58	0.501922	2.90172	0.00146199	0.00499961	PYCARD/CTSF/PDIA3/HLA-A/FCER1G/B2M/CTSD/HLA-C/CALR/IFI30/HLA-B/HLA-E/AZGP1/HLA-DRB1/CTSL/TAPBPL/HLA-DMA/HLA-DPA1/TREM2/HLA-DRA/HLA-DPB1/CD74/HLA-DRB5/LGMN/TAPBP/HLA-DMB/HLA-DQB1/HLA-F/CLEC4A/TAP1/MFSD6/CTSS/ERAP1/HLA-G/HLA-DQA1/LNPEP/FCGR2B/HLA-DQA2
VAT	GOBP_REGULATION_OF_MIRNA_TRANSCRIPTION	58	0.531413	3.07221	0.00146199	0.00499961	GATA6/WT1/BMP4/KLF5/NFIB/GNL3/YY1/NR3C1/FOXO3/RELA/ATOH8/DDX5/STAT3/SREBF2/SMAD3/NR1H2/SRF/TEAD1/EGR1/REST/RARA/NFATC4/SMAD1/MYC/NGFR/NFATC3/PPARG/LILRB4/FOSL1/JUN/KLF4/SPI1/BMP2/FOS/GATA2/PDGFB/SMAD4
VAT	GOBP_NEGATIVE_REGULATION_OF_INTRACELLULAR_TRANSPORT	58	0.560509	3.24042	0.00146199	0.00499961	MAP1B/PKIG/SNX12/TXN/OS9/CRYAB/PARK7/LMAN1/SUMO1/VPS35/TPR/APOD/GDI1/DERL2/ITGB1BP1/BAG3/CDK5/SNX3/ERLEC1/DMTN/CD36/INPP5K/INSIG1/UBE2J1/ARFIP1/ARHGAP1/CHP1/UBAC2/ADIPOQ/UBE2G2/BAG4/MDFIC/NUP153/SUFU/UFM1
VAT	GOBP_TRANSCRIPTION_ELONGATION_FROM_RNA_POLYMERASE_II_PROMOTER	58	0.592933	3.42787	0.00146199	0.00499961	LARP7/NELFE/POLR2I/RTF1/SUPT4H1/EAPP/GTF2F1/PAF1/GTF2F2/CDK9/ADRM1/SUPT5H/WDR61/CTR9/CCNK/NELFB/ENY2/ELOF1/BRD4/LDB1/HNRNPU/ZMYND11/PCID2/HEXIM1/SUPT16H/WDR43/ERCC3/ELP2/TCERG1/NELFCD/CBX7/CTNNB1/ELL/RNF168/SUPT6H/CCNT1/AXIN1/ELL2/RNF8/NELFA
VAT	GOBP_HEART_VALVE_MORPHOGENESIS	54	0.381526	2.1458	0.00146413	0.00499961	SOX4/BMP4/EFNA1/SLIT3/FGFRL1/EMILIN1/GATA5/ROCK1/TGFBR2/ELN/SNAI2/ROCK2/SLIT2/HEY1/GJA5/MEF2C/OLFM1/ACVR1/NFATC1/ADAMTS9/MTOR/TWIST1/BMPR2/NOTCH1/BMP2/HEYL/NOTCH2/TIE1/SMAD4/RB1/SNAI1
VAT	GOBP_DSRNA_PROCESSING	54	0.383153	2.15496	0.00146413	0.00499961	BMP4/H19/PUM1/DROSHA/TSN/SRRT/SPOUT1/DDX5/PRKRA/EGFR/STAT3/SMAD3/MAP2K2/ADAR/NCOR2/HNRNPA2B1/PPP3CA/NCOR1/SMAD1/ZC3H7A/HENMT1/ZC3H12A/RIPK1/METTL3/PUM2/DGCR8/DDX3X/TARBP2/MAP2K1/DICER1
VAT	GOBP_NUCLEOSOME_ASSEMBLY	54	0.448427	2.52208	0.00146413	0.00499961	CENPW/TSPYL2/RSF1/DAXX/ANP32B/NPM1/NAP1L1/MIS18A/POLE3/BRD2/NAP1L4/TSPYL1/ATRX/SET/SART3/BAZ1A/SMYD3/HMGB2/DNAJC9/ASF1A/GRWD1/TSPYL4/ITGB3BP/NAP1L5
VAT	GOBP_ENDODERM_FORMATION	54	0.452177	2.54316	0.00146413	0.00499961	VTN/GATA6/LAMB1/COL8A1/HSBP1/COL6A1/RTF1/ITGB5/PAF1/MMP2/CTR9/MESP1/COL4A2/ITGA5/FN1/COL12A1/ITGA7/COL5A2/ITGB2/SOX17/COL5A1/DUSP1/DUSP5/CTNNB1/ITGAV/MMP15
VAT	GOBP_POSITIVE_REGULATION_OF_CELL_MATRIX_ADHESION	54	0.45404	2.55364	0.00146413	0.00499961	SDC4/S100A10/EFEMP2/KDR/RAC1/THY1/RRAS/CIB1/ABL1/POLDIP2/MAP4K4/JUP/FERMT2/ITGB1BP1/SFRP1/PTK2B/SMAD3/CD36/ROCK1/DAG1/UTRN/EMP2/CSF1/CCL21/RIN2/NRP1/MYOC
VAT	GOBP_P38MAPK_CASCADE	54	0.464772	2.614	0.00146413	0.00499961	EZR/HAND2/BMP4/ZFP36L1/MAPK14/SASH1/MAP3K3/PRMT1/GADD45A/TREM2/PER1/MAP3K5/MAPKAPK2/GADD45B/ZFP36/MAP3K7/DUSP1/LEP/MAP2K3/PJA2/LGALS9/ZC3H12A/STK39/GADD45G/RELL1/SPI1/BMP2/NCF1/ATF2/AGER
VAT	GOBP_POSITIVE_REGULATION_OF_DNA_BINDING	54	0.474847	2.67067	0.00146413	0.00499961	HAND2/NGF/DDRGK1/NME1/TRIM28/EDF1/HMGB1/LAMTOR5/TXN/CALM2/CALM3/CALM1/PARK7/ACD/ISL1/CEBPG/PINX1/HES1/PARP1/HMGB2/IGF1/PLAUR/GTF2B/SIRT2/HIPK2/MYC/CTNNB1/PPARG/KLF4/SKI/TWIST1/ERCC2
VAT	GOBP_HYDROGEN_PEROXIDE_METABOLIC_PROCESS	54	0.484766	2.72646	0.00146413	0.00499961	HP/SNCA/PRDX5/RAC1/SOD1/PRDX1/PRDX4/GPX3/PARK7/PRDX2/PINK1/GPX1/FYN/CYBA/PXDN/MAOB/HBB/HBA2/HBA1/MT-CO2/PRDX3/CAT/CYBB/HBM/ZNF205/CTNS/HBG2/NOXA1/HBQ1
VAT	GOBP_AMYLOID_BETA_METABOLIC_PROCESS	54	0.497565	2.79844	0.00146413	0.00499961	BACE1/EFNA1/APEH/SPON1/TMED10/RTN4/RELA/PSENEN/RTN3/CLU/PIN1/BACE2/APH1A/PSEN2/PRNP/ROCK1/NCSTN/APH1B/IGF1/APOE/RTN1/PICALM/NTRK2/BIN1/BECN1/PSEN1/GGA3/SP1/ROCK2/IFNGR1
VAT	GOBP_REGULATION_OF_MICROTUBULE_POLYMERIZATION	54	0.543988	3.05953	0.00146413	0.00499961	SNCA/RAC1/ARL3/MAP1B/RPS3/ARL2/CLIP3/MET/GIT1/RANGRF/DCTN1/DRG1/AKAP9/ABL1/FKBP4/CDK5RAP2/NUMA1/GBA2/FES/STMN1/MAPRE1/ANKRD53/CKAP5/CAMSAP2/CDH5/PAK1/SLAIN2/HSPA1A/CDKN1B/PRUNE1/ARHGEF7/TBCD/HSPA1B
VAT	GOBP_VASCULAR_ENDOTHELIAL_GROWTH_FACTOR_RECEPTOR_SIGNALING_PATHWAY	54	0.598015	3.3634	0.00146413	0.00499961	VTN/SULF1/KDR/HSPB1/FGF18/MAPK14/EMILIN1/VEGFB/MAPKAPK3/FYN/BCAR1/PRKD1/PDCD6/PTK2B/ITGA5/AXL/TMEM204/MAPKAPK2/MMRN2/CLEC14A/FGF9/FZD4/HGS/PTPN1/PRKD2/MIR10A/VEGFC/GRB10/NRP1/ARNT
VAT	GOBP_POSITIVE_REGULATION_OF_INTRINSIC_APOPTOTIC_SIGNALING_PATHWAY	54	0.610333	3.43268	0.00146413	0.00499961	SLC9A3R1/FIS1/DDIT3/S100A9/SOD1/UBB/RPS3/S100A8/RACK1/BAD/PARK7/CAV1/NUPR1/RPL26/RPS7/SERINC3/SFPQ/STYXL1/BCAP31/PRKRA/BOK/EIF5A/MCL1/PLEKHF1/BCLAF1/DNM1L/BID/BECN1/PIAS4/MYC/RIPK3/NACC2/SIAH1/FBXW7/NCK1/MSX1/SIRT1
VAT	GOBP_RELEASE_OF_CYTOCHROME_C_FROM_MITOCHONDRIA	54	0.625518	3.51808	0.00146413	0.00499961	FIS1/FAM162A/GGCT/PYCARD/BAD/PSMD10/PDCD5/MFF/CIDEB/LMNA/PINK1/PARL/PRELID1/GPX1/TRIAP1/TNFSF10/BCL2L1/IFI6/GHITM/NOL3/CLU/BOK/MOAP1/IGF1/PPIF/PLAUR/DNM1L/GPER1/BID/BNIP3/MLLT11/AKT1
VAT	GOBP_NADH_DEHYDROGENASE_COMPLEX_ASSEMBLY	54	0.749918	4.21774	0.00146413	0.00499961	NDUFS5/NDUFA11/NDUFAF3/NDUFB7/NDUFA13/TMEM126A/NDUFB10/NDUFC1/NDUFA6/NDUFS3/NDUFB9/NDUFA8/NDUFB8/NDUFA12/NDUFAB1/NDUFAF2/NDUFB4/NDUFS8/TMEM126B/NDUFB11/NDUFB2/NDUFB6/NDUFS4/NDUFA1/BCS1L/MT-ND4/NDUFC2/NDUFA2/NDUFA10/NDUFAF4/MT-ND1/NDUFS2/NDUFB1/NDUFA3/OXA1L/NDUFS7/MT-ND6/MT-ND5/ACAD9/MT-ND2/NDUFA9
VAT	GOBP_SYNCYTIUM_FORMATION	59	0.356329	2.0605	0.00149031	0.00499961	CAPN2/CD9/FLOT1/CD81/TYROBP/MAPK14/EHD1/MYH9/CAMK1/ERCC1/TNFSF14/TCTA/EHD2/CCNG1/ITGB1/MYOF/TREM2/PTGFRN/PLEKHO1/RAPGEF3/ADAMTS15/CD53/NFATC2/JAM2/CXCL10/ADAMTS5/SH3PXD2A/DYRK1B/SBNO2
VAT	GOBP_NEGATIVE_REGULATION_OF_PROTEIN_SECRETION	59	0.377429	2.18251	0.00149031	0.00499961	CD200/FKBP1B/JAGN1/SERGEF/NDUFAF2/ERP29/SYT4/PIM3/SFRP1/NR1H3/DPH3/RHBDF1/UCP2/RAB11FIP5/REST/PFKL/APOE/HADH/INHBB/PPP3CA/ADRA2A/KLF7
VAT	GOBP_REGULATION_OF_STEM_CELL_DIFFERENTIATION	61	0.374778	2.19299	0.00149031	0.00499961	PTN/GATA6/NFE2L2/PWP1/ZFP36L2/YTHDF2/ABL1/LTBP3/TEAD2/MTCH2/OCIAD1/NELFB/STAT3/HNRNPU/HSPA9/PRKDC/HES1/REST/SMYD5/TCF15/YAP1/METTL3/LBH/NUDT21/NOTCH1
VAT	GOBP_RNA_STABILIZATION	59	0.379404	2.19393	0.00149031	0.00499961	HNRNPD/ZCCHC17/YBX3/CIRBP/YBX1/MAPK14/HNRNPC/PABPC1/THRAP3/RBM10/SYNCRIP/DKC1/CSDE1/HNRNPU/MYD88/LARP1/TARDBP/MAPKAPK2/DHX9/PAIP1/ZFP36/HNRNPA0/FUS
VAT	GOBP_NEGATIVE_REGULATION_OF_MUSCLE_CELL_DIFFERENTIATION	59	0.382946	2.21441	0.00149031	0.00499961	ID2/IGF2/XBP1/YBX1/YY1/FZD7/HDAC3/ANKRD17/PTBP1/TOMM70/HDAC5/PI16/FGF9/RBPMS2/RGS4/RGS2/PDCD4/SMAD1/NFATC3/BHLHE41/NFATC1/NFATC2/G6PD/BMPR2/NOTCH1/BMP2/MED28/MSX1/PDGFB/SMAD4
VAT	GOBP_REGULATION_OF_LYMPHOCYTE_MIGRATION	61	0.38609	2.25918	0.00149031	0.00499961	CD200/PYCARD/AIF1/CD99L2/RHOA/CCL2/APOD/FADD/CXCL12/TNFSF14/MSN/WASL/CRK/PTK2B/APP/ECM1/WNK1/CRKL/OXSR1/TNFRSF14/CCL21/AKT1/CCL4/RIPK3/STK39/JAM2/CXCL10
VAT	GOBP_REGULATION_OF_TELOMERE_MAINTENANCE_VIA_TELOMERE_LENGTHENING	59	0.394194	2.27945	0.00149031	0.00499961	HNRNPA1/XRCC5/TEN1/HNRNPC/CCT4/CCT2/TCP1/CCT7/CCT6A/CCT5/CCT3/ACD/DKC1/MAPK3/CCT8/HNRNPU/PINX1/EXOSC10/PNKP/SMG5/PARP1/HNRNPA2B1/TINF2/CTNNB1/SLX1A/HMBOX1/NAT10/NEK7/MAPK1/SLX1B/TNKS2
VAT	GOBP_NUCLEOSIDE_METABOLIC_PROCESS	61	0.397511	2.32601	0.00149031	0.00499961	DNPH1/APRT/NME4/DGUOK/ERH/APOBEC3C/MACROD1/ATIC/TYMP/NT5C3A/TK2/HPRT1/PRPS1/PRTFDC1/DERA/NUDT1/DTYMK/UCKL1/CDA/ICMT/PRPS2/CDADC1/NT5E/ADA/ADK/OARD1/UPP1/PTGDR/NT5C2/NME5
VAT	GOBP_ENDOSOME_TO_LYSOSOME_TRANSPORT	61	0.43294	2.53332	0.00149031	0.00499961	UBXN6/CHMP3/RAB7B/RAB7A/SNAPIN/VCP/CHMP2B/VPS16/TSG101/STX8/RILP/M6PR/MVB12A/AP3D1/VPS39/ARL8B/VIPAS39/HMGXB4/RHOB/VPS18/HOOK2/VAMP7/BIN1/ADRB2/VPS41/AKTIP/SORT1
VAT	GOBP_REGULATION_OF_PROTEIN_DEACETYLATION	59	0.444851	2.57238	0.00149031	0.00499961	BEX4/NNMT/C6orf89/NDN/ING2/WDR5/PINK1/SAP30BP/SGF29/BRMS1/PRKD1/KAT2A/BCL6/KDM5A/NIPBL/CTBP1/KAT14/AKAP8L/MBIP/SPRED2/PRKD2/RRP8/APLNR/TADA3/FNTA/CAMK2D/SKI/SUV39H1/FRY/SIRT1/ZBTB7B/CCAR2/PRMT6
VAT	GOBP_RESPONSE_TO_FATTY_ACID	61	0.441703	2.5846	0.00149031	0.00499961	CLDN1/ID3/CDK4/BAD/XRCC5/MBP/GNPAT/FOXO3/ASS1/PLAT/FOXO1/AKR1C2/CD36/UCP2/LPL/PID1/HES1/CAT/AKR1C3/ACSL1/SCD/DGAT2/ADIPOQ/AKR1C1/ALAD/TBXAS1/PDK4
VAT	GOBP_RESPONSE_TO_CADMIUM_ION	59	0.448099	2.59116	0.00149031	0.00499961	SOD1/MT1F/DAXX/MT1E/MT2A/MT1M/SUMO1/ERCC1/MAPK3/PCNA/HSF1/EGFR/MT1X/MT1A/PRNP/ABCB6/NUDT1/HAAO/CAT/AKR1C3/GPI/MT1DP/CYBB/ALAD/CDKN1B/AKT1/GSS/HMOX1/MT1G/JUN/NCF1/MAPK1/FOS
VAT	GOBP_HETEROTYPIC_CELL_CELL_ADHESION	61	0.446241	2.61115	0.00149031	0.00499961	DSP/CD200/SIRPA/FLOT1/PARVA/THY1/NINJ1/CD58/MBP/PERP/MAP2K5/JUP/FLOT2/ITGB1/ITGA5/CD47/WNK1/ITGA7/CD44/ITGB2/VCAM1/MYADM/ADIPOQ/JAM3/ITGAV/APOA1/LILRB2/DSG2/CXADR
VAT	GOBP_NEURAL_NUCLEUS_DEVELOPMENT	61	0.446286	2.61141	0.00149031	0.00499961	ALDH1A3/HSPA5/DYNLL1/YWHAH/NDUFS3/NFIB/YWHAQ/COX6B1/CALM2/CALM3/CKB/YWHAE/CALM1/MBP/RHOA/ACTB/GLUD1/MAOB/FGF9/SEC16A/SEC24B/BASP1/NDRG2/MAPKAP1/SIRT2/ZNF148/CNP/CDC42
VAT	GOBP_NUCLEOSIDE_BISPHOSPHATE_BIOSYNTHETIC_PROCESS	59	0.456756	2.64123	0.00149031	0.00499961	SNCA/ELOVL1/PDK2/PAPSS2/COASY/ACSL5/PPCS/PPT1/MPC2/TECR/PDHA1/PPT2/ACSS2/SLC25A1/ACLY/SLC35B2/ELOVL5/ACSL4/PDHB/PAPSS1/GCDH/PPCDC/ACSL1/DLD/ACAT1/ACSL3/ACACB/PDK4/PANK2/ACOT7/ELOVL3/DCAKD/SLC35B3
VAT	GOBP_POSITIVE_REGULATION_OF_RESPONSE_TO_CYTOKINE_STIMULUS	61	0.451536	2.64213	0.00149031	0.00499961	IL1R1/GAS6/AGPAT1/CPNE1/TAF9/FADD/CASP4/IRF3/C1QTNF4/TREM2/RNF185/CASP1/TRIM44/AGPAT2/AXL/CD74/LSM14A/IRF7/DHX9/UBE2K/LAPTM5/PAFAH1B1/RIPK2/CSF1/HSPA1A/TRIM32/RIPK1/HSPA1B/IFIH1
VAT	GOBP_REGULATION_OF_CELLULAR_RESPONSE_TO_INSULIN_STIMULUS	61	0.457803	2.67881	0.00149031	0.00499961	ATP2B1/GRB7/IGF2/GKAP1/GNAI2/PIP4K2B/TNS2/NUCKS1/MYO1C/ADIPOR1/INPP5K/LPL/ECHDC3/PID1/SNX5/USO1/OSBPL8/SORBS1/PTPN1/LEP/PIP4K2C/ESRRA/PTPN11/NCOA5/GRB14/AGT/GRB10/KANK1/BGLAP/PIP4K2A/SOCS3/APPL2/SLC27A4/NCK1/PTPRE/SIRT1/ZBTB7B
VAT	GOBP_POSITIVE_REGULATION_OF_DEPHOSPHORYLATION	61	0.468946	2.74401	0.00149031	0.00499961	HSP90AB1/PPP1R7/CALM2/CALM3/PPIA/CALM1/PINK1/PDGFRB/CAMTA1/GBA/PTPA/SMPD1/PTBP1/PIN1/NSMF/PPP1R12A/PPP2R5D/SMAD3/DLC1/GNA12/ROCK1/NPNT/PPP2R5A/SLC39A10/CDH5/PPP1R15A/PLEK/RIPK3/LILRB2/MEF2C/CD300A/MTOR/SPPL3/RGN
VAT	GOBP_POSITIVE_REGULATION_OF_DOUBLE_STRAND_BREAK_REPAIR	59	0.481558	2.78465	0.00149031	0.00499961	MORF4L2/MGMT/SPIDR/MORF4L1/ACTB/RUVBL2/RBBP8/VPS72/MEAF6/KAT5/PARP3/MRGBP/MMS19/DMAP1/UBE2V2/MAD2L2/PNKP/PRKDC/PARP1/ZCWPW1/UBE2N/WDR48/BRD8/ACTL6A/KMT5B/FUS/YEATS4/POGZ/WRAP53/SETMAR
VAT	GOBP_NUCLEAR_TRANSCRIBED_MRNA_CATABOLIC_PROCESS_DEADENYLATION_DEPENDENT_DECAY	59	0.493726	2.85501	0.00149031	0.00499961	ZFP36L1/TOB1/HNRNPD/LSM1/EXOSC5/YBX1/ZFP36L2/POLR2G/PABPC1/DCP1A/EXOSC7/NT5C3B/SYNCRIP/EXOSC8/CSDE1/HNRNPU/EXOSC3/CNOT2/MLH1/EXOSC9/CNOT7/DHX9/PAIP1/CNOT8/ZFP36/BTG2/CNOT1
VAT	GOBP_MEMBRANE_BIOGENESIS	61	0.521566	3.05191	0.00149031	0.00499961	DMKN/S100A10/BANF1/CHMP3/FLOT1/CHMP2A/CLIP3/CAV1/NSFL1C/ANXA2/CHMP2B/UBE2I/VPS4A/SPTBN1/CHMP1A/FLOT2/PTEN/CHMP4B/CHMP4A/PEX16/SERINC1/RFTN1/STX4/CAV2/CHMP6/NLGN2/REEP4/CHMP5/PICALM/PEX11A/REEP3/PACSIN2/EMP2/SIRT2/UBXN2B/CHMP1B/CHMP7/STX2
VAT	GOBP_NEGATIVE_REGULATION_OF_PROTEOLYSIS_INVOLVED_IN_CELLULAR_PROTEIN_CATABOLIC_PROCESS	61	0.53695	3.14193	0.00149031	0.00499961	EFNA1/HSP90AB1/RPL5/DDRGK1/CAMLG/RPL11/GABARAPL2/UBXN1/BAG6/PSMF1/PARK7/EIF3H/RPS7/TAF9/GIPC1/SDCBP/WAC/OGT/SMARCC1/N4BP1/USP7/F8A1/SGTA/BAG5/RPL23/UCHL5/TRIM39/ALAD/PSEN1/HIPK2/PDCL3/SUFU/CSNK2A2/USP14/PML/SVIP/F8A3/TTC36/RYBP
VAT	GOBP_NUCLEOSIDE_TRIPHOSPHATE_BIOSYNTHETIC_PROCESS	61	0.549413	3.21486	0.00149031	0.00499961	H19/IMPDH2/NME2/TMSB4X/NME3/STOML2/NME1/NME4/DGUOK/NUDT2/VCP/PINK1/ALDOA/AK1/ATP6V0C/ENO1/MT-ATP6/UCK1/UQCC3/DNAJC30/TREM2/MT-ATP8/MT-CO2/PID1/TBPL1/AK3/PARP1/DTYMK/UCKL1/SLC25A13/IMPDH1/MYC/ADK/AK4/CMPK1
VAT	GOBP_RESPONSE_TO_TYPE_I_INTERFERON	61	0.551444	3.22674	0.00149031	0.00499961	IFITM3/IFITM2/IFI27/HSP90AB1/IFITM1/YTHDF2/SHMT2/MUL1/CDC37/FADD/ISG15/SMPD1/IRAK1/IRF3/IFIT1/TREX1/RNF185/MYD88/JAK1/ADAR/LSM14A/IRF7/OAS1/MX1/STAT1/CNOT7/UBE2K/PTPN1/IFNAR2/TYK2/STAT2/SAMHD1/YTHDF3/TTLL12/PTPN11/METTL3/USP18/IFNAR1/CH25H/PTPN6
VAT	GOBP_REGULATION_OF_PROTEIN_IMPORT	61	0.556026	3.25355	0.00149031	0.00499961	BMP4/PKIG/HSP90AB1/TRIM28/PDCD5/GLI3/RAN/MAPK14/HSPA8/SUMO1/TPR/APOD/PRKD1/FLNA/JUP/HDAC3/TOMM70/RBM22/BAG3/IPO5/NOLC1/DMAP1/SMAD3/CD36/HYAL2/TARDBP/CHP1/LEP/PSEN1/MDFIC/HCLS1/PIK3R1/SUFU/UFM1/ZC3H12A/SMO/NUP54/ANGPT1
VAT	GOBP_GOLGI_TO_PLASMA_MEMBRANE_TRANSPORT	59	0.593557	3.43228	0.00149031	0.00499961	KRT18/RAB34/RAB31/ARL3/RACK1/VAMP5/COMMD1/VAMP3/OPTN/GOPC/SYS1/GOLGA4/SPTBN1/RABEP1/RAB10/ARFRP1/GOLGA7/GOLPH3/CCDC22/SEC16A/STXBP6/EXOC1/PKDCC/ACSL3/EXOC2/GGA3/EXOC4/GOLPH3L/VAMP2/CNST/EXOC6B/VAMP4/PREPL/MACF1/ATP2C1/OSBPL5/BBS2/CCDC93/CSK/GGA2/RSC1A1/KIF13A
VAT	GOBP_VESICLE_BUDDING_FROM_MEMBRANE	61	0.669411	3.91702	0.00149031	0.00499961	S100A10/AP2M1/RAB7A/TMED10/SEC31A/PEF1/VAPA/TFG/SEC13/ANXA2/VPS4A/GBF1/PDCD6/RILP/SCAP/AP3D1/SAR1A/RAB1A/CHMP4B/CHMP4A/WASL/SNX3/SEC23B/PPP6C/INSIG1/CHMP6/TMED9/GOLPH3/PREB/ARFGAP3/SEC16A/TMED2/ARFGAP2/CHMP5/PICALM/SEC24B/KLHL12/SEC24C/GOLPH3L/CHMP7/PRKCI/AP3B1/TBC1D20/VAPB/CUL3
VAT	GOBP_RIBOSOME_ASSEMBLY	59	0.710885	4.11075	0.00149031	0.00499961	RPLP0/RPS5/RPL3/RPL5/EIF6/RPSA/RPS19/XRCC5/RPL10/RPL11/RPF2/NPM1/DHX29/RPL6/MRPS2/MRPL20/MRPL22/RPS28/RPS15/MRPS7/RPS14/RPS27/DHX30/RPL24/ERAL1/MRPS11/NGRN/C1QBP/TRAF7/PRKDC/SBDS/DDX28/MTERF4/ABT1/PPAN/MRTO4/RPS27L/MPV17L2/BOP1/RRP7A/RRS1/RPL23A/RPL38/EIF2A/NOP2/FASTKD2/DDX3X
VAT	GOBP_AXONAL_TRANSPORT	65	0.36581	2.17603	0.00151515	0.00499961	MGARP/HSBP1/BLOC1S1/SOD1/HSPB1/SNAPIN/ARMCX3/DCTN1/AP3S1/UCHL1/AP3D1/BLOC1S4/KIF5B/ACTR10/NDEL1/ARL8A/ARL8B/KIF3B/DTNBP1/BLOC1S2/PAFAH1B1/AP3M1/AP3B1/DST/TRAK2/FBXW11/AP3M2/TRAK1/SYBU/AP3S2
VAT	GOBP_ANIMAL_ORGAN_REGENERATION	65	0.369638	2.1988	0.00151515	0.00499961	CLDN1/ANXA3/GAS6/NNMT/GLI3/FPGS/PRMT5/RPS15/ATIC/CXCL12/PCNA/CEBPB/ADM/GFER/AXL/UCP2/UPF2/TGFBR3/PRPS2/TGFBR2/PFKFB1/SRSF5/CCND1/NR4A3/MYC/HMOX1/CSNK2A2
VAT	GOBP_POSITIVE_REGULATION_OF_MONONUCLEAR_CELL_MIGRATION	65	0.401364	2.38752	0.00151515	0.00499961	GAS6/PYCARD/LGALS3/HMGB1/AIF1/CREB3/CD99L2/CALR/RHOA/FADD/CXCL12/TNFSF14/PTK2B/CD47/APP/WNK1/C1QBP/PDGFD/LGMN/OXSR1/TNFRSF14/CCR1/CCL21/CCL4/LGALS9/STK39/JAM2/CXCL10/SPI1/CCL3/AGER/CCL5/CCL7/S100A14/XCL2
VAT	GOBP_T_CELL_MIGRATION	65	0.413246	2.4582	0.00151515	0.00499961	CD200/CXCL16/PYCARD/CD99/AIF1/CD99L2/RHOA/CCL2/APOD/FADD/CXCL12/TNFSF14/MSN/PLEC/CRK/APP/ECM1/WNK1/CRKL/XG/ICAM1/OXSR1/TNFRSF14/CCL21/S1PR1/RIPK3/STK39/F11R/CXCL10/CCL26/GPR183/CCL3
VAT	GOBP_SIGNAL_TRANSDUCTION_IN_ABSENCE_OF_LIGAND	65	0.428012	2.54604	0.00151515	0.00499961	BAD/HTRA2/FGFR1/MKNK2/CTNNA1/PRDX2/PPP2R1A/PPP1CA/SRPX/MAP2K5/FOXO3/BCL2L1/IFI6/FADD/BOK/EYA2/BAG3/MOAP1/MCL1/FAS/ZC3HC1/STRADB/WWOX/PPP2R1B/SNAI2/HSPA1A/AKT1/ITGAV/RIPK1/HSPA1B/UNC5B
VAT	GOBP_POSITIVE_REGULATION_OF_NIK_NF_KAPPAB_SIGNALING	65	0.472079	2.80817	0.00151515	0.00499961	TRIP6/CD14/PHB2/IFI35/RPS3/PHB/RBCK1/ACTN4/CALR/ILK/RHOA/TERF2IP/SASH1/C20orf27/RELA/TNFSF14/IL18/TRADD/IRAK1/NMI/C1QTNF4/EGFR/TREM2/TRIM44/APP/LAPTM5/PDCD4/PTP4A3/LGALS9
VAT	GOBP_POSITIVE_REGULATION_OF_FAT_CELL_DIFFERENTIATION	65	0.488188	2.904	0.00151515	0.00499961	MEDAG/KLF5/ID2/RARRES2/ZFP36L1/ADIRF/SFRP2/XBP1/METRNL/TFE3/MAPK14/AAMDC/CREBL2/FRZB/CEBPB/SFRP1/SAV1/HNRNPU/PIM1/CCDC3/LPL/ZBTB16/CEBPA/ZFP36/CMKLR1/ZBTB7C/LMO3/SNAI2/AKT1/CCDC71L/PPARG/ZC3H12A
VAT	GOBP_RIBONUCLEOSIDE_TRIPHOSPHATE_METABOLIC_PROCESS	65	0.535005	3.18249	0.00151515	0.00499961	H19/IMPDH2/NME2/TMSB4X/ITPA/NME3/STOML2/NME1/NME4/DGUOK/NUDT2/RAN/VCP/PINK1/RHOA/ALDOA/ATP6V0C/ENO1/MT-ATP6/UCK1/UQCC3/RHOQ/DNAJC30/TREM2/MT-ATP8/MT-CO2/PID1/AK3/PARP1/UCKL1/GIMAP7/SLC25A13/IMPDH1/MYC/AK4
VAT	GOBP_PROTEIN_K48_LINKED_UBIQUITINATION	65	0.563993	3.35493	0.00151515	0.00499961	IFI27/GABARAP/RNF5/RBX1/UBE2R2/RNF187/SKP1/UBE2E2/UBE2D2/PPIA/UBE2E3/UBE2D3/CDC34/TTC3/UBE2H/SYVN1/UBE2Q2/BIRC2/NMI/TOPORS/TRIM44/BFAR/RNF216/RNF126/CUL1/UBE2D1/UBE2G1/UBE2D4/RNF34/UBE2K/UBE2A/UBE2B/UBE3A/UBE2E1/UBE2G2/TRIM32/BTRC/NEDD4L/CUL3/RNF8/PELI1/RNF4/TNFAIP3/RNF146
VAT	GOBP_POLYOL_BIOSYNTHETIC_PROCESS	62	0.368552	2.15334	0.00151976	0.00499961	CYP27A1/ISYNA1/SNCA/PCBD1/SPR/IP6K1/IP6K2/GBA/PTS/QDPR/GOT1/PTK2B/PGP/ITPKC/CD244/ASAH1/PTH1R/PCK1/GPER1/LEP/PCK2/PLEK/HRH1/IMPA2/SPTLC2/SPTSSA
VAT	GOBP_DOUBLE_STRAND_BREAK_REPAIR_VIA_NONHOMOLOGOUS_END_JOINING	62	0.374727	2.18942	0.00151976	0.00499961	XRCC5/HMGB1/DEK/XRCC6/XRCC1/NUDT16L1/ERCC1/HSF1/PARP3/PSMD14/ZBTB7A/MAD2L2/IFFO1/PNKP/PRKDC/POLL/TFIP11/HMGB2/MLH1/KMT5B/HMCES/XRCC4/TP53BP1/WRAP53/NHEJ1/SETMAR/NSMCE2/ACTR2/RNF8
VAT	GOBP_POSITIVE_REGULATION_OF_INTERLEUKIN_8_PRODUCTION	62	0.382558	2.23518	0.00151976	0.00499961	CD14/DDIT3/PYCARD/HMGB1/LAMTOR5/CD58/PARK7/RELA/FADD/RAB1A/ZNF580/STAT3/MYD88/HYAL2/CD74/CD244/ADIPOQ/LEP/CHI3L1/HSPA1A/PRKD2/LGALS9/RIPK1/IL17D/HSPA1B/CD2/SYK/TLR4
VAT	GOBP_LIPOPOLYSACCHARIDE_MEDIATED_SIGNALING_PATHWAY	62	0.388406	2.26935	0.00151976	0.00499961	MIF/CD14/MTDH/MAPK14/PRDX2/SCARB1/CARD16/CCL2/SASH1/NFKBIA/MAPK3/IL18/SIGIRR/IRAK1/IRF3/CD55/MYD88/CD36/LY96/NFKBIL1/TRIB1/RIPK2/BMP6/AKT1/LY86/HCK/TICAM1/SPI1/CCL3/TNFAIP3/MAPK1/TLR4/CCL5
VAT	GOBP_MYELOID_CELL_DEVELOPMENT	72	0.38442	2.3637	0.00151976	0.00499961	MEIS1/FAM210B/WASF2/TYROBP/LYAR/RPS6/KLF2/ANXA2/FAM20C/BCL6/TSPAN2/ARID4A/ZBTB7A/DMTN/APP/ATP6AP1/SRF/BPGM/ADGRF5/ABI1/PAFAH1B1/CITED2/PABPC4/ALAS1/SH2B3/PTPN11/FBN1/MAEA/JMJD6/PIP4K2A/G6PD/ERCC2/PTPN6/SLC9B2/FBXW7
VAT	GOBP_NON_CANONICAL_WNT_SIGNALING_PATHWAY	72	0.389237	2.39332	0.00151976	0.00499961	DAB2/ROR2/RAC1/ROR1/GPC4/SFRP2/RSPO3/SFRP4/PLEKHA4/GPC3/RHOA/ABL1/DVL3/DVL1/FZD7/FRZB/CSNK1E/MED12/SFRP1/CTHRC1/MKS1/FZD4/WNT11/SMURF1/CDC42/DAAM1/RYK/FZD5/MYOC/RNF213/FZD6/DAAM2
VAT	GOBP_REGULATION_OF_DOUBLE_STRAND_BREAK_REPAIR_VIA_HOMOLOGOUS_RECOMBINATION	62	0.420076	2.45438	0.00151976	0.00499961	MORF4L2/SPIDR/MAGEF1/MORF4L1/TERF2IP/ACTB/RUVBL2/RPA2/RBBP8/VPS72/MEAF6/KAT5/MRGBP/KDM1A/MMS19/DMAP1/MAD2L2/PARP1/WDR48/BRD8/ACTL6A/PPP4C/FUS/YEATS4/SIRT6/TP53BP1/POGZ/WRAP53
VAT	GOBP_CELLULAR_EXTRAVASATION	72	0.412584	2.53687	0.00151976	0.00499961	BST1/IL1R1/SIRPA/CD99/LYVE1/MDK/THY1/CD99L2/CCL2/FADD/CXCL12/ITGB1/CRK/CD47/ROCK1/GOLPH3/PDGFD/CRKL/XG/ICAM1/EXT1/VCAM1/PLVAP/LEP/BCR/CHST4/SELPLG/CCL21/JAM3/PECAM1/RIPK3/JAM2/F11R
VAT	GOBP_NEGATIVE_REGULATION_OF_RESPONSE_TO_DNA_DAMAGE_STIMULUS	72	0.455221	2.79904	0.00151976	0.00499961	PTTG1IP/MIF/TPT1/RPS3/PSMD10/SFRP2/ING2/DDX39B/MAGEF1/XRCC1/TRIAP1/NUDT16L1/TAF9/BCL2L1/ERCC1/CXCL12/CLU/HSF1/KDM1A/PPP1R10/TAF9B/TRIP12/MAD2L2/TMEM161A/OTUB1/CD74/USP47/TFIP11/CDKN2D/CD44/BID/MUC1/SNAI2/TRIM32/TP53BP1
VAT	GOBP_POSITIVE_REGULATION_OF_OSTEOBLAST_DIFFERENTIATION	62	0.480972	2.81018	0.00151976	0.00499961	BMP4/SUCO/CEBPD/ATRAID/CLIC1/SFRP2/GLI3/IFITM1/ILK/JUND/PRKD1/FAM20C/FERMT2/CEBPB/DDR2/CTNNBIP1/CTHRC1/WWTR1/NPNT/LRP3/IGF1/CEBPA/PDLIM7/SMAD5/IL6ST/SMAD1/BMP6/YAP1/CTNNB1/MEF2C/IL6R/ACVR1
VAT	GOBP_REACTIVE_NITROGEN_SPECIES_METABOLIC_PROCESS	72	0.485334	2.9842	0.00151976	0.00499961	PKD2/RAC1/SIRPA/HSP90AA1/HSP90AB1/CD34/TSPO/DDAH2/PTGIS/THAP4/AIF1/SPR/CAV1/ATP2B4/KLF2/GLA/GCHFR/CYB5R3/NQO1/CLU/ASS1/CYP1B1/HBB/PTK2B/ARG2/SMAD3/CD47/CD36/CYB5B/POR/DDAH1/INSR/AKT1/ROCK2/ACP5/ZC3H12A/AGT/RGN/KLF4/TICAM1/KHSRP
VAT	GOBP_MRNA_EXPORT_FROM_NUCLEUS	62	0.539369	3.15138	0.00151976	0.00499961	PABPN1/NXT1/THOC7/RBM15B/POLDIP3/DDX39B/YTHDC1/SRSF3/SARNP/IWS1/NCBP2/TPR/NUP214/ALKBH5/CHTOP/ENY2/THOC2/NXF1/DDX19B/RAE1/ZC3H11A/SMG5/THOC6/UPF2/PCID2/SMG7/UPF1/HNRNPA2B1/GLE1/DDX39A/AKAP8L/NUP85/AGFG1/ALYREF/NUP88/SUPT6H/THOC1
VAT	GOBP_DNA_DAMAGE_RESPONSE_SIGNAL_TRANSDUCTION_BY_P53_CLASS_MEDIATOR	70	0.376023	2.29531	0.00152207	0.00499961	SOX4/PTTG1IP/MIF/BCL3/NDRG1/PSMD10/EEF1E1/ING4/RPL26/TRIAP1/FOXO3/COPS3/KAT5/DDX5/KDM1A/ATRX/SMYD2/CDKN1A/CD74/CD44/SESN2/RPS27L/NBN/USP10/MUC1/HIPK2/SNAI2/CDKN1B/SPRED2/PLK2
VAT	GOBP_ARTERY_MORPHOGENESIS	70	0.411045	2.50909	0.00152207	0.00499961	HAND2/SOX4/BMP4/PKD2/EFEMP2/MDK/RBPJ/ENG/EFNB2/PDGFRB/COL3A1/LRP1/ZMIZ1/NPRL3/HES1/SRF/APOE/ADGRF5/SEC24B/CITED2/ACVRL1/WNT11/HEY1/EDNRA/GJA5/TGFBR1/ADAMTS9/NRP1/COMP/LRP2/BMPR2/NOTCH1/PRRX1/FKBP10
VAT	GOBP_PLATELET_AGGREGATION	70	0.415982	2.53922	0.00152207	0.00499961	PDPN/CD9/ACTG1/HSPB1/CLIC1/CSRP1/PPIA/GNAS/EMILIN2/ILK/MYH9/MYL9/TLN1/MYL12A/CTSG/ACTB/FIBP/FLNA/BLOC1S4/ACTN1/HBB/VCL/C1QTNF1/DMTN/FN1/STXBP1/IL6ST/SH2B3/PLEK/FERMT3/COMP/F11R/PEAR1
VAT	GOBP_MITOTIC_CYTOKINESIS	70	0.436824	2.66645	0.00152207	0.00499961	MYH10/ARL3/CHMP3/CHMP2A/RHOC/JTB/CUL7/SON/ARF1/CHMP2B/RHOA/POLDIP2/VPS4A/SPTBN1/CNTROB/CHMP1A/LZTS2/SNX33/KLHDC8B/SNX9/CHMP4B/CHMP4A/STMN1/ROCK1/RHOB/CHMP6/RTKN/BBS4/TTC19/ANKRD53/CHMP5/STAMBP/PDCD6IP/UNC119/ROCK2/RASA1/CHMP1B/CHMP7/RAB35
VAT	GOBP_CELLULAR_RESPONSE_TO_MECHANICAL_STIMULUS	70	0.450277	2.74857	0.00152207	0.00499961	TNFRSF1A/COL1A1/AQP1/BAD/SLC38A2/ENG/MTPN/NFKB1/CYBA/FADD/MAPK3/TNFSF14/BAG3/GADD45A/PLEC/CASP1/MYD88/PDE2A/MAP2K4/HABP4/DAG1/PIEZO1/FAS/WNT11/BNIP3/BMP6/ATP1A2/TNFRSF8/AGT/F11R/CD40/MAP3K2/TLR4/CNN2
VAT	GOBP_REGULATION_OF_MEMBRANE_PERMEABILITY	70	0.46683	2.84961	0.00152207	0.00499961	HEG1/TMEM14A/ALKBH7/LAPTM4B/BAD/BNIP3L/HEBP2/TJP2/MUL1/VDAC2/SLC25A5/BCL2L1/SLC25A4/ACAA2/NOL3/RASIP1/BOK/EYA2/MOAP1/NMT1/RHOT2/CHCHD10/PPIF/BLOC1S2/LAPTM5/PDCD6IP/BID/BNIP3/HSPA1A/CNP/JAM3/SLC35F6/ZNF205/RHOT1/F11R/MTOR
VAT	GOBP_PROTEIN_N_LINKED_GLYCOSYLATION	70	0.499688	3.05018	0.00152207	0.00499961	SLC39A8/GFPT2/MGAT4B/DAD1/DDOST/OSTC/TMEM258/MLEC/KRTCAP2/TUSC3/ALG5/ALG2/RPN1/OST4/ALG3/PMM1/ST3GAL1/RPN2/B4GALT7/MGAT1/MPDU1/DPAGT1/NUDT14/B4GALT1/STT3B/ALG8/GORASP1/UBE2J1/DHDDS/STT3A/PGM3/SRD5A3/DOLK/TMEM165
VAT	GOBP_REGULATION_OF_INTRACELLULAR_STEROID_HORMONE_RECEPTOR_SIGNALING_PATHWAY	70	0.515435	3.1463	0.00152207	0.00499961	DAB2/UFSP2/PHB2/DDRGK1/PHB/PRMT2/PARK7/CALR/RHOA/CRY2/WBP2/DDX5/ISL1/SFRP1/KDM1A/PAGR1/ZBTB7A/PER1/NCOR2/SAFB2/CNOT2/UFL1/PARP1/VPS18/PKN1/KANK2/PAK1/NCOR1/UBA5/CNOT1/LMO3/CRY1/YAP1/CLOCK/UFM1/TCF21/AR/LBH/CNOT9
VAT	GOBP_MITOCHONDRIAL_TRANSLATION	70	0.629645	3.84346	0.00152207	0.00499961	MRPS24/MRPL51/MRPS21/MALSU1/MRPL2/COA3/MRPS18A/MRPS14/MTIF3/MRPS12/MRPS18B/MRPS2/UQCC2/MRPL47/MRPL16/MRPL57/MRPL23/TUFM/SHMT2/MRPS34/MRPS16/MRPS7/MTG1/TRMT10C/MRPL58/MRPS15/MRPS6/WARS2/MRPS11/MRPS27/NGRN/RCC1L/C1QBP/NDUFA7/RPUSD3/MRPS28/MTRF1L/RARS2/MPV17L2/TSFM/TACO1/NOA1/IARS2/SARS2/GATB/ALKBH1/YARS2/LRPPRC/GATC/CDK5RAP1/FASTKD2/RPUSD4/MTIF2
VAT	GOBP_RIBOSOMAL_SMALL_SUBUNIT_BIOGENESIS	70	0.647039	3.94964	0.00152207	0.00499961	RPS5/SNU13/RPS8/RPSA/RPS19/XRCC5/EMG1/WDR46/NPM1/RPS16/NGDN/RPS6/NOB1/TSR3/RPS28/RPS7/RPS15/RPS17/MRPS7/RIOK1/RPS14/RPS21/RPS27/TSR2/RPS24/ERAL1/MRPS11/UTP3/BYSL/RPS25/LSM6/GTF2H5/RRP36/PRKDC/ABT1/LTV1/RPP40/RPS27L/TBL3/RRP7A/SURF6/NOL10/RRS1/KRI1/UTP4/RPL38/DCAF13/RIOK3/NOL11
VAT	GOBP_TETRAPYRROLE_METABOLIC_PROCESS	63	0.390412	2.28844	0.00152439	0.00499961	TMEM14A/BDH2/UROD/TMEM14C/PGRMC1/NFE2L1/BLVRA/BLVRB/TSPO/PPOX/MMADHC/CD320/EIF2AK1/SLC25A39/MMAB/HMOX2/TMEM14B/ABCB6/SLC25A38/UROS/SUCLA2/SRRD/ALAD/ALAS1/HMBS/SLCO2B1/RSAD1/COX15/CLYBL/HMOX1
VAT	GOBP_CELLULAR_IRON_ION_HOMEOSTASIS	63	0.390936	2.29151	0.00152439	0.00499961	SLC39A8/SOD1/SRI/FTH1/ATP6V1G1/NUBP1/FTL/NDFIP1/SLC40A1/CCDC115/BOLA2/ISCU/BOLA2B/NCOA4/ACO1/ATP6V0D1/TFRC/ATP6AP1/ABCB6/CYBRD1/TMEM199/CYB561/GLRX3/SCARA5/BMP6/MYC/HMOX1
VAT	GOBP_REGULATION_OF_INSULIN_RECEPTOR_SIGNALING_PATHWAY	63	0.414965	2.43236	0.00152439	0.00499961	CDK4/GRB7/IGF2/GKAP1/GNAI2/PIP4K2B/CCND3/TNS2/NUCKS1/ADIPOR1/OGT/INPP5K/PID1/SNX5/SIK2/OSBPL8/SORBS1/PTPN1/LEP/PIP4K2C/PIK3R1/PTPN11/NCOA5/GRB14/AGT/GRB10/KANK1/PIP4K2A/SOCS3/SLC27A4/NCK1/PTPRE/SIRT1/ZBTB7B
VAT	GOBP_EXTRACELLULAR_MATRIX_DISASSEMBLY	63	0.435458	2.55248	0.00152439	0.00499961	KLK5/PDPN/KLK7/DDR1/DPP4/TPSAB1/CTSK/CST3/FLOT1/CAPG/PBXIP1/MMP2/CTSG/GSN/MMP19/ADAM15/LAMC1/DDR2/LRP1/FURIN
VAT	GOBP_REGULATION_OF_CARTILAGE_DEVELOPMENT	63	0.470741	2.75929	0.00152439	0.00499961	BMP4/EFEMP1/CTSK/MDK/GLI3/SIX2/FGF18/GLG1/LTBP3/BMP1/KAT2A/FRZB/MAF/SMAD3/ZNF219/RARG/POR/SMPD3/RARA/ZBTB16/ACVRL1/PKDCC/WNT11/LEP/SMAD1/SNAI2/BMP6/CHADL/CTNNB1/PTPN11/TGFBR1/LOXL2/ADAMTS12/BMPR2/BMP2/NKX3-2
VAT	GOBP_GLUTATHIONE_METABOLIC_PROCESS	63	0.510842	2.99435	0.00152439	0.00499961	CLIC3/CLIC5/GSTM3/CHAC1/ETHE1/GSTO1/GSTP1/NFE2L2/GSTM5/SOD1/CLIC1/HPGDS/GSTM4/PARK7/EEF1G/MGST2/GPX4/GPX1/GLO1/GSTA4/ARL6IP5/GSTK1/HAGH/GLRX2/PTGES2/GSTM2/GSTT2B/IDH1/GGT7/GSS/CTNS/GSTM1/OPLAH/GSTZ1
VAT	GOBP_MAINTENANCE_OF_PROTEIN_LOCATION_IN_CELL	63	0.567573	3.32688	0.00152439	0.00499961	TMSB4X/HSPA5/TSPO/SKP1/ARL2BP/ARL2/TXN/OS9/KDELR3/PARK7/CAV1/RER1/GPAA1/PINK1/KDELR2/GSN/TMSB10/HK1/TOPORS/HNRNPU/CDK5/TWF2/CIZ1/INSIG1/CD4/KDELR1/GOLPH3/SUN2/CHCHD10/SUN1/BBS4/DBN1/VPS13D/TAF3/SRGN/SUPT7L
VAT	GOBP_PROTEIN_TRANSMEMBRANE_TRANSPORT	63	0.610589	3.57902	0.00152439	0.00499961	SEC61A1/TOMM20/SEC61B/HSPA5/TOMM22/TIMM23/SEC61G/TMED10/TOMM7/ROMO1/HSPD1/SEC62/CHCHD4/DNAJC19/GRPEL1/TRAM1/SRP54/TIMM22/PAM16/SEC63/AZGP1/PEX10/ZFAND2B/TOMM70/TIMM17B/PEX16/LONP2/MCL1/DNAJC15/TIMM17A/TIMM44/DNLZ/EDNRB/PEX6/BCR/AIFM1/AP4M1/TOMM40L/EDNRA/PEX14/PEX7/PEX2
VAT	GOBP_SNRNA_METABOLIC_PROCESS	60	0.368785	2.13426	0.00152672	0.00499961	SNAPC2/LARP7/EXOSC4/NHP2/MEPCE/SNAPC5/EXOSC5/NOP10/EXOSC7/DKC1/EXOSC8/INTS5/EXOSC10/EXOSC3/EXOSC9/TOE1/INTS10/USB1/INTS12/INTS1/ZNF143/TUT1/ELL/ICE1/INTS9/ELL2/CDK7
VAT	GOBP_REGULATION_OF_HEART_GROWTH	60	0.373345	2.16066	0.00152672	0.00499961	GATA6/WT1/RBPJ/MAPK14/YY1/TOMM70/RBP4/PTEN/SAV1/VGLL4/PARP2/PIM1/DUSP6/PI16/FGF9/IGF1/RGS4/TGFBR3/CITED2/TGFBR2/BASP1/RGS2/ACACB/YAP1/MEF2C/TGFBR1/G6PD/NOTCH1
VAT	GOBP_NEGATIVE_REGULATION_OF_CALCIUM_ION_TRANSPORT	60	0.393631	2.27806	0.00152672	0.00499961	PKD2/PACSIN3/GSTO1/FKBP1B/C4orf3/TMBIM6/SRI/CALM2/CALM3/YWHAE/CALM1/FKBP1A/VDAC1/INPP5K/HES1/GSTM2/UBQLN1/ADRA2A/TRIM27/REM1/BIN1/ATP1A2/RRAD/SESTD1/LILRB2/FMR1
VAT	GOBP_NEGATIVE_REGULATION_OF_MRNA_CATABOLIC_PROCESS	60	0.415751	2.40607	0.00152672	0.00499961	HNRNPAB/TOB1/HNRNPD/YBX3/CIRBP/YBX1/MAPK14/HNRNPC/PABPC1/THRAP3/RBM10/NBAS/SYNCRIP/CSDE1/HNRNPU/MYD88/LARP1/TARDBP/SECISBP2/MAPKAPK2/DHX9/PAIP1/ZFP36/HNRNPA0/FUS
VAT	GOBP_INTRINSIC_APOPTOTIC_SIGNALING_PATHWAY_IN_RESPONSE_TO_ENDOPLASMIC_RETICULUM_STRESS	60	0.429542	2.48589	0.00152672	0.00499961	CHAC1/DDIT3/TMBIM6/XBP1/CREB3/BAG6/ATF4/TXNDC12/PARK7/GRINA/ERP29/SERINC3/BCL2L1/WFS1/SYVN1/CEBPB/CASP4/BOK/HERPUD1/MAP3K5/PTPN1/PPP1R15A/HSPA1A/QRICH1/AIFM1
VAT	GOBP_NEGATIVE_REGULATION_OF_ACTIN_FILAMENT_POLYMERIZATION	60	0.431897	2.49951	0.00152672	0.00499961	TMOD1/SPTAN1/TMSB4X/CAPG/SSH3/RDX/PFN1/CAPZB/MTPN/TRIOBP/ADD1/GSN/PFN2/FLII/SPTBN1/TMSB10/MKKS/TWF2/DMTN/EPS8/LMOD1/BBS4/CAPZA1/MYADM/KANK3/SLIT2/TWF1/KANK4/SVIL/KANK1/TMSB15A/ADD3/TMSB4Y
VAT	GOBP_NEGATIVE_REGULATION_OF_CELL_SUBSTRATE_ADHESION	60	0.454596	2.63088	0.00152672	0.00499961	COL1A1/HOXA7/ACTN4/RHOA/CORO1C/EFNA5/FBLN1/MAP4K4/THBS1/APOD/ADAM15/FZD7/BCL6/ITGB1BP1/PTEN/SPRY4/DMTN/DLC1/GBP1/MEN1/DUSP22/FZD4/ACVRL1/CORO2B/FAM107A/RASA1/PIK3R1/TBCD/KANK1/PHLDB2/MYOC
VAT	GOBP_CORTICAL_CYTOSKELETON_ORGANIZATION	60	0.457229	2.64612	0.00152672	0.00499961	EZR/RAC1/RAB13/RHOC/RHOD/WDR1/CALR/RHOA/TLN1/VPS4A/RHOG/RHOBTB3/EHD2/RHOQ/PLEC/CDK5/EPB41L3/ROCK1/RHOB/PPP2R3C/RTKN/ARF6/RHOBTB1/PAFAH1B1/PDCD6IP/FHOD1/ROCK2/PLEK/EPB41L2/RND3/EPB41L1/LCP1/STRIP1
VAT	GOBP_STEROL_BIOSYNTHETIC_PROCESS	60	0.503687	2.91498	0.00152672	0.00499961	FGF1/DHCR7/SOD1/PMVK/DHCR24/EBP/FDPS/NSDHL/CYB5R1/SCAP/CYB5R3/MBTPS1/ACAA2/FDFT1/TM7SF2/ACLY/INSIG1/SQLE/POR/APOE/ARV1/LSS/ERLIN2/FAXDC2/CES1/LPCAT3/ERLIN1/IDI1/APOA1/CYB5R2/MVD/MVK/G6PD/CH25H
VAT	GOBP_MRNA_3_END_PROCESSING	60	0.517923	2.99737	0.00152672	0.00499961	ZFP36L1/NELFE/AHCYL1/PABPC1/PAF1/YTHDC1/LSM10/CDK9/RNF40/SNRPA/NCBP2/RNF20/SUPT5H/SLBP/CTR9/CPSF1/SSU72/WDR33/HSF1/FIP1L1/CPSF3/APP/CPSF7/RPRD2/CSTF2T/CLP1/CSTF2/TUT1/MBLAC1/PAPOLA/CPSF4/GRSF1/ZC3H3/CCNT1/SCAF8/NUDT21/RPRD1A/CPSF6/LEO1/CSTF3
VAT	GOBP_POSITIVE_REGULATION_OF_NUCLEOCYTOPLASMIC_TRANSPORT	60	0.521321	3.01704	0.00152672	0.00499961	GAS6/HSP90AB1/TRIM28/GLI3/EMD/ANP32B/RAN/YWHAE/MAPK14/KHDRBS1/NCBP2/TPR/CAMK1/PRKD1/FLNA/JUP/HDAC3/RBM22/BAG3/IPO5/DMAP1/TCF7L2/SMAD3/HYAL2/TARDBP/RAPGEF3/DHX9/LEP/PRKACA/PSEN1/HCLS1/PIK3R1/ZC3H12A/SMO/PPM1A/CPSF6
VAT	GOBP_CELLULAR_RESPONSE_TO_VASCULAR_ENDOTHELIAL_GROWTH_FACTOR_STIMULUS	60	0.522378	3.02315	0.00152672	0.00499961	SMOC2/GAS1/KDR/HSPB1/CD63/DCN/RAMP2/MAPK14/ATP2B4/PDGFRB/VEGFB/RELA/PRKD1/MYO1C/ITGB1BP1/ANXA1/NR4A1/MAPKAPK2/VCAM1/MAP2K3/SPRY2/NRP2/ADGRA2/PTP4A3/AKT1/PRKD2/VEGFC/NRP1/MT1G/EGR3/ADAMTS12/NOTCH1
VAT	GOBP_COLLAGEN_FIBRIL_ORGANIZATION	60	0.522625	3.02458	0.00152672	0.00499961	AEBP1/EFEMP2/COL1A2/COL1A1/LUM/SFRP2/FMOD/SERPINH1/EMILIN1/TNXB/CRTAP/BMP1/DPT/COL3A1/COLGALT1/PLOD3/PXDN/P4HA1/DDR2/CYP1B1/VIPAS39/LOXL3/COL12A1/ADAMTS2/LOX/EXT1/COL5A2/COL5A1/LOXL1/LOXL4/CHADL/TGFBR1/COMP/LOXL2/ADAMTS12
VAT	GOBP_AUTOPHAGOSOME_MATURATION	60	0.540978	3.1308	0.00152672	0.00499961	VAMP8/CHMP3/CHMP2A/PHF23/SNAPIN/VCP/CALM1/MAP1LC3A/VTI1B/CHMP2B/VPS16/TSG101/TBC1D25/MAP1LC3B/CHMP1A/CHMP4B/CHMP4A/ATG12/VMP1/VIPAS39/WIPI2/LAMP2/SNAP29/CHMP6/UBQLN1/CHMP5/ATG5/VAMP7/BECN1/CALCOCO2/FYCO1/ADRB2/CHMP1B/CHMP7
VAT	GOBP_REGULATION_OF_ALTERNATIVE_MRNA_SPLICING_VIA_SPLICEOSOME	60	0.55583	3.21675	0.00152672	0.00499961	RBFOX2/SAP18/HNRNPA1/RBM15B/RBM4/RBM25/YTHDC1/THRAP3/CELF2/SRSF2/RBM10/KHDRBS1/DDX17/WTAP/TRA2B/RBM8A/CELF1/RBMX/PUF60/DDX5/PTBP1/RBM5/HNRNPU/MAGOH/ZBTB7A/FXR1/RNPS1/REST/KHDRBS3/FAM172A/SRSF6/HNRNPL/MBNL1/NOVA1/MBNL2
VAT	GOBP_ESTABLISHMENT_OF_PROTEIN_LOCALIZATION_TO_PLASMA_MEMBRANE	60	0.558617	3.23288	0.00152672	0.00499961	KRT18/RAB34/NSG1/RAB31/RACK1/VAMP5/RAB11A/RAB7A/VAMP3/AFDN/OPTN/GOPC/SYS1/VPS35/GOLGA4/SPTBN1/GORASP2/RAB10/ARFRP1/GOLGA7/GORASP1/ATP6AP1/GOLPH3/SEC16A/PKDCC/ACSL3/RAB8A/GGA3/GOLPH3L/VAMP2/CNST/VAMP4/PREPL/MACF1/ATP2C1/ZDHHC2/BBS2/CSK/GGA2/RSC1A1/KIF13A
VAT	GOBP_POSITIVE_REGULATION_OF_VIRAL_PROCESS	60	0.563664	3.26209	0.00152672	0.00499961	STAU1/RSF1/RAB7A/LGALS1/PPIA/PABPC1/PPIH/P4HB/TSG101/VPS4A/SRPK2/HLA-DRB1/KPNA6/ATG12/IFIT1/TOP2B/AXL/TRIM21/ADAR/LARP1/CD4/PPIE/CD74/STOM/CNOT7/DHX9/SRPK1/PPID/ATG5/RAD23A/MDFIC/KPNA2/LGALS9/FMR1/TBC1D20/VAPB/DDB1/PKN2/NOTCH1/DDX3X/TARBP2/TMEM39A/ADARB1
VAT	GOBP_POSITIVE_REGULATION_OF_ACTIN_FILAMENT_BUNDLE_ASSEMBLY	60	0.569987	3.29868	0.00152672	0.00499961	ID1/SDC4/S100A10/RAC1/TPM1/RHOC/SORBS3/PFN1/RHOA/ABL1/TGFB3/PFN2/PXN/FERMT2/ITGB1BP1/SFRP1/TESK1/LIMCH1/SMAD3/CD47/LPAR1/SYNPO/RAPGEF3/MTSS1/PAK1/WNT11/FHOD1/BAG4/ARHGEF15/ARHGEF10L/CDC42/SWAP70/ROCK2/PLEK/APOA1/RGCC/TGFBR1/NRP1/MYOC/SYNPO2/MTOR
VAT	GOBP_REGULATION_OF_MULTICELLULAR_ORGANISM_GROWTH	64	0.368498	2.16841	0.00152905	0.00499961	EZR/CDK4/PPIB/SOD1/IGF2/HTRA2/MKKS/STAT3/GPAT4/NIPBL/GAMT/APP/STAT5A/LGMN/BBS4/IGF1/STAT5B/GPAM/AFG3L2/CSF1/SOCS2/ADRB2/NPY1R/ATRN/SGPL1/MFSD2A/SMO/GHR/BBS2/FOXS1/TNKS2/PIK3CA
VAT	GOBP_TISSUE_REGENERATION	64	0.391416	2.30327	0.00152905	0.00499961	PTN/KLF5/CD9/GJA1/CD81/MDK/NINJ1/GPX1/MTPN/CPQ/APOD/ADAM15/FZD7/ANXA1/PTGFRN/CDKN1A/NINJ2/IGF1/DAG1/BIN3/TGFBR2/PPP3CA/AKIRIN1/SOX15/CDKN1B/YAP1
VAT	GOBP_ZYMOGEN_ACTIVATION	64	0.414553	2.43942	0.00152905	0.00499961	HP/C1RL/C1R/S100A10/HPR/PYCARD/BAD/DHCR24/CIDEB/PGK1/ANXA2/PERP/IFI16/ENO1/THBS1/FADD/CTSL/PLAT/FURIN/CTSH/CLEC3B/PLGRKT/LGMN/CYCS/RIPK2/ASPH/KLK1
VAT	GOBP_HEART_VALVE_DEVELOPMENT	64	0.41761	2.45741	0.00152905	0.00499961	SOX4/BMP4/EFNA1/SLIT3/TNFRSF1A/FGFRL1/RBPJ/EMILIN1/GATA5/HECTD1/PDE2A/ROCK1/TGFBR2/TNFRSF1B/ELN/SNAI2/ROCK2/SLIT2/HEY1/APLNR/GJA5/MEF2C/OLFM1/MATR3/ACVR1/NFATC1/ADAMTS9/MTOR/TWIST1/BMPR2/NOTCH1/BMP2/HEYL/NOTCH2/TIE1/SMAD4/RB1
VAT	GOBP_POSITIVE_REGULATION_OF_DNA_RECOMBINATION	64	0.420245	2.47292	0.00152905	0.00499961	TNFSF13/MORF4L2/STAT6/MORF4L1/ACTB/RUVBL2/RBBP8/VPS72/MEAF6/KAT5/MRGBP/MMS19/DMAP1/MAD2L2/TFRC/EXOSC3/PARP1/ZCWPW1/MLH1/WDR48/BRD8/ACTL6A/KMT5B/UBE2B/FUS/CLCF1/YEATS4/HMCES/TP53BP1/POGZ/WRAP53
VAT	GOBP_ANIMAL_ORGAN_FORMATION	64	0.442073	2.60137	0.00152905	0.00499961	SULF1/GATA6/WT1/FGF1/HAND2/BMP4/SPRY1/SMARCD3/GLI3/RBPJ/GATA5/WNT2B/MAPK3/MESP1/RDH10/ISL1/PIM1/HES1/MKS1/EXT1/CITED2/TGFBR2/SOX17/WNT11/CTNNB1/LEMD2/MEF2C/LRP2/AR/NOTCH1/BMP2/NKX3-2/MAPK1/MAP2K1
VAT	GOBP_CELLULAR_RESPONSE_TO_HEAT	64	0.484793	2.85275	0.00152905	0.00499961	FGF1/HSBP1/HSP90AA1/HSP90AB1/CD34/DAXX/HSBP1L1/HTRA2/YWHAE/SLU7/VCP/SUMO1/STUB1/THBS1/TPR/PDCD6/HIKESHI/HSF1/BAG3/IRAK1/EIF2S1/DNAJB1/ZFAND1/IER5/MAPKAPK2/DNAJB6/SCARA5/DNAJC2/RBBP7/PRKACA/HSPA1A/HSPA6/HMOX1/CXCL10/HSPA1B/MTOR
VAT	GOBP_MODULATION_BY_HOST_OF_SYMBIONT_PROCESS	64	0.509567	2.99853	0.00152905	0.00499961	IFI27/PPIB/PSMC3/PHB/SNW1/CFL1/VAPA/HSPA8/CDK9/SAP30BP/CSF1R/NUCKS1/TAF11/CCNK/RAB9A/EIF2AK4/INPP5K/TARDBP/CAV2/STOM/REST/ZBED1/PC/APOE/ZNF502/SP1/CCL4/RRP1B/ZC3H12A/FMR1/CCNT1/TBC1D20/SAP30/JUN/CCL3/CHD1/NAPEPLD/CCL5/SFTPD/PTX3/CARD9/CCL8
VAT	GOBP_REGULATION_OF_MITOCHONDRIAL_MEMBRANE_POTENTIAL	64	0.574795	3.38237	0.00152905	0.00499961	KDR/SOD1/UBB/RACK1/STOML2/TSPO/CLIC1/BAD/TUSC2/DCN/VCP/PARK7/HEBP2/PINK1/PRELID1/ABL1/MUL1/ARL6IP5/BCL2L1/IFI6/BOK/SLC25A36/PRDX3/UCP2/BCO2/PID1/PARP1/PPP2R3C/PYCR1/PPA2/BID/BNIP3/MLLT11/MYC/AKT1/PANK2/CTNS
VAT	GOBP_METAPHASE_PLATE_CONGRESSION	67	0.352264	2.1123	0.0015456	0.00499961	KIF22/CHMP3/CHMP2A/RAB11A/BOD1/NUDC/DCTN2/CHMP2B/KPNB1/VPS4A/NUMA1/CHMP1A/EML3/CHMP4B/CHMP4A/HNRNPU/PINX1/CHMP6/MLH1/ANKRD53/CHMP5/PDCD6IP/BECN1/RRS1/CDC23/CHMP1B/CHMP7/EML4/CCNB1/CUL3/NUP62/RMDN1/ZW10/VPS4B/PIBF1/GEM/MAD1L1
VAT	GOBP_IMMUNOGLOBULIN_PRODUCTION_INVOLVED_IN_IMMUNOGLOBULIN_MEDIATED_IMMUNE_RESPONSE	67	0.362658	2.17462	0.0015456	0.00499961	TNFSF13/NDFIP1/B2M/HSPD1/STAT6/ERCC1/BCL6/HLA-DRB1/PARP3/HLA-DMA/HLA-DPA1/HLA-DRA/MAD2L2/TFRC/EXOSC3/HLA-DPB1/HLA-DRB5/UNG/MLH1/HLA-DMB/NBN/KMT5B/HLA-DQB1/CLCF1/HMCES/SWAP70/TP53BP1/RNF168/SUPT6H/THOC1/CD40/RNF8
VAT	GOBP_MONOCYTE_CHEMOTAXIS	67	0.370162	2.21962	0.0015456	0.00499961	NBL1/LGALS3/RPS19/HMGB1/AIF1/FOLR2/CREB3/CTSG/CCL2/CXCL12/ANXA1/CCL13/LGMN/CCL18/CCL14/DUSP1/CCL11/CCR1/CCL21/SLIT2/CCL4/S100A12/IL6R/CXCL10/CCL26/MSMP/CCL23/CCL3/SLAMF8/CCL5/PDGFB/CCL7/S100A14/XCL2/CCL8
VAT	GOBP_MITOTIC_SPINDLE_ASSEMBLY	67	0.379466	2.27541	0.0015456	0.00499961	CHMP3/CHMP2A/RAB11A/SMC3/DRG1/CHMP2B/RHOA/BCCIP/KPNB1/POLDIP2/TPR/FLNA/CHMP1A/OFD1/EML3/CHMP4B/CHMP4A/AAAS/HNRNPU/KIF3B/CHMP6/LSM14A/CCDC61/SMC1A/CHMP5/PDCD6IP/HSPA1A/GOLGA2/ZNF207/CHMP1B/CHMP7/STAG1/HSPA1B/MAP9/VPS4B/PIBF1
VAT	GOBP_REGULATION_OF_PHOSPHOLIPASE_ACTIVITY	67	0.381777	2.28927	0.0015456	0.00499961	ANXA8L1/ANXA8/SNCA/ANG/PHB2/PHB/ARF4/FGFR1/HRAS/PDGFRB/ABL1/PPT1/LRP1/ARL1/ANXA1/EGFR/GNAQ/LPAR1/PLAA/RGS2/EDNRA/GNA13/AGT/CD86
VAT	GOBP_REGULATION_OF_STEROID_BIOSYNTHETIC_PROCESS	67	0.403018	2.41664	0.0015456	0.00499961	FGF1/H6PD/ATP1A1/DHCR7/DAB2/SOD1/TSPO/SF1/NFKB1/SCAP/IGFBP7/MBTPS1/ADM/INSIG1/EGR1/POR/ASAH1/REST/APOE/AKR1C3/ERLIN2/CES1/LEP/LPCAT3/ERLIN1/NR1D1/SNAI2/BMP6
VAT	GOBP_POSITIVE_REGULATION_OF_PROTEIN_LOCALIZATION_TO_CELL_PERIPHERY	67	0.418331	2.50846	0.0015456	0.00499961	EZR/PGRMC1/RACK1/LGALS3/CLIP3/RANGRF/RER1/CIB1/ATP2B4/SQSTM1/SPTBN1/RHOG/NUMA1/LRP1/KIF5B/ITGB1/EGFR/TREM2/EPHA2/STX4/PRNP/ARF6/SORBS1/RAMP3/ZDHHC5/GPER1/ACSL3/AKT1/MIR223/PIK3R1/CNST/PRKCI/EPB41L2/CNPY4
VAT	GOBP_REGULATION_OF_PROTEIN_MATURATION	67	0.426266	2.55604	0.0015456	0.00499961	TMEM98/GAS1/SOX4/S100A10/CHAC1/SNX12/CAST/SPON1/TMEM59/GLG1/ANXA2/MYH9/GSN/CARD16/ENO1/THBS1/NOL3/RNF139/CST7/IFT52/CLEC3B/PLGRKT/PRNP/RPS6KA2/LPCAT3/PRKACA/BCL2L12/RHBDD1
VAT	GOBP_RNA_DEPENDENT_DNA_BIOSYNTHETIC_PROCESS	67	0.477528	2.86342	0.0015456	0.00499961	TNKS1BP1/HSP90AA1/HSP90AB1/HNRNPA1/NHP2/XRCC5/TEN1/PTGES3/HNRNPC/CCT4/NOP10/CCT2/TCP1/CCT7/TERF2IP/CCT6A/CCT5/CCT3/ACD/DKC1/MAPK3/RAD50/CCT8/RPA1/HNRNPU/PINX1/EXOSC10/PNKP/SMG5/RFC1/GAR1/TINF2/CTNNB1/WRAP53/TELO2/HMBOX1
VAT	GOBP_REGULATION_OF_OXIDATIVE_STRESS_INDUCED_CELL_DEATH	67	0.535688	3.21217	0.0015456	0.00499961	NFE2L2/SOD1/HSPB1/RACK1/NONO/HTRA2/TXN/MET/PPIA/ATF4/PARK7/PINK1/GPX1/ABL1/P4HB/FYN/SFPQ/FOXO3/NOL3/FBXO7/STK26/TREM2/GFER/ENDOG/TRAP1/BAG5/MCL1/PARP1/REST/UBQLN1/PYCR1/NR4A3/AKT1/CTNNB1/NCOA7/OXR1/PAWR/RIPK1/NME5
VAT	GOBP_NEGATIVE_REGULATION_OF_TRANSFORMING_GROWTH_FACTOR_BETA_RECEPTOR_SIGNALING_PATHWAY	76	0.368918	2.28269	0.00155039	0.00499961	SPRY1/HTRA1/BAMBI/HSPA5/FAM89B/EMILIN1/CAV1/CIDEA/SNX6/GLG1/STUB1/TGFB3/FKBP1A/TGFB1I1/STRAP/PIN1/ASPN/ZBTB7A/PMEPA1/CAV2/TGFBR3/EID2/SMURF1/SPRY2/HSPA1A/SPRED2/VASN/PPARG/HTRA3/FBN1
VAT	GOBP_POSITIVE_REGULATION_OF_DNA_BIOSYNTHETIC_PROCESS	73	0.388412	2.38126	0.00155039	0.00499961	SMOC2/HSP90AA1/HSP90AB1/HNRNPA1/XRCC5/PTGES3/CCT4/PDGFRB/CCT2/TCP1/CCT7/CCT6A/CCT5/CCT3/ACD/DKC1/MAPK3/CCT8/PCNA/CYP1B1/PTK2B/GFER/PNKP/CHTF8/MYC/CTNNB1/PRKD2/WRAP53/HMBOX1/PARM1/RGCC/ARRB2/RFC2/RFC4/KLF4/NEK7
VAT	GOBP_POSITIVE_REGULATION_OF_PHAGOCYTOSIS	69	0.400813	2.41722	0.00155039	0.00499961	C4B/C3/C4A/C2/RAB31/GAS6/SIRPA/LMAN2/PYCARD/SOD1/LYAR/FCER1G/CALR/CCL2/CYBA/MFGE8/TREM2/COLEC11/CD47/CD36
VAT	GOBP_CELLULAR_CARBOHYDRATE_BIOSYNTHETIC_PROCESS	76	0.4215	2.60805	0.00155039	0.00499961	ISYNA1/HAS1/IGF2/FBP1/B4GAT1/PTGES3/GYG1/PPP1CA/UGP2/B3GNT9/PPP1R3C/GOT1/GYG2/B4GALT1/INPP5K/PPP1CB/PGP/IGF1/PCK1/EXT1/ACADM/B4GALT5/SORBS1/EPM2AIP1/GBE1/LEP/PCK2/GYS1/NR1D1/INSR/AKT1/B3GNT2/B3GNT7/PHKG2/IMPA2/B3GNT8/HS2ST1/IRS2/PPP1R3E/NDST2
VAT	GOBP_NUCLEOSIDE_MONOPHOSPHATE_METABOLIC_PROCESS	76	0.432685	2.67726	0.00155039	0.00499961	IMPDH2/NT5C/DNPH1/DCTD/APRT/DUT/GUK1/DGUOK/NUDT2/GMPR2/TJP2/AK2/AK1/ATIC/AMPD2/UCK1/MPP1/AK6/TYMP/TK2/HPRT1/PRPS1/AK3/PRTFDC1/ADSL/DTYMK/UCKL1/CDA/PRPS2/NT5E/IMPDH1/ADA/ADK/AK4/CMPK1/UPP1/NT5C2/DPYS
VAT	GOBP_HISTONE_H4_ACETYLATION	73	0.444089	2.7226	0.00155039	0.00499961	MORF4L2/PIH1D1/WDR5/ING4/MORF4L1/USP22/IWS1/ACTB/TAF7/RUVBL2/KAT2A/MCRS1/VPS72/APBB1/MEAF6/KAT5/OGT/MRGBP/DMAP1/PHF20/PER1/ARRB1/HCFC1/CTBP1/JADE1/BRD8/ACTL6A/NAA50/NCOA1/MSL1/ATG5/MUC1/YEATS4
VAT	GOBP_RNA_PHOSPHODIESTER_BOND_HYDROLYSIS_ENDONUCLEOLYTIC	76	0.444806	2.75225	0.00155039	0.00499961	ANG/TSEN34/SND1/RNASE1/POP7/RPP21/APEX1/RNASEK/RNASE4/NOB1/POP5/DROSHA/RPS21/RNASET2/POP4/KHNYN/YBEY/RIDA/ENDOG/RPP25/CPSF3/ELAC2/RPP30/RPP38/ABT1/NYNRIN/RPP40/BOP1/LACTB2/TBL3/RNASEH1/ENDOV/RRS1/KRI1/MBLAC1/NUDT16/RNASE2/EDC3/ZC3H12A/ELAC1/FEN1
VAT	GOBP_LYTIC_VACUOLE_ORGANIZATION	69	0.468848	2.82752	0.00155039	0.00499961	RAB34/TMEM9/CHMP3/LAPTM4B/TPP1/RAB7B/LAMTOR1/RAB7A/SNAPIN/GAA/GRN/CCDC115/CHMP2B/SRPX/GBA/VPS35/PPT1/HPS1/MBTPS1/HEXB/TREX1/ARL8B/NAGLU/ATP6AP2/RAB20/ACP2/TMEM199/RAB14/VPS18/HOOK2/LAPTM5/TMEM165/BECN1/TMEM175/AKTIP/AP3B1
VAT	GOBP_AMYLOID_PRECURSOR_PROTEIN_METABOLIC_PROCESS	73	0.46388	2.84393	0.00155039	0.00499961	NSG1/BACE1/EFNA1/ITM2B/DHCR24/SPON1/TMED10/FKBP1A/RTN4/RELA/PSENEN/AATF/RTN3/CLU/FLOT2/PIN1/BACE2/APH1A/PSEN2/PRNP/ROCK1/ITM2A/NCSTN/APH1B/IGF1/RANBP9/APOE/RTN1/PICALM/NTRK2/NECAB3/BIN1/PSEN1/GGA3/SP1/ROCK2/ITM2C/IFNGR1
VAT	GOBP_NEGATIVE_REGULATION_OF_EPITHELIAL_CELL_MIGRATION	69	0.482577	2.91032	0.00155039	0.00499961	CSNK2B/DCN/HMGB1/NR2F2/ATP2B4/RHOA/CORO1C/SVBP/PFN2/MAP2K5/THBS1/JUP/ITGB1BP1/PDCD10/ADIPOR1/PTEN/HDAC5/SERPINF1/GADD45A/MMRN2/APOE/PTPN23/ACVRL1/MEOX2/SLIT2/MIR10A/PPARG/MEF2C/RGCC/KRIT1/ADAMTS9/SYNJ2BP/PTPRM/KLF4/DNAJA4/NOTCH1/STC1
VAT	GOBP_NEGATIVE_REGULATION_OF_MYELOID_CELL_DIFFERENTIATION	76	0.470584	2.91175	0.00155039	0.00499961	MEIS1/ZFP36L1/MEIS2/C1QC/HOXA7/HOXA5/CIB1/PAF1/NFKBIA/WDR61/PRMT1/MAFB/CTR9/TCTA/GPR137B/SFRP1/PTK2B/LDB1/FSTL3/HSPA9/TOB2/HOXB8/RARA/ZBTB16/TRIB1/ZFP36/STAT5B/ADIPOQ/MYC/PIAS3/CTNNB1/CUL4A/PIK3R1/FBN1/LILRB4/GPR137/GABPA/CCL3/FBXW7/TNFAIP6/TLR4/LEO1/TMEM178A
VAT	GOBP_POSITIVE_REGULATION_OF_MITOCHONDRION_ORGANIZATION	69	0.544385	3.28307	0.00155039	0.00499961	MGARP/FIS1/KDR/FAM162A/PYCARD/BAD/PDCD5/RALBP1/DCN/HTRA2/MFF/CIDEB/PARK7/PINK1/MUL1/TNFSF10/RALA/SLC25A5/VPS35/SLC25A4/BOK/FBXO7/ZDHHC6/TREM2/VDAC1/MOAP1/NMT1/CHCHD10/PPIF/VPS13D/PLAUR/DNM1L/GPER1/BID/BNIP3/MLLT11/CAMKK2/ZNF205
VAT	GOBP_ENDOTHELIAL_CELL_DEVELOPMENT	69	0.550203	3.31815	0.00155039	0.00499961	EZR/CLDN1/HEG1/GSTM3/TNFRSF1A/TJP1/COL18A1/ROBO4/MET/RDX/AFDN/GPX1/CLIC4/TJP2/RAB1B/ADD1/PLOD3/RAB1A/FASN/MSN/PPP1R12A/VCL/MYD88/PDE2A/ROCK1/VEZF1/CLDN5/ICAM1/RAPGEF3/CDH5/EDNRB/MYADM/CCM2/SOX18/RAPGEF1/ROCK2/PECAM1/EDNRA
VAT	GOBP_REGULATION_OF_PROTEIN_TARGETING	76	0.549934	3.40274	0.00155039	0.00499961	RHOU/FIS1/PDCD5/HAX1/HTRA2/MFF/UBL5/TOMM7/UBE2L3/SH3GLB1/BNIP3L/CIB1/PINK1/HRAS/PARL/UBE2D3/LMAN1/FYN/USP36/GDI1/MYO1C/BAP1/UBE2J2/ITGB1BP1/HUWE1/BAG3/CDK5/LEPROT/SAE1/ATG13/SREBF2/DMTN/INPP5K/ITGAM/PRNP/STOM/TCAF1/ABLIM3/CHP1/ITGB2
VAT	GOBP_NEGATIVE_REGULATION_OF_CELLULAR_PROTEIN_CATABOLIC_PROCESS	73	0.556972	3.41465	0.00155039	0.00499961	EFNA1/HSP90AB1/RPL5/DDRGK1/ATRAID/LAPTM4B/CAMLG/RPL11/GABARAPL2/UBXN1/BAG6/PSMF1/PARK7/EIF3H/ANXA2/RPS7/VPS35/TAF9/GIPC1/SDCBP/WAC/CDK5RAP3/FURIN/OGT/SMARCC1/N4BP1/USP7/F8A1/SGTA/BAG5/RPL23/UCHL5/TRIM39/ALAD/PSEN1/HIPK2/PDCL3/SUFU/CSNK2A2/USP14/PML/SVIP/F8A3
VAT	GOBP_ENDOPLASMIC_RETICULUM_UNFOLDED_PROTEIN_RESPONSE	73	0.559818	3.4321	0.00155039	0.00499961	SERP1/DDIT3/NFE2L2/DDRGK1/RACK1/HSPA5/XBP1/CREB3/OS9/VCP/ATF4/DNAJB9/STUB1/SERP2/DERL2/WFS1/MBTPS1/RHBDD2/CDK5RAP3/BOK/HERPUD1/EIF2S1/DERL1/ERLEC1/CREB3L4/BFAR/UFL1/TMED2/PTPN1/PARP16/PPP1R15A/ATF3/CCND1/ATF6/HERPUD2/QRICH1/ERMP1/PIK3R1/FICD/CREB3L2/COPS5/VAPB/TBL2
VAT	GOBP_CELLULAR_RESPONSE_TO_ACID_CHEMICAL	76	0.561931	3.47697	0.00155039	0.00499961	CAPN2/PKD2/SH3BP4/COL1A2/COL1A1/HNRNPAB/BAIAP2/COL6A1/HNRNPD/LAMTOR1/LAMTOR5/LAMTOR4/XBP1/LAMTOR2/RRAGA/KLF2/MMP2/FYN/COL3A1/BCL2L1/CYBA/CEBPB/ASS1/HSF1/IPO5/NSMF/PLEC/EGFR/PDGFD/SESN1/SESN2/COL5A2/NTRK2/COL4A1/RRAGB/CYBB/KLHL22/MYC/PDGFC/RRAGC/ZEB1/LAMTOR3/SIPA1/RRAGD/MTOR/COL16A1/UBR2
VAT	GOBP_DNA_TEMPLATED_TRANSCRIPTION_ELONGATION	76	0.587977	3.63813	0.00155039	0.00499961	LARP7/NELFE/POLR2I/RTF1/SUPT4H1/EAPP/TCEA2/GTF2F1/HTATSF1/POLR1E/DDX39B/HMGN1/PAF1/GTF2F2/CDK9/ADRM1/SUPT5H/WDR61/CTR9/CCNK/NELFB/ENY2/ELOF1/BRD4/LDB1/HNRNPU/SETD5/GTF2H5/ZMYND11/PCID2/HEXIM1/SUPT16H/WDR43/TSFM/ERCC3/ELP2/TCERG1/NELFCD/CBX7/CTNNB1/ALYREF/ELL/RNF168/SUPT6H/THOC1/CCNT1/SCAF8/AXIN1/ELL2/RNF8/NELFA/ERCC2/TEFM/LEO1
VAT	GOBP_CHAPERONE_MEDIATED_PROTEIN_FOLDING	69	0.610343	3.68085	0.00155039	0.00499961	FKBP2/PPIB/FKBP1B/SDF2L1/HSPB1/HSPA5/PDCD5/DNAJB12/PDIA4/FKBP11/ST13/HSPA8/PTGES3/HSPB6/CCT4/CRTAP/CCT2/TCP1/CCT7/SDF2/HSPE1/FKBP1A/CCT6A/FKBP4/UNC45A/CCT5/CCT3/CCT8/CLU/PEX19/DNAJC5/TOR1B/HSPA9/DNAJB1/BAG1/DNAJB2/CD74/TRAP1/DNAJB6/PPID/TOR1A/HSPA1A/HSPH1/HSPA6/PDCL3/HSPA14/TOR2A/HSPA1B
VAT	GOBP_RIBOSOMAL_LARGE_SUBUNIT_BIOGENESIS	69	0.674394	4.06713	0.00155039	0.00499961	RPLP0/SNU13/RPL3/RPL5/RPL26L1/NOP16/FTSJ3/EIF6/RPL7A/RPL10A/NHP2/MALSU1/RPL10/EBNA1BP2/RPL11/RPF2/NPM1/RPL35/WDR74/RPL6/RPL7/SDAD1/MRPL20/RPL14/RPL26/MRPL1/PAK1IP1/NSA2/ZNF622/RPF1/RPL35A/LAS1L/DHX30/RPL24/NIFK/GTF3A/RSL1D1/TRAF7/RSL24D1/DDX28/GTPBP4/PPAN/MRTO4/PES1/BOP1/DDX18/SURF6/RRS1/RPL23A/RPL38/NOC2L/URB1/NOP2
VAT	GOBP_PROTEIN_LOCALIZATION_TO_ENDOPLASMIC_RETICULUM	69	0.677028	4.08301	0.00155039	0.00499961	SPCS2/SEC61A1/BTF3/SEC61B/DDRGK1/HSPA5/SRP14/GABARAPL2/OS9/SEC61G/VAPA/KDELR3/BAG6/SSR3/RER1/SRP72/GPAA1/SEC62/KDELR2/ZFAND2A/SRPRB/TRAM1/RTN4/SRP54/SRP68/GBF1/RAB10/SEC63/GET4/BCAP31/UBL4A/ZFAND2B/HERPUD1/CHMP4B/CHMP4A/SPCS3/BCAP29/SRPRA/SPCS1/INSIG1/KDELR1/SGTA/SRP9/SEC16A/UBAC2/PPP1R15A
VAT	GOBP_REGULATION_OF_DEFENSE_RESPONSE_TO_VIRUS	68	0.357878	2.14877	0.00155763	0.00499961	HTRA1/PYCARD/HSP90AA1/PQBP1/PCBP2/MUL1/CCDC92/RNF26/ZDHHC1/TOMM70/FGL2/ATG12/IFIT1/EIF2AK4/TRIM44/RNF216/C1QBP/TKFC/TSPAN6/STAT1/DHX9/ATG5/GPATCH3/ELMOD2/NLRX1/ZC3H12A/RIOK3/DHX58
VAT	GOBP_CARDIAC_SEPTUM_MORPHOGENESIS	68	0.358495	2.15248	0.00155763	0.00499961	GATA6/SOX4/BMP4/SLIT3/SEMA3C/PARVA/FGFRL1/RBPJ/ENG/DHRS3/ISL1/SAV1/HES1/MKS1/TGFBR3/CITED2/TGFBR2/WNT11/NRP2/SLIT2/HEY1/APLNR/TGFBR1/ACVR1/NRP1/LRP2/SMO/BMPR2/NOTCH1/HEYL
VAT	GOBP_POSITIVE_REGULATION_OF_ORGANELLE_ASSEMBLY	77	0.362005	2.24159	0.00155763	0.00499961	SDC4/CAPG/SH3GLB1/RHOA/PIP4K2B/PPP1R35/NUMA1/SDCBP/FUZ/STX18/RALB/MSN/MOAP1/ATMIN/CNOT2/WDR45/BBS4/ARHGAP35/PDCD6IP/G3BP1/CNOT1/ULK1/BECN1/PIP4K2C/WIPI1/KCTD17/ASAP1/SNX4/LCP1/LRSAM1/PIP4K2A/RAB3GAP1/NUP62/VPS4B/RAB3GAP2/PAN3/MNS1/SNX7/HTT/PAN2
VAT	GOBP_POSITIVE_REGULATION_OF_AXONOGENESIS	77	0.378222	2.34201	0.00155763	0.00499961	PLXNB1/PLXNB2/NGF/MAP1B/RAB11A/CYFIP1/EFNA5/GOLGA4/GDI1/CXCL12/EIF4G2/IST1/METRN/NDEL1/CRABP2/STK25/DIXDC1/TWF2/PLXNA2/ADNP/FN1/SRF/SEMA5A/DBNL/DBN1/PLXND1/MAP3K13/PAFAH1B1/NTRK2/SHTN1/ZFYVE27/SLIT2/TRPV2/MAP6/MACF1/NRP1/RUFY3/BMPR2
VAT	GOBP_POSITIVE_REGULATION_OF_PHOSPHATIDYLINOSITOL_3_KINASE_SIGNALING	77	0.383682	2.37582	0.00155763	0.00499961	PLXNB1/ROR2/KDR/ROR1/MYDGF/DCN/HAX1/FGFR1/RGL2/PDGFRB/MAZ/IL18/TREM2/HCST/PDGFD/FN1/IGF1/CAT/NTRK2/UBE3A/GPER1/LEP/BECN1/PRR5/PDGFC/INSR/HCLS1/FGR/AGT/MYOC/UNC5B/PTPN6/ANGPT1/NCF1/TEK/SELP/PDGFRA/SIRT1/CCL5
VAT	GOBP_AXO_DENDRITIC_TRANSPORT	77	0.389725	2.41324	0.00155763	0.00499961	MGARP/HSBP1/BLOC1S1/SOD1/HSPB1/SNAPIN/ARMCX3/DCTN1/AP3S1/HSPA8/UCHL1/SFPQ/AP3D1/BLOC1S4/FLOT2/KIF5B/ACTR10/NDEL1/ARL8A/HNRNPU/PURA/ARL8B/KIF3B/APP/DTNBP1/WASF1/BLOC1S2/PAFAH1B1/AP3M1/AP3B1/DST/TRAK2/FBXW11/AP3M2/TRAK1/SYBU/AP3S2
VAT	GOBP_CIRCADIAN_REGULATION_OF_GENE_EXPRESSION	68	0.428823	2.57474	0.00155763	0.00499961	ID1/ID3/ID2/ID4/TOP1/ATF4/PRMT5/MAGED1/PPP1CA/CRY2/CSNK1E/HDAC3/HUWE1/KDM5A/OGT/HNRNPU/PER1/PPP1CB/PPP1CC/EGR1/MYCBP2/RBM4B/CRY1/NR1D1/BHLHE40/NGFR/PER3/CLOCK/BHLHE41/MYBBP1A/NRIP1/PML/NAMPT/HDAC2/USP2/SIRT1/RORC/NUDT12/CSNK1D
VAT	GOBP_RNA_METHYLATION	77	0.417756	2.58681	0.00155763	0.00499961	DALRD3/TRMT112/LARP7/FTSJ3/HSD17B10/MEPCE/EMG1/RBM15B/ZC3H13/FBL/PCIF1/WDR6/FTSJ1/RNMT/NSUN5P2/WTAP/TRMT10C/METTL5/CBLL1/METTL1/TRMT1/TRMT6/NSUN5/MRM3/THUMPD3/TRMT61B/TYW3/TRMO/TRMT2A/TRMT61A/MRM2/TGS1/HENMT1/TRMT1L/METTL3/TRMT12/TFB1M/TRMT11/NOP2/TRMT13
VAT	GOBP_NEGATIVE_REGULATION_OF_ERK1_AND_ERK2_CASCADE	68	0.439254	2.63737	0.00155763	0.00499961	EZR/SLC9A3R1/SPRY1/DAB2/SIRPA/GSTP1/PHB/EIF3A/EMILIN1/TIMP3/ABL1/FBLN1/ITGB1BP1/PTEN/PIN1/SPRY4/DUSP6/TNIP1/GBP1/ERRFI1/RANBP9/DUSP3/PTPN1/NDRG2/GPER1/ADIPOQ/ATF3/LMO3/SPRY2/SPRED2
VAT	GOBP_ENDODERM_DEVELOPMENT	77	0.429425	2.65906	0.00155763	0.00499961	VTN/GATA6/LAMB1/COL8A1/BMP4/HSBP1/ZFP36L1/COL6A1/RTF1/ITGB5/PAF1/MMP2/LAMC1/CTR9/MESP1/MED12/BPTF/COL4A2/LDB1/PELO/ITGA5/SMAD3/FN1/COL12A1/ITGA7/EXT1/COL5A2/ITGB2/SOX17/COL5A1/DUSP1/DUSP5/CTNNB1/ITGAV/MMP15
VAT	GOBP_ENDOCYTIC_RECYCLING	68	0.47321	2.84125	0.00155763	0.00499961	NSG1/RAB13/SNX12/RAB11A/VPS51/RAB7A/VPS29/EHD1/RAB11B/WASH3P/VPS35/SNF8/VPS39/SNX17/EHD2/SNX3/DENND1A/ATP6AP1/ATP9A/VPS52/ARHGAP1/VPS26A/CCDC22/ARF6/RAB14/PTPN23/EHD4/RAB8A/STX6/CMTM6/GGA3/RAB35/RAB17/ACAP2/SNX4/ARL4C
VAT	GOBP_REGULATION_OF_TELOMERE_MAINTENANCE	77	0.463645	2.87096	0.00155763	0.00499961	HNRNPA1/HNRNPD/XRCC5/TEN1/GNL3/HNRNPC/CCT4/CCT2/TCP1/CCT7/XRCC1/TERF2IP/CCT6A/NABP2/CCT5/CCT3/ERCC1/ACD/DKC1/MAPK3/RAD50/CCT8/PPP1R10/ATRX/HNRNPU/PINX1/EXOSC10/PNKP/SMG5/USP7/PARP1/UPF1/HNRNPA2B1/NBN/TINF2/SIRT6/MYC/CTNNB1/SLX1A/HMBOX1/PML/NAT10/NEK7/MAPK1/SLX1B/YLPM1/TNKS2
VAT	GOBP_SMOOTH_MUSCLE_CELL_MIGRATION	68	0.486334	2.92005	0.00155763	0.00499961	VTN/DDR1/TPM1/NFE2L2/PARVA/MDK/AIF1/APEX1/IGFBP3/S100A11/PDGFRB/IGFBP5/RHOA/ARPC5/CORO1B/LRP1/CYP1B1/PLAT/AAMP/CRK/GNA12/PDGFD/FGF9/IGF1/TRIB1/ADIPOQ/NR4A3/SEMA6D/MYC/SLIT2/MIR223/GNA13/MEF2C/AGT/GRB10/NRP1
VAT	GOBP_CELLULAR_GLUCAN_METABOLIC_PROCESS	68	0.491355	2.95019	0.00155763	0.00499961	PHLDA2/IGF2/PTGES3/GAA/GYG1/PPP1CA/PPP1R1A/UGP2/POMC/PPP1R3C/PYGB/GYG2/STBD1/INPP5K/PYGL/PPP1CB/PPP1CC/KHK/STK40/IGF1/ACADM/SORBS1/EPM2AIP1/PCDH12/GBE1/PHKB/IL6ST/GYS1/NR1D1/RB1CC1/INSR/AKT1/PFKM/PPP1R2/PHKA2/PHKG2
VAT	GOBP_POSITIVE_REGULATION_OF_REACTIVE_OXYGEN_SPECIES_METABOLIC_PROCESS	68	0.520158	3.12313	0.00155763	0.00499961	H19/SNCA/GSTP1/NFE2L2/SOD1/TSPO/DHRS4/CBR1/TYROBP/MAPK14/ROMO1/PARK7/DCXR/PDGFRB/GNAI2/THBS1/FOXO3/CYBA/CYP1B1/GADD45A/PTK2B/CDKN1A/CD36/ITGAM/MT-CO2/PID1/GRB2/AKR1C3/ITGB2/TGFBR2/LEP/AKR1C1/ZNF205/RIPK3/ZC3H12A/RIPK1/AGT
VAT	GOBP_REGULATION_OF_CELL_SUBSTRATE_JUNCTION_ORGANIZATION	68	0.56481	3.39123	0.00155763	0.00499961	SDC4/S100A10/KDR/ACTG1/RAC1/THY1/PTPRA/SLK/LAMTOR2/RHOA/ABL1/CORO1C/EFNA5/POLDIP2/MAP4K4/THBS1/APOD/FERMT2/ITGB1BP1/PTEN/SFRP1/LDB1/LIMCH1/VCL/DMTN/SMAD3/DLC1/ROCK1/MAPRE2/IQSEC1/ARF6/DAPK3/DUSP22/DUSP3/ACVRL1/FAM107A/ROCK2/PIK3R1/MACF1/PHLDB2/NRP1/MYOC
VAT	GOBP_ALTERNATIVE_MRNA_SPLICING_VIA_SPLICEOSOME	77	0.571925	3.54145	0.00155763	0.00499961	RBFOX2/SAP18/HNRNPA1/PQBP1/RBM17/RBM15B/SRSF9/HNRNPM/SLU7/RBM4/RBM25/YTHDC1/THRAP3/CELF2/SRSF2/RBM10/KHDRBS1/DDX17/WTAP/SFPQ/TRA2B/RBM8A/CELF1/RBMX/PUF60/STRAP/DDX5/PTBP1/RBM5/KDM1A/HNRNPU/MAGOH/ZBTB7A/FXR1/RNPS1/REST/SRSF1/DHX9/KHDRBS3/FAM172A/SCNM1/SRSF6/HNRNPL/MBNL1/NOVA1/MBNL2/SFSWAP/FMR1/RSRC1/TIA1
VAT	GOBP_NEGATIVE_REGULATION_OF_RESPONSE_TO_CYTOKINE_STIMULUS	74	0.43622	2.68193	0.00156006	0.00499961	SLIT3/GAS6/GSTP1/CAV1/RABGEF1/YTHDF2/GPS2/MUL1/CARD16/MAP2K5/PXDN/ISG15/PPP2CB/NOL3/RNF113A/SIGIRR/NR1H3/TREM2/TREX1/CCDC3/NR1H2/ECM1/ADAR/OAS1/CNOT7/PELI3/ADIPOQ/PIAS4/SH2B3/STAT2/SAMHD1/SLIT2/YTHDF3/TTLL12/PPARG/APOA1/METTL3/USP18/KLF4/IRAK3
VAT	GOBP_ESTABLISHMENT_OF_TISSUE_POLARITY	71	0.359358	2.19039	0.0015625	0.00499961	DAB2/ROR2/RAC1/ROR1/GPC4/SFRP2/WDR1/RSPO3/PLEKHA4/GPC3/RHOA/ABL1/DVL3/DVL1/FZD7/FUZ/MED12/SFRP1/CTHRC1/MKS1/SEC24B/PAFAH1B1/WNT11/SMURF1/CDC42/DAAM1/IFT20/RYK
VAT	GOBP_NEGATIVE_REGULATION_OF_RNA_CATABOLIC_PROCESS	71	0.372185	2.26858	0.0015625	0.00499961	HNRNPAB/TOB1/HNRNPD/ZCCHC17/YBX3/CIRBP/YBX1/MAPK14/HNRNPC/PABPC1/THRAP3/RBM10/NBAS/SYNCRIP/DKC1/CSDE1/HNRNPU/MYD88/LARP1/TARDBP/SECISBP2/MAPKAPK2/DHX9/PAIP1/ZFP36/HNRNPA0/FUS
VAT	GOBP_REGULATION_OF_PEPTIDYL_LYSINE_ACETYLATION	71	0.381773	2.32701	0.0015625	0.00499961	SOX4/SNCA/EID1/PIH1D1/THAP7/HINT2/NFYB/PARK7/IWS1/TAF7/RUVBL2/CAMK1/KAT2A/MAPK3/WBP2/ISL1/HDAC5/SETD5/SET/ARRB1/CTBP1/RAPGEF3/PYGO2/ATG5/MUC1/SNAI2/NFYC/ARID5A/PML/NOC2L/TWIST1/SPI1/HDAC2/BRD7
VAT	GOBP_POLYSACCHARIDE_BIOSYNTHETIC_PROCESS	71	0.3877	2.36314	0.0015625	0.00499961	HAS1/IGF2/B4GAT1/PTGES3/GYG1/PPP1CA/NFKB1/UGP2/CLTC/B3GNT9/PPP1R3C/GYG2/INPP5K/PPP1CB/SMPD3/IGF1/EXT1/ACADM/B4GALT5/SORBS1/EPM2AIP1/GBE1/GYS1/NR1D1/INSR/AKT1/B3GNT2/B3GNT7/PHKG2/B3GNT8/HS2ST1/IRS2/PPP1R3E/NDST2
VAT	GOBP_REGULATION_OF_ATP_DEPENDENT_ACTIVITY	71	0.403282	2.45812	0.0015625	0.00499961	ATP1B1/TPM2/TPM1/ATP1B3/C4orf3/SNRNP70/GABARAPL2/PFN1/SSBP1/SUMO1/PFN2/MNAT1/DNAJB11/PAM16/AHSA1/CHTOP/TNNT3/OXA1L/IFIT1/PLSCR1/PXK/HNRNPU/DNAJB1/VMP1/DNAJB2/PPIF/DHX9/DNAJC9
VAT	GOBP_CELLULAR_RESPONSE_TO_IONIZING_RADIATION	71	0.42572	2.59489	0.0015625	0.00499961	TNKS1BP1/HSPA5/SWI5/EEF1D/SFRP2/MGMT/TMEM109/XRCC5/SPIDR/MAPK14/CRYAB/HRAS/XRCC6/RPL26/IFI16/BCL2L1/NUCKS1/CYBA/HSF1/SFRP1/GADD45A/KDM1A/TREX1/NIPBL/CDKN1A/GTF2H5/RHOB/GRB2/EGR1/NET1/SNAI2/YAP1/TP53BP1/CLOCK/BRCC3/HUS1
VAT	GOBP_NEGATIVE_REGULATION_OF_INNATE_IMMUNE_RESPONSE	71	0.457399	2.78798	0.0015625	0.00499961	SERPING1/VSIG4/BANF1/RPS19/LYAR/HLA-A/YTHDF2/GRN/MUL1/IFI16/HLA-B/HLA-E/A2M/ISG15/MICA/NMI/NR1H3/CRK/TREX1/GFER/NR1H2/TRIM21/ADAR/OAS1/CNOT7/TRAFD1/HLA-F/STAT2/SAMHD1/FAM3A/YTHDF3/LGALS9/TTLL12/PPARG/NLRX1/METTL3/ARRB2/DHX58/USP18/IRAK3/HLA-G/SLAMF8/TNFAIP3
VAT	GOBP_POSITIVE_REGULATION_OF_MACROAUTOPHAGY	71	0.526903	3.21163	0.0015625	0.00499961	KDR/DCN/SH3GLB1/BNIP3L/PINK1/OPTN/PIP4K2B/SLC25A5/SUPT5H/SLC25A4/MAPK3/WAC/RALB/BAG3/VDAC1/MOAP1/LARP1/HSPB8/SCOC/WDR45/TRIM13/SESN1/SESN2/VPS13D/RIPK2/MAP3K7/ULK1/BECN1/CALCOCO2/BNIP3/PIP4K2C/FYCO1/ADRB2/WIPI1/IKBKG/PAFAH1B2/HMOX1/RNF31/SNX4/LRSAM1/PIP4K2A/SPTLC2/RAB3GAP1/RAB3GAP2/SNX7/SIRT1/HTT/GPSM1/SESN3
VAT	GOBP_SPLICEOSOMAL_COMPLEX_ASSEMBLY	71	0.549989	3.35234	0.0015625	0.00499961	SNRPD2/SNRPC/SNRPG/SNRPE/SF1/SRSF9/SLU7/LUC7L3/DDX1/DDX39B/PRPF6/YTHDC1/SRSF10/CELF2/SRPK2/SF3A1/TXNL4A/CELF1/PUF60/NOL3/RBM5/SF3B1/SF3A3/SNRNP200/DDX23/SRSF1/SRPK1/USP39/ISY1/LUC7L2/SETX/CRNKL1/SRSF5/SRSF6/SFSWAP/SCAF11/SNRPD1/PSIP1
VAT	GOBP_SELECTIVE_AUTOPHAGY	71	0.616044	3.75497	0.0015625	0.00499961	LGALS8/PHB2/UFC1/DDRGK1/HTRA2/RAB7A/TOMM7/MFN2/TEX264/PINK1/OPTN/CDC37/SLC25A5/AUP1/SQSTM1/MAP1LC3B/SLC25A4/MAPK3/HUWE1/BAG3/ATG4B/VDAC1/ATG13/ARFIP2/STBD1/WIPI2/HSPB8/UFL1/SESN2/UBQLN1/VPS13D/RIPK2/ATG5/UBA5/ULK1/BECN1/CALCOCO2/ATG4D/ADRB2/RB1CC1/RNF31/UFM1/USP30/C5orf51/RNF213/WDR81/LRSAM1/SPTLC2
VAT	GOBP_PIGMENT_BIOSYNTHETIC_PROCESS	66	0.355979	2.11299	0.00157233	0.00499961	TMEM14A/UROD/TMEM14C/PGRMC1/NFE2L1/TSPO/APRT/DDT/PPOX/SHMT2/GIPC1/SLC25A39/TMEM14B/HPRT1/ABCB6/PRPS1/SLC25A38/PRTFDC1/UROS/APPL1/SRRD/ALAD/ALAS1/HMBS/CDH3/ADA/COX15/CTNS/GPR143
VAT	GOBP_SUPEROXIDE_METABOLIC_PROCESS	66	0.36023	2.13823	0.00157233	0.00499961	BST1/H19/GSTP1/NFE2L2/SOD1/PRDX1/TYROBP/FBLN5/CCS/PRDX2/GNAI2/SOD3/CYBA/AATF/NQO1/IMMP2L/CD36/ITGAM/NCF4/ITGB2/CYBB/NCF2/SH3PXD2B/ACP5/NOXA1/AGT/NCF1B
VAT	GOBP_APICAL_JUNCTION_ASSEMBLY	75	0.354403	2.17954	0.00157233	0.00499961	CLDN15/CLDN1/PARD3/TJP1/RAB13/RHOC/WDR1/ARL2/RAMP2/CTNNA1/AFDN/RHOA/CLDN11/MYO1C/OCEL1/EPHA2/VCL/ROCK1/CLDN5/SRF/ESAM/CDH5/PDCD6IP/GPBAR1/WNT11/PRKACA/SNAI2/ROCK2/PECAM1/FZD5/TBCD/CLDN7/F11R/PKN2
VAT	GOBP_REGULATION_OF_PROTEIN_ACETYLATION	82	0.348155	2.18339	0.00157233	0.00499961	SOX4/SNCA/EID1/PIH1D1/THAP7/HINT2/NFYB/PARK7/TERF2IP/IWS1/TAF7/RUVBL2/CAMK1/KAT2A/MAPK3/KAT5/WBP2/ISL1/HDAC5/SETD5/SET/ARRB1/CTBP1/RAPGEF3/PYGO2/ATG5/MUC1/SNAI2/NFYC/ARID5A/PML/NOC2L/TWIST1/SPI1/HDAC2/BRD7/DDX3X
VAT	GOBP_HISTONE_H3_ACETYLATION	75	0.358811	2.20664	0.00157233	0.00499961	PBXIP1/PIH1D1/WDR5/ING4/TAF10/USP22/SGF29/TAF7/TAF9/CAMK1/KAT2A/TAF12/POLE3/MEAF6/ENY2/WBP2/HDAC5/LDB1/PER1/RAPGEF3/KAT14/JADE1/SUPT7L/MAP3K7/MBIP/TADA1/TAF6
VAT	GOBP_POSITIVE_REGULATION_OF_RESPONSE_TO_WOUNDING	66	0.381099	2.2621	0.00157233	0.00499961	VTN/CLDN1/PTN/SMOC2/ACTG1/NFE2L2/FKBP1B/MDK/XBP1/PRDX2/STK24/HRAS/GRN/THBS1/FLNA/FERMT2/ANXA1/ITGB1/NDEL1/DMTN/CD36/PLPP3
VAT	GOBP_MUSCLE_CELL_APOPTOTIC_PROCESS	66	0.391029	2.32104	0.00157233	0.00499961	GATA6/HAND2/CAPN2/NFE2L2/MDK/SFRP2/RGL2/MFN2/ATF4/NUPR1/ENG/RBM10/NOL3/HSF1/BAG3/PPP1R10/PTK2B/MAP2K4/MAP3K5/RPS6KA2/IGF1/PDCD4/BNIP3/HMOX1/PPARG/ZC3H12A/AGT/ARRB2/CAMK2D
VAT	GOBP_HEART_GROWTH	78	0.383553	2.37754	0.00157233	0.00499961	HEG1/GATA6/WT1/RBPJ/MAPK14/YY1/MESP1/TOMM70/RBP4/PTEN/SORBS2/SAV1/VGLL4/PARP2/PIM1/PRKAR1A/DUSP6/PI16/FGF9/PDLIM5/IGF1/RGS4/TGFBR3/CITED2/TGFBR2/BASP1/RGS2/SMAD1/ACACB/S1PR1/AKAP13/YAP1/MEF2C/AGT/TGFBR1
VAT	GOBP_GLOMERULUS_DEVELOPMENT	66	0.409714	2.43195	0.00157233	0.00499961	SULF1/WT1/SULF2/OSR1/PODXL/BMP4/CD34/MPV17/IQGAP1/LAMB2/PDGFRB/WWTR1/HES1/PDGFD/EGR1/EXT1/MTSS1/EDNRB/BASP1/ASXL1/ADIPOQ/PECAM1/EDNRA/MEF2C/IL6R/ACTA2/TCF21/NID1/GPR4/NOTCH1/ANGPT1/HEYL/TEK/PDGFRA/NOTCH2/PDGFB
VAT	GOBP_REGULATION_OF_BONE_MINERALIZATION	75	0.406875	2.50223	0.00157233	0.00499961	PTN/ATP2B1/OSR1/BMP4/MGP/GJA1/ATRAID/TGFB3/LTBP3/FAM20C/ISG15/DDR2/TXLNG/PTK2B/OMD/SMAD3/ECM1/SRGN/PKDCC/CCR1/BMP6/ADRB2/S1PR1/SGMS2/MEF2C/OSR2/ACVR1/COMP/BGLAP/TWIST1/NBR1/ALOX5/BMPR2/CCL3/GPM6B/BMP2
VAT	GOBP_TRANSCRIPTION_INITIATION_FROM_RNA_POLYMERASE_II_PROMOTER	75	0.414245	2.54756	0.00157233	0.00499961	CDK4/POLR2I/HMGB1/GTF2F1/POLR2G/GTF2F2/THRA/TAF10/CDK9/MED7/TAF7/MED4/TAF9/TAF12/SUB1/ERCC1/TAF11/MAZ/GTF2A2/MED12/CTNNBIP1/TBP/MED16/GTF2H5/SRF/TAF3/GTF2B/GTF2E2/TAF13/ERCC3/MED24/TAF6/MED30/CCNH/PSMC6
VAT	GOBP_REGULATION_OF_MUSCLE_ADAPTATION	78	0.416636	2.58261	0.00157233	0.00499961	HAND2/TNNT1/TNFRSF1A/AIF1/YY1/LMNA/ATP2B4/IGFBP5/CDK9/MTPN/GATA5/FOXO3/NOL3/TOMM70/FOXO1/PARP2/SMAD3/ROCK1/PARP1/PI16/ERRFI1/IGF1/RGS4/GLRX3/DAG1/PPP3CA/RGS2/TNFRSF1B/IL6ST/BECN1/NR4A3/LMCD1/ROCK2/TWF1/PPARG/MEF2A/AGT/CAMK2D/G6PD/ATP2A2/NOTCH1/CAMK2G
VAT	GOBP_NEGATIVE_REGULATION_OF_PROTEIN_POLYMERIZATION	75	0.437647	2.69148	0.00157233	0.00499961	TMOD1/SPTAN1/SNCA/TMSB4X/CAPG/SSH3/CLIP3/RDX/PFN1/CAPZB/MTPN/TRIOBP/ADD1/VDAC2/GSN/PFN2/FLII/FKBP4/SPTBN1/TMSB10/MKKS/TWF2/DMTN/STMN1/EPS8/MAPRE1/LMOD1/BBS4/CAPZA1/CDH5/MYADM/KANK3/SLIT2/ARHGEF7/TWF1/KANK4/SVIL/TBCD/KANK1/TMSB15A/ADD3/TMSB4Y
VAT	GOBP_PROTEIN_MONOUBIQUITINATION	75	0.45026	2.76905	0.00157233	0.00499961	RING1/UBB/RBX1/UBE2R2/SKP1/PEF1/PAF1/UBE2D3/RNF40/TSG101/RNF20/PDCD6/CTR9/WAC/HUWE1/PCGF1/ZC4H2/BIRC2/TOPORS/PCGF3/TRIM21/FANCL/RNF126/CUL1/WDR48/KLHL12/UBE2B/UBE2E1/RNF220/KLHL22/PCGF5/CUL4B/BMI1/TRIM37/RNF168/DDB1/CUL3/DDB2/RYBP
VAT	GOBP_TELOMERE_MAINTENANCE_VIA_TELOMERE_LENGTHENING	78	0.450667	2.79356	0.00157233	0.00499961	TNKS1BP1/HSP90AA1/HSP90AB1/HNRNPA1/NHP2/XRCC5/TEN1/PTGES3/HNRNPC/CCT4/NOP10/CCT2/TCP1/CCT7/TERF2IP/CCT6A/CCT5/CCT3/ACD/DKC1/MAPK3/RAD50/CCT8/RPA1/HNRNPU/PINX1/EXOSC10/PNKP/SMG5/PARP1/HNRNPA2B1/RFC1/GAR1/TINF2/CTNNB1/WRAP53/TELO2/SLX1A/HMBOX1
VAT	GOBP_MICROTUBULE_POLYMERIZATION	82	0.445906	2.79642	0.00157233	0.00499961	SNCA/RAC1/ARL3/MAP1B/RPS3/ARL2/CLIP3/MET/GIT1/RANGRF/DCTN1/DRG1/AKAP9/ABL1/FKBP4/CDK5RAP2/NUMA1/TPPP3/PIN1/TUBG2/GBA2/NDEL1/FES/STMN1/TUBG1/MAPRE1/MAP7D3/RANBP9/ANKRD53/CKAP5/CAMSAP2/CDH5/PAK1/SLAIN2/HSPA1A/CDKN1B/GOLGA2/ZNF207/PRUNE1/ARHGEF7/TUBGCP2
VAT	GOBP_IRON_ION_HOMEOSTASIS	82	0.447267	2.80496	0.00157233	0.00499961	SLC39A8/BDH2/SOD1/STEAP1/SRI/FTH1/ATP6V1G1/NUBP1/SLC25A28/FTL/NDFIP1/B2M/SLC40A1/CCDC115/EPAS1/BOLA2/EIF2AK1/ISCU/BOLA2B/FBXL5/HMOX2/NCOA4/HYAL2/ACO1/ATP6V0D1/TFRC/ATP6AP1/ABCB6/SLC25A37/CYBRD1/TMEM199/CYB561/GLRX3/PICALM/SCARA5
VAT	GOBP_CELLULAR_RESPONSE_TO_VIRUS	75	0.464239	2.85501	0.00157233	0.00499961	LGALS8/H19/PHB2/HSP90AA1/PHB/PUM1/MAPK14/ARF1/NFKB1/GBF1/IFI6/RNF135/ANKRD17/TOMM70/BIRC2/IRF3/EIF5A/PENK/SMAD3/ADAR/ZCCHC3/C1QBP/TKFC/TSPAN6/LSM14A/IRF7/OAS1/EXT1/GPATCH3/LGALS9/RRP1B/NLRX1/BIRC3/ZC3H12A/FMR1/RIOK3/DHX58/CXCL10/PUM2/IFIH1/DDX60/DDX3X
VAT	GOBP_EXTRINSIC_APOPTOTIC_SIGNALING_PATHWAY_VIA_DEATH_DOMAIN_RECEPTORS	82	0.468906	2.94066	0.00157233	0.00499961	BEX3/TNFRSF1A/NGF/GABARAP/BAD/SFRP2/LGALS3/DAXX/PEA15/PARK7/GPX1/TIMP3/THBS1/BCL2L1/FADD/DAPK1/PTEN/SFRP1/BAG3/TRADD/DEDD/TMBIM1/ZDHHC3/DIABLO/STX4/MOAP1/DEDD2/ICAM1/HMGB2/RNF34/BLOC1S2/ARHGEF2/BID/ATF3/MADD/FEM1B/PIK3R1/HMOX1/SORT1/ITPRIP/FAIM2/FAF1/SPI1/TNFRSF10C/DDX3X/TNFAIP3
VAT	GOBP_PROTEIN_LOCALIZATION_TO_CELL_SURFACE	66	0.504019	2.99172	0.00157233	0.00499961	HSP90AB1/TAX1BP3/TYROBP/RAB11A/FBLN5/COMMD1/RANGRF/RAB11B/GOPC/GBF1/FLNA/PIGU/SNX33/TM9SF4/LEPROT/VCL/GPIHBP1/STX4/UNC50/RAB11FIP5/NLGN2/ARF6/PICALM/TOR1A/GPD1L/EMP2/WNT11/RIC3/SMURF1/GGA3/JAM3/AKT1/CTNNB1/USP4/AP3B1/PIGK/NEDD4L
VAT	GOBP_CELLULAR_ALDEHYDE_METABOLIC_PROCESS	66	0.509751	3.02575	0.00157233	0.00499961	ALDH1A2/ALDH1A3/DAB2/ALDH1A1/HYI/DHRS4L2/DHRS4/GRHPR/TPI1/AKR1A1/ESD/PARK7/PNKD/GLO1/AKR7A2/ADH5/HAGH/TALDO1/CYP1B1/RDH10/RDH11/ALDH9A1/ALDH2/TKT/ALDH3A2/BCO2/PDXK/REST/AKR1C3/EDNRB/AKR1C1/IDH2/BMP6/IDH1/ALDH3A1/ALDH3B1
VAT	GOBP_PROTEIN_LOCALIZATION_TO_VACUOLE	66	0.533097	3.16432	0.00157233	0.00499961	SH3BP4/MFSD1/CD81/LAMTOR5/LAMTOR4/RAB7A/VPS28/VPS25/HSPA8/SH3GLB1/GLMP/RTN4/WASH3P/VPS4A/SNF8/M6PR/AP3D1/CLU/GPR137B/NCOA4/LAMP2/KPTN/GBP1/VPS37A/VPS13D/PTPN23/HGS/LAPTM5/VPS37C/SMURF1/GGA3/AP4M1/ROCK2/VPS36/VPS41/SORT1/AP3M1/AP3B1
VAT	GOBP_FATTY_ACID_BETA_OXIDATION	75	0.533245	3.27939	0.00157233	0.00499961	BDH2/ECHDC2/HSD17B10/ECI1/MCAT/ECI2/HADHA/ACOT8/ECH1/ACADVL/ACAA2/ETFB/ACAT2/HADHB/DECR2/ECHS1/SCP2/ACADS/ETFA/CRAT/ACAA1/AUH/LONP2/SLC25A17/SESN2/HADH/DECR1/ACOX2/GCDH/ACADM/ACAT1/ADIPOQ/LEP/ACACB/ETFDH/TYSND1/AKT1/HSD17B4/ACAD11/MFSD2A/IVD/PEX7/PEX2/ACOX3/TWIST1/IRS2/ACOX1/PLIN5/ECHDC1/AMACR
VAT	GOBP_INTRINSIC_APOPTOTIC_SIGNALING_PATHWAY_BY_P53_CLASS_MEDIATOR	75	0.552685	3.39895	0.00157233	0.00499961	PTTG1IP/MIF/PYCARD/HINT1/BCL3/SHISA5/UBB/TMEM109/SNW1/ING2/BAG6/PDK2/NUPR1/RPL26/RPS7/PERP/TRIAP1/IFI16/HNRNPK/TAF9/PHLDA3/DDX5/BOK/KDM1A/TAF9B/TOPORS/EIF5A/CDKN1A/CD74/CDIP1/CASP6/CD44/RRN3/RPS27L/DDIT4/WWOX/MUC1/HIPK2/MYC/PPP1R13B/MYBBP1A/RRP8
VAT	GOBP_NEGATIVE_REGULATION_OF_TRANSPORTER_ACTIVITY	79	0.361932	2.2473	0.00157729	0.00499961	SLC9A3R1/OSR1/PKD2/SNCA/GSTO1/FKBP1B/C4orf3/SRI/CALM2/CALM3/YWHAE/CALM1/CAV1/NDFIP1/GOPC/SUMO1/FKBP1A/CRBN/WWP2/PPIF/GSTM2/UBQLN1/OXSR1/NDFIP2/ADRA2A/REM1/ATP1A2/CTTNBP2NL/CAB39/RRAD/STK39/FMR1/NEDD4L/CAMK2D/TWIST1
VAT	GOBP_RESPONSE_TO_AXON_INJURY	79	0.382109	2.37259	0.00157729	0.00499961	KLK8/PTN/MAP1B/PTPRF/FKBP1B/SOD1/TSPO/TYROBP/TXN2/AIF1/DPYSL3/CTNNA1/LAMB2/STK24/GRN/MMP2/APOD/FLNA/MAX/PTEN/ISL1/FLRT3/NDEL1/TREM2
VAT	GOBP_POSITIVE_REGULATION_OF_CELL_MORPHOGENESIS_INVOLVED_IN_DIFFERENTIATION	79	0.42184	2.61928	0.00157729	0.00499961	OBSL1/DAB2/S100A10/RAC1/CUX1/BAIAP2/MDK/CUL7/CIB1/SS18L2/CALR/ILK/ABL1/P4HB/TRIOBP/ARPC2/FLNA/FERMT2/LIMS2/TESK1/CRK/CAPRIN1/DMTN/C1QBP/PRKDC/CRKL/DBNL/DBN1/PAFAH1B1/MYADM/FBXO31/CDC42/ARHGEF7/APOA1/NRP1/MYOC/ACTR2/ARMCX5-GPRASP2
VAT	GOBP_OUTFLOW_TRACT_MORPHOGENESIS	79	0.440388	2.73445	0.00157729	0.00499961	GATA6/HAND2/BMP4/SEMA3C/PARVA/SFRP2/RBPJ/ENG/DHRS3/ILK/ISL1/NIPBL/HES1/CLDN5/CRKL/PLXND1/TGFBR3/SEC24B/CITED2/TGFBR2/SOX17/WNT11/ELN/NRP2/NPY1R/SOX18/CDC42/CTNNB1/EDNRA/GJA5/MEF2C/ACVR1/NRP1/LRP2/JUN/TWIST1/BMPR2/NOTCH1/HEYL/ATF2
VAT	GOBP_VASCULOGENESIS	79	0.481895	2.99218	0.00157729	0.00499961	HEG1/WT1/KDR/HDAC7/ZFP36L1/CD34/RAMP2/RRAS/CUL7/CAV1/ENG/PDGFRB/TEAD2/ADM/WARS2/ZMIZ1/RASIP1/EGFL7/EPHA2/JUNB/FZD4/TGFBR3/NTRK2/CITED2/TGFBR2/SOX17/AGGF1/EMP2/CCM2/SOX18/RIN2/YAP1/CTNNB1/RASA1/HEY1/ITGAV/SGPL1/APLNR/TNNI3/TMEM100/SMO/RAP1A/AMOT/QKI/NOTCH1/FBXW7
VAT	GOBP_FIBROBLAST_PROLIFERATION	79	0.517236	3.21161	0.00157729	0.00499961	MIF/GAS6/CDK4/S100A6/GSTP1/AQP1/FOSL2/FTH1/EMD/NDUFS4/NUPR1/MED31/PDGFRB/ABL1/IFI30/COL3A1/B4GALT7/DDR2/ZMIZ1/SFRP1/EGFR/CDKN1A/CD74/PDGFD/FN1/WAPL/IGF1/DHX9/SIRT6/TRIM32/TP53INP1/MYC/PDGFC/NGFR/CTNNB1/BMI1/PAWR/PEX2/AGT/PARP10/CD300A/PML/CCNB1/JUN/SKI
VAT	GOBP_REGULATION_OF_RESPONSE_TO_ENDOPLASMIC_RETICULUM_STRESS	79	0.581855	3.61285	0.00157729	0.00499961	DDIT3/NFE2L2/DDRGK1/RACK1/HSPA5/TMBIM6/MANF/XBP1/CREB3/UBXN1/BAG6/TXNDC12/PARK7/CAV1/NUPR1/GRINA/ERP29/DNAJB9/SERINC3/BCL2L1/WFS1/SYVN1/BCAP31/CLU/BOK/HERPUD1/UBQLN2/NR1H3/TMEM259/RNF185/BFAR/NR1H2/SGTA/UFL1/UBQLN1/USP13/PTPN1/PPP1R15A/LPCAT3/ATF6/HSPA1A/PIK3R1/FICD/USP14/COPS5/SVIP/ALOX5/NCK1/HYOU1/SIRT1/FCGR2B
VAT	GOBP_ENDOSOME_ORGANIZATION	79	0.611747	3.79845	0.00157729	0.00499961	ANXA8L1/ANXA8/TMEM9/CHMP3/CHMP2A/LAPTM4B/RAB11A/LAMTOR1/RAB7A/VPS28/RNASEK/VPS25/CHMP2B/CORO1C/TSG101/RNF26/WASH3P/VPS4A/SQSTM1/SNF8/RILP/MVB12A/CHMP1A/IST1/SNX33/PI4K2A/CHMP4B/CHMP4A/SNX3/VTA1/EEA1/CHMP6/PLEKHJ1/VPS18/HOOK2/VPS37A/CHMP5/HGS/PLEKHF1/PDCD6IP/STX6/VPS37C/VPS36/CHMP1B/RAB5B/CHMP7/SNX10/AKTIP/VAMP4/TMEM127
VAT	GOBP_VACUOLAR_LOCALIZATION	81	0.36218	2.25937	0.00157978	0.00499961	RAB34/VAMP8/BLOC1S1/LAMTOR1/S100A13/SNAPIN/VAMP3/RABGEF1/SNX6/PLEKHM2/MYH9/FAM98A/KXD1/KIF5B/NDEL1/BORCS6/DEF8/FES/ARL8B/PTGDS/SNAP23/GAB2/BLOC1S2/STXBP1/VAMP7/NR4A3/VAMP2/FGR/HMOX1/LGALS9/PTGDR/SNX4/MAP6/CD300A/STXBP2
VAT	GOBP_POSITIVE_REGULATION_OF_LIPID_BIOSYNTHETIC_PROCESS	81	0.375337	2.34145	0.00157978	0.00499961	FGF1/CAPN2/DAB2/CTDNEP1/SCARB1/CREBL2/SCAP/ADM/ANXA1/RDH10/NR1H3/ZBTB20/CCDC3/NR1H2/CD74/ELOVL5/POR/APOE/CHP1/ADGRF5/SIRT3/SORBS1/DGAT2/ACSL3/NR1D1/BMP6/MLXIPL/ABHD6/AKT1/RAB38/APOA1/FABP3/MFSD2A
VAT	GOBP_REGULATION_OF_NUCLEOTIDE_METABOLIC_PROCESS	81	0.395021	2.46424	0.00157978	0.00499961	H19/SNCA/TMSB4X/EIF6/FBP1/ARL2/JMJD8/GIT1/PDK2/VCP/NUPR1/PINK1/ENO1/DNAJC30/OGT/ZBTB20/GPD1/STAT3/TREM2/TREX1/ZBTB7A/PRKAG1/MT-CO2/APP/PID1/PARP1/IGF1/CDA/PGAM1/DDIT4/NCOR1/SIRT6/PSEN1/MYC/INSR/MLXIPL/PDK4/AK4
VAT	GOBP_NUCLEOSIDE_PHOSPHATE_CATABOLIC_PROCESS	81	0.428689	2.67427	0.00157978	0.00499961	NUDT5/ITPA/HINT1/DCTPP1/NT5C/DNPH1/DUT/VCP/NTHL1/SMUG1/NUDT3/NUDT8/TYMP/MBD4/PDE8B/PDE2A/HPRT1/PRTFDC1/DERA/UNG/NUDT7/NEIL2/PDE4A/NT5E/ACAT1/NUDT18/NEIL1/SAMHD1/CNP/ENTPD6/NUDT17/ADA/ACOT7/UPP1/NUDT16/NT5C2/DPYS
VAT	GOBP_MUSCLE_HYPERTROPHY	81	0.442759	2.76204	0.00157978	0.00499961	GATA6/HAND2/TNFRSF1A/YY1/LMNA/ATP2B4/IGFBP5/CDK9/MTPN/GATA5/CYBA/TOMM70/FOXO1/SORBS2/PARP2/SMAD3/CAMTA2/ROCK1/PARP1/PI16/ERRFI1/PDLIM5/IGF1/RGS4/GLRX3/PPP3CA/RGS2/TNFRSF1B/LEP/IL6ST/BECN1/NR4A3/LMCD1/AKAP13/ROCK2/TWF1/PPARG/MEF2A/AGT/MYOC/CAMK2D/G6PD/ATP2A2/NOTCH1/HDAC2
VAT	GOBP_REGULATION_OF_PHOSPHATASE_ACTIVITY	81	0.450626	2.81112	0.00157978	0.00499961	HSP90B1/CSNK2B/FKBP1B/HSP90AB1/LGALS3/BOD1/CALM2/CALM3/PPP1R11/CALM1/PDGFRB/GNAI2/CRY2/FKBP1A/PPP1R35/PTPA/STYXL1/TIPRL/CDK5RAP3/PPP1R12A/SMAD3/GNA12/ROCK1/NPNT/PPP1R1B/SLC39A10/CHP1/URI1/PPP1R15A/BAG4/BOD1L1/ROCK2/PPP6R3/PPP6R2/PLEK/RIPK3/MEF2C/PPP1R2/CD300A/MTOR/RGN/MGAT5/PPP1R36/NUAK1/BMP2
VAT	GOBP_POSITIVE_REGULATION_OF_PROTEIN_BINDING	81	0.48037	2.99667	0.00157978	0.00499961	VTN/BMP4/BAMBI/HSP90AB1/FLOT1/RPL11/SPON1/MARK3/RAN/CAV1/B2M/ANXA2/ABL1/ADD1/FKBP1A/POLDIP2/PPP2CA/LRP1/PPP2CB/RFNG/HSF1/PIN1/RALB/CTHRC1/DERL1/CDK5/TCF7L2/TRIM21/APP/MAPRE1/CLDN5/SPAG8/MEN1/APOE/PLXND1/RIPK2/PSEN1/HIPK2/MFNG/AKTIP/NRP1/SPPL3/TICAM1/BMP2/NMD3/MAPRE3/CAPRIN2
VAT	GOBP_MUSCLE_CELL_MIGRATION	81	0.485795	3.03051	0.00157978	0.00499961	VTN/DDR1/TPM1/NFE2L2/PARVA/MDK/AIF1/APEX1/IGFBP3/S100A11/PDGFRB/IGFBP5/RHOA/ARPC5/CORO1B/ITGB1BP1/LRP1/ANXA1/CYP1B1/PLAT/AAMP/CRK/GNA12/ROCK1/PLEKHO1/PDGFD/FGF9/IGF1/BIN3/TRIB1/ADIPOQ/AKIRIN1/NET1/NR4A3/SEMA6D/MYC/SLIT2/MIR223/GNA13/THBS4/MEF2C/AGT/GRB10/NRP1
VAT	GOBP_MONOSACCHARIDE_BIOSYNTHETIC_PROCESS	81	0.5599	3.4928	0.00157978	0.00499961	NNMT/FAM3C/FBP1/TPI1/AKR1A1/PDK2/ATF4/MST1/PGK1/WDR5/C1QTNF3/KAT2A/CLK2/RBP4/FOXO1/OGT/GPD1/PGD/RANBP2/SLC25A1/PGM1/ARPP19/USP7/PGP/ZNF692/SESN2/PC/PCK1/GPI/ACADM/SDHAF3/PFKFB1/DGAT2/ADIPOQ/LEP/PCK2/SLC25A13/ATF3/CRY1/CHST15/FAM3A/SLC37A4/PPP4R3B/GPT/G6PC3/PGAM2/AKR1B1/SLC25A10/DDB1/SLC25A12/RGN/G6PD
VAT	GOBP_UBIQUITIN_DEPENDENT_ERAD_PATHWAY	81	0.60587	3.77957	0.00157978	0.00499961	FBXO2/HSP90B1/UBXN4/NFE2L2/SEC61B/RNF5/HSPA5/DNAJB12/OS9/CANX/BAG6/VCP/EDEM2/CAV1/DNAJB9/CALR/STUB1/FBXO17/AUP1/DERL2/WFS1/SYVN1/BCAP31/UBE2J2/RHBDD2/TMUB1/HERPUD1/UBQLN2/DERL1/RNF185/ERLEC1/STT3B/UBE2J1/DNAJB2/SGTA/TMEM129/TRIM13/UBQLN1/CCDC47/FAF2/ERLIN2/ERLIN1/UBE2G2/UBE4A/FAM8A1/SEL1L/MAN1B1/USP14/PSMC6/JKAMP/TMUB2/SVIP/MAN1A1/FAF1
VAT	GOBP_REGULATION_OF_TRANSLATIONAL_INITIATION	81	0.658176	4.10587	0.00157978	0.00499961	C8orf88/EIF1/EIF4EBP3/EIF1B/HSPB1/EIF4EBP1/EIF3K/EIF5/NPM1/RPL13A/EIF5B/POLR2G/EIF4H/RBM4/DHX29/EIF4G1/EIF3B/DDX1/ATF4/EIF3H/YTHDF2/PPP1CA/PAIP2/KHDRBS1/NCBP2/CDC123/TPR/DNAJC3/EIF2AK1/EIF4B/MIF4GD/EIF4G2/EIF4A2/EIF4EBP2/EIF2B2/CSDE1/YTHDF1/EIF2S1/EIF2AK4/EIF2B5/BZW1/LARP1/HABP4/TMED2/PAIP1/GLE1/PPP1R15A/BZW2/ALKBH1/EIF4G3/YTHDF3/EIF3E/METTL3/FMR1/IMPACT/MTOR/MTIF2/DDX3X/CTIF/NCK1
VAT	GOBP_ACTIVATION_OF_CYSTEINE_TYPE_ENDOPEPTIDASE_ACTIVITY_INVOLVED_IN_APOPTOTIC_PROCESS	80	0.381968	2.37461	0.00158983	0.00499961	BEX3/SNCA/FAM162A/IFT57/PYCARD/S100A9/MTCH1/S100A8/RACK1/BAD/DAP/ANP32B/VCP/HSPD1/MUL1/HSPE1/PDCD2/PDCD6/CASP4/BOK/CASP1/SMAD3/DLC1/CTSH/DIABLO/RPS27L/CYCS/LAPTM5/BID/ST20/AIFM1/NGFR/PPARG
VAT	GOBP_PRODUCTION_OF_MOLECULAR_MEDIATOR_INVOLVED_IN_INFLAMMATORY_RESPONSE	80	0.392011	2.43705	0.00158983	0.00499961	H19/VAMP8/SIRPA/PYCARD/CUEDC2/RPS19/CHID1/PBXIP1/VAMP3/MAPK14/PRDX2/SNX6/GRN/ALOX5AP/APOD/BAP1/KPNA6/STAT3/TREM2/PLD3/MYD88/CD36/PER1/SNAP23/APPL1/VAMP7/PDCD4/LEP/VAMP2/LILRB4/SNX4/ZC3H12A/GPSM3/IL17D/APPL2/ALOX5/TICAM1/SLAMF8/NCF1/SYK/TLR4
VAT	GOBP_NEGATIVE_REGULATION_OF_CELL_CYCLE_G1_S_PHASE_TRANSITION	80	0.417252	2.59396	0.00158983	0.00499961	PKD2/CTDSPL/CTDSP1/GPNMB/CDK2AP2/PRMT2/RPL26/TRIAP1/CCL2/RPA2/CTDSP2/APBB1/SLFN11/WAC/PTEN/FBXO7/TREX1/FHL1/CDKN1A/PRKDC/METTL13/CDKN2D/MEN1/JADE1/RPS27L/KANK2/CDKN2B/MUC1/CCND1/ZNF655/FBXO31/CDKN1B/FAM107A/PLK2/MIR10A/GJC2/NACC2/ACVR1/PML/CDK2/RBL2/KLF4
VAT	GOBP_POSITIVE_REGULATION_OF_SMOOTH_MUSCLE_CELL_PROLIFERATION	80	0.472963	2.9403	0.00158983	0.00499961	BMP4/ID2/GJA1/AIF1/PHB/MFN2/PDGFRB/GNAI2/IGFBP5/MMP2/THBS1/MNAT1/CYBA/IL18/IRAK1/MYD88/MAP3K5/MEF2D/PDGFD/FGF9/RBPMS2/SMPD3/IGF1/STAT1/FOXJ2/TGFBR2/NR4A3/ZNF143/MYC/S1PR1/AKT1/HMOX1/IL6R/HBEGF/AGT
VAT	GOBP_ENERGY_RESERVE_METABOLIC_PROCESS	80	0.491329	3.05448	0.00158983	0.00499961	GFPT2/PHLDA2/IGF2/PTGES3/GAA/GYG1/PPP1CA/PPP1R1A/UGP2/POMC/PPP1R3C/PYGB/GYG2/STBD1/INPP5K/PYGL/PPP1CB/PID1/PPP1CC/KHK/STK40/IGF1/ADGRF5/ACADM/SORBS1/EPM2AIP1/PCDH12/GBE1/PHKB/LEP/IL6ST/GYS1/NR1D1/MYC/RB1CC1/INSR/AKT1/PFKM/PPP1R2/PHKA2/PHKG2/MTOR
VAT	GOBP_REGULATION_OF_ATP_METABOLIC_PROCESS	80	0.51175	3.18143	0.00158983	0.00499961	H19/SNCA/FIS1/TMSB4X/EIF6/TSPO/FBP1/ARL2/JMJD8/GIT1/COX7A2/VCP/UQCC2/NUPR1/PINK1/COX7A2L/SHMT2/SLC25A23/RHOA/ENO1/COX7A1/DNAJC30/OGT/ZBTB20/GPD1/STAT3/TREM2/TREX1/ZBTB7A/PRKAG1/MT-CO2/APP/PID1/PARP1/DNAJC15/IGF1/PPIF/PGAM1/DDIT4/NCOR1/DNM1L/SIRT6/PSEN1/MYC/INSR/MLXIPL/AK4
VAT	GOBP_MYOBLAST_DIFFERENTIATION	83	0.405313	2.54497	0.0015949	0.00499961	ID3/BMP4/BOC/DDIT3/ZFP36L1/RBPJ/LGALS1/IGFBP3/MAPK14/EPAS1/SRA1/DDX17/TNFSF14/IL18/DDX5/FLOT2/ISL1/ITGB1/PLEC/TCF7L2/XKR8/BTG1/MAP3K5/SRF/CDON/LRRC8A/REST/IGF1/AKIRIN1/SOX15/MAML1/MBNL1
VAT	GOBP_REGULATION_OF_EPITHELIAL_CELL_APOPTOTIC_PROCESS	83	0.413229	2.59467	0.0015949	0.00499961	H19/GAS6/KDR/ZFP36L1/NFE2L2/BAD/MDK/CAST/RAMP2/SFRP4/NUPR1/ABL1/GSN/CCL2/THBS1/FOXO3/WFS1/ECSCR/TNIP2/BOK/EIF2S1/TCF7L2/ANGPTL4/CD248/SEMA5A/ICAM1/AKR1C3/CDH5/ZFP36/GPER1/PDCD4/SRSF6/PIAS4/YAP1/HMOX1/PRKCI/RGCC/KRIT1/ARRB2/CD40/HLA-G/ANGPT1/TNFAIP3/TEK
VAT	GOBP_CELL_ADHESION_MEDIATED_BY_INTEGRIN	83	0.413695	2.5976	0.0015949	0.00499961	VTN/PODXL/DPP4/EFNA1/SFRP2/ITGB5/CIB1/ITGB1BP1/CYP1B1/ITGAE/ITGB1/CRK/EPHA2/ITGA5/ITGAM/WNK1/ITGB4/NPNT/PLPP3/CRKL/ICAM1/ITGA7/PIEZO1/EXT1/ITGB2/MUC1/SNAI2/CCL21/ADA/JAM3/SWAP70/ITGA6/FERMT3/ITGAV/PTPN11/FBN1
VAT	GOBP_REGULATION_OF_VIRAL_GENOME_REPLICATION	83	0.445915	2.79991	0.0015949	0.00499961	SLPI/IFITM3/IFITM2/BANF1/BST2/STAU1/TRIM28/IFITM1/APOBEC3C/MPHOSPH8/PPIA/PABPC1/PPIH/IFI16/ILF3/SRPK2/ISG15/IFIT1/PLSCR1/TOP2B/ZNFX1/INPP5K/ADAR/LARP1/N4BP1/PPIE/TNIP1/OAS1/MX1/CNOT7/SRPK1/ZC3HAV1/PPID/RAD23A/IFIT5/PARP10/VAPB/DDB1/IFIH1/PKN2/NOTCH1/DDX3X/TARBP2/TMEM39A/ADARB1/SETDB1/APOBEC3B/CCL5
VAT	GOBP_MEMBRANE_DOCKING	83	0.452669	2.84232	0.0015949	0.00499961	EZR/VAMP8/RAB13/MOSPD3/AHCYL1/RAB7A/VAMP3/CALM1/STX10/VTI1B/ESYT1/STX8/YKT6/RAB10/SCFD2/RALB/MSN/PEX16/SNX3/STX16/ESYT2/VMP1/STX12/SNAP29/PSEN2/STX4/CAV2/ROCK1/USO1/STX5/ICAM1/VPS18/CHP1/STXBP1/VCAM1/RAB8A/STX6/RABEPK/PLEK/PACS2/CEP290/STX2/RAB8B/VAPB/STXBP2
VAT	GOBP_LIPID_STORAGE	83	0.467764	2.9371	0.0015949	0.00499961	C3/ALKBH7/BSCL2/CAV1/CIDEA/EHD1/CRY2/SCARB1/GBA/NFKB1/AUP1/NFKBIA/PNPLA2/PLIN2/HEXB/HILPDA/NR1H3/TREM2/PLIN3/SREBF2/CD36/NR1H2/GM2A/LPL/MEST/SQLE/ABHD5/DGAT1/APOE/OSBPL8/STAT5B/CDS2/DGAT2/CES1/LEP/ZFYVE1/CRY1/ACACB/ITGAV/PPARG/APOA1/NRIP1/ZC3H12A/RNF213/LDAH/ACVR1C/FBXW7/ABCA1/PLIN5/SIRT1/OSBPL11
VAT	GOBP_NEGATIVE_REGULATION_OF_CYSTEINE_TYPE_ENDOPEPTIDASE_ACTIVITY	83	0.472657	2.96782	0.0015949	0.00499961	GAS6/SNCA/PRDX5/AQP1/IGBP1/SFRP2/CAST/DHCR24/LAMTOR5/PIH1D1/CRYAB/PARK7/SIAH2/GPX1/TRIAP1/IFI16/CARD16/MAP2K5/THBS1/IFI6/TNFSF14/NOL3/CST7/BIRC2/PRDX3/PCID2/ARL6IP1/USP47/NR4A1/CDKN2D/POR/CD44/DNAJB6/GPI/RNF34/PLAUR/FNIP1/BCL2L12/AKT1/BIRC3/ARRB2/KLF4/CAAP1/SH3RF1/DDX3X
VAT	GOBP_FOCAL_ADHESION_ASSEMBLY	83	0.520046	3.26538	0.0015949	0.00499961	SDC4/TRIP6/S100A10/KDR/ACTG1/RAC1/THY1/PTPRA/RHOD/SLK/CTTN/RHOA/ABL1/CORO1C/EFNA5/POLDIP2/MAP4K4/THBS1/APOD/FERMT2/ITGB1BP1/ACTN1/PTEN/SFRP1/PTK2B/LDB1/LIMCH1/VCL/DMTN/SMAD3/DLC1/ROCK1/DAPK3/DUSP22/DUSP3/SORBS1/ACVRL1/CORO2B/BCR/FAM107A/ROCK2/ARHGEF7/MACF1/PHLDB2/NRP1/MYOC/COL16A1/TAOK2/GPM6B
VAT	GOBP_CELLULAR_RESPONSE_TO_HYDROGEN_PEROXIDE	83	0.541452	3.39979	0.0015949	0.00499961	SIRPA/AQP1/NFE2L2/RPS3/RACK1/SIGMAR1/TXN/MET/APEX1/OSER1/PARK7/MAP1LC3A/PINK1/KLF2/STAT6/ABL1/FOXO3/RELA/PCNA/PDCD10/ANXA1/NQO1/CYP1B1/HSF1/ZNF580/STK26/STK25/IL18BP/ENDOG/AXL/RHOB/TRAP1/MAP3K5/PDGFD/SMPD3/PPIF/CAT/PYCR1/SETX/BECN1/NET1/NR4A3/BNIP3/AIFM1/RIPK3/PAWR/RIPK1/IMPACT
VAT	GOBP_ENDOPLASMIC_RETICULUM_ORGANIZATION	83	0.569183	3.57392	0.0015949	0.00499961	LMAN2/SEC61A1/MOSPD3/JAGN1/REEP5/WDR83OS/EMC6/CAMLG/REEP1/SEC31A/VAPA/BAG6/EMC4/EMC7/EMC9/LMAN1/LMAN2L/ESYT1/TRAM1/RTN4/RAB10/RAB18/MMGT1/GET4/EMC8/UBL4A/EMC3/STX18/RTN3/ESYT2/TOR1B/ZBED3/CAV2/SGTA/BNIP1/ARL6IP1/REEP4/SEC16A/ATL1/TMED2/REEP3/CCDC47/SHTN1/ZFYVE27/DNM1L/LPCAT3/SMPD4/ATL3/EMC2/VAPB/TRAM2/RAB3GAP1/REEP6
VAT	GOBP_CHEMOKINE_PRODUCTION	93	0.357299	2.30321	0.00161031	0.00499961	CXCL6/MIF/SIRPA/PYCARD/GSTP1/HMGB1/AIF1/MBP/CSF1R/MUL1/C1QTNF3/MAP2K5/APOD/IL18/SIGIRR/TREM2/ARG2/EPHA2/MYD88/APP/LPL/CD74/ACKR1/EGR1/OAS1/RIPK2/ADIPOQ/SNAI2/TRIM32/HMOX1/LGALS9/LILRB4/IL6R/KLF4/TWIST1/SOCS5/TICAM1/DDX3X/SYK/TLR4/AGER
VAT	GOBP_DICARBOXYLIC_ACID_METABOLIC_PROCESS	93	0.369788	2.38371	0.00161031	0.00499961	GRHPR/GLUL/MDH2/FPGS/MTHFS/IDH3B/SHMT2/ACOT8/ATIC/NIT2/MTHFD1L/GLUD1/ASS1/PHYH/KYAT3/ME3/OGDH/GOT1/SDHB/ACLY/SLC19A1/MDH1/ALDH4A1/MRPS36/HAAO/ALDH18A1/ADHFE1/PCK1/SUCLA2/AASDHPPT/ALDH1L1/FH/SDHAF3/ME1/GPT2/PCK2/IDH2/QPRT/OAT/SDHA/IDH1/D2HGDH/ACOT4/GLS/SLC25A12/GOT2/MTHFD1
VAT	GOBP_THIOESTER_METABOLIC_PROCESS	91	0.387496	2.48845	0.00161031	0.00499961	SNCA/PMVK/ELOVL1/PDK2/ACSL5/ACOT8/PPCS/PPT1/MPC2/TECR/NUDT8/PDHA1/PPT2/OGDH/ACSS2/SLC25A1/GPAT4/ACSF2/ACLY/ACOT2/DGAT1/ELOVL5/NUDT7/ACSL4/GLYAT/PDHB/SUCLA2/GCDH/ACSL1/GPAM/DLD/ACAT1/OXSM/DGAT2/ACSL3/ACOT1/ACSM5/ACACB/PDK4/ACOT7/SUCLG2/ELOVL3/HSD17B4/ACOT4/MVD
VAT	GOBP_NEGATIVE_REGULATION_OF_PROTEIN_BINDING	93	0.387374	2.49708	0.00161031	0.00499961	SLPI/ID1/DAB2/PTPRF/RACK1/TMBIM6/GTF2F1/PARK7/CAV1/B2M/PPP1CA/STUB1/DVL1/CARD16/ACTB/ADAM15/LRPAP1/CAMK1/MAPK3/CSNK1E/ITGB1BP1/PIN1/RALB/CTNNBIP1/KDM1A/IFIT1/CDKN1A/IFIT2/ADNP/ROCK1/DNAJB2/DTNBP1/TFIP11/DHRS7B/NFATC4/ADIPOQ/ADRB2/NES/GOLGA2/AKT1
VAT	GOBP_COLLAGEN_METABOLIC_PROCESS	93	0.412652	2.66002	0.00161031	0.00499961	BMP4/MMP23B/SUCO/CTSK/CST3/COL1A2/COL1A1/SERPINH1/EMILIN1/MMP28/TNXB/ENG/PDGFRB/MMP2/TGFB3/LARP6/MRC2/MMP19/TNS2/VIM/ADAM15/CTSB/PLOD3/MFAP4/CTSL/FURIN/ITGB1/CYGB/MMP24/VIPAS39/PEPD/P3H3/ERRFI1/SMPD3/RCN3/ADAMTS2
VAT	GOBP_POSITIVE_REGULATION_OF_LEUKOCYTE_CHEMOTAXIS	93	0.41455	2.67225	0.00161031	0.00499961	PTN/GAS6/RAC1/RARRES2/MDK/HMGB1/AIF1/CREB3/CALR/VEGFB/CSF1R/THBS1/CXCL12/MAPK3/TNFSF14/C3AR1/ZNF580/PTK2B/WNK1/C1QBP/CD74/LGMN/OXSR1/CMKLR1/DNM1L/CSF1/AKIRIN1/CCR1/CCL21/SWAP70/CCL4/LGALS9/THBS4/VEGFC/IL6R/STK39/GPSM3/CXCL10/CAMK1D/SPI1/CCL3/RAC2/MAPK1/CCL5/IL34/CCL7/VEGFD/S100A14/XCL2
VAT	GOBP_MAINTENANCE_OF_PROTEIN_LOCATION	91	0.537421	3.45125	0.00161031	0.00499961	PKD2/NBL1/TMSB4X/HSPA5/TSPO/YWHAB/PSMD10/SRI/SKP1/ARL2BP/ARL2/TXN/OS9/KDELR3/PARK7/CAV1/RER1/GPAA1/PINK1/GOPC/KDELR2/GSN/NFKBIA/FLNA/KEAP1/GET4/TMSB10/HK1/TOPORS/HNRNPU/CDK5/TWF2/CIZ1/INSIG1/CD4/KDELR1/GOLPH3/SUN2/CHCHD10/CCDC22/SUN1/BBS4/DBN1/VPS13D/TAF3/SRGN/SUPT7L/MDFI/AKT1/TWF1/SUFU/FBN1/NFKBIE/PML/TMSB15A/FAF1
VAT	GOBP_CELLULAR_RESPONSE_TO_UNFOLDED_PROTEIN	93	0.58717	3.78499	0.00161031	0.00499961	SERP1/DDIT3/NFE2L2/DDRGK1/RACK1/HSPA5/TMBIM6/DAXX/XBP1/CREB3/OS9/HSPA8/VCP/ATF4/HSPD1/DNAJB9/OPTN/STUB1/SERP2/DERL2/WFS1/MBTPS1/RHBDD2/CDK5RAP3/HSF1/BOK/HERPUD1/BAG3/EIF2S1/DERL1/ERLEC1/HSPA9/CREB3L4/BFAR/HSPB8/UFL1/TMED2/PTPN1/PARP16/PPP1R15A/ATF3/CCND1/ATF6/HERPUD2/HSPA1A/QRICH1/ERMP1/HSPA6/PIK3R1/FICD/RHBDD1/HSPA14/CREB3L2/COPS5/VAPB/HSPA1B/TBL2
VAT	GOBP_RESPONSE_TO_CAMP	88	0.415992	2.64998	0.0016129	0.00499961	EZR/GATA6/WT1/AQP9/PKD2/BSG/COL1A1/ZFP36L1/AQP1/HSPA5/APEX1/NDUFS4/AKAP9/IGFBP5/MMP19/ASS1/CYP1B1/PLAT/BIRC2/KDM1A/GPD1/PTK2B/PENK/DMTN/PDE2A/PER1/INPP5K/APP/RAPGEF3/STAT1/PCK1/INHBB/CDO1/PFKFB1/ADIPOQ/AREG/RAPGEF1/THBD/FOSL1/FDX1/ITPR2/CRHBP/RAP1A/STC1/RAP1B/FOS/OXT
VAT	GOBP_NEGATIVE_REGULATION_OF_NF_KAPPAB_TRANSCRIPTION_FACTOR_ACTIVITY	88	0.436028	2.77762	0.0016129	0.00499961	TCEAL7/CD200/DDIT3/TMSB4X/PYCARD/BCL3/PSMD10/DAP/PTGIS/COMMD1/TAX1BP1/RBCK1/COMMD6/PRMT2/PRDX2/MAP2K5/NFKBIA/BRMS1/COMMD7/MTURN/PPP2CB/CDK5RAP3/CYP1B1/SETD6/IRAK1/ANXA4/TRIM21/NFKBIL1/ARRB1/USP7/UFL1/CCDC22/CAT/CHP1/RWDD3/CMKLR1/PIAS4/ADORA3/TRIM37/ZC3H12A/PARP10/ARRB2/FAF1/KLF4/LRRC14/IRAK3/PELI1/SPI1
VAT	GOBP_REGULATION_OF_EPITHELIAL_TO_MESENCHYMAL_TRANSITION	94	0.43003	2.78304	0.0016129	0.00499961	PDPN/BMP4/SPRY1/EFNA1/DAB2/BAMBI/COL1A1/MDK/SFRP2/MCRIP1/SDHAF2/ENG/TGFB3/TGFB1I1/SDCBP/FUZ/PPP2CA/FERMT2/ADIPOR1/PTEN/ISL1/SFRP1/TCF7L2/MAD2L2/WWTR1/SMAD3/GLIPR2/DAG1/PHLDB1/TGFBR2/SPRY2/SPRED2/VASN/CTNNB1/OLFM1/RGCC/TGFBR1/ACVR1/PHLDB2/MTOR/TWIST1/LOXL2/ZNF703/NOTCH1/HDAC2/BMP2
VAT	GOBP_CELLULAR_RESPONSE_TO_UV	88	0.462578	2.94674	0.0016129	0.00499961	TIMP1/CRIP1/AQP1/XPA/NPM1/ATF4/YY1/COPS9/RPL26/MMP2/TRIAP1/CARD16/RUVBL2/XPC/ERCC1/PCNA/MFAP4/SMPD1/C9orf116/KDM1A/EIF2S1/EIF2AK4/TREX1/CDKN1A/HYAL2/TMEM161A/N4BP1/PARP1/USP47/POLD3/NFATC4/PPID/HYAL1/ST20/TP53INP1/MYC/CUL4B/PIK3R1/RHBDD1/METTL3/FMR1/IMPACT/DDB1/NOC2L/DDB2/NSMCE3
VAT	GOBP_NEGATIVE_REGULATION_OF_MRNA_METABOLIC_PROCESS	88	0.480214	3.05909	0.0016129	0.00499961	HNRNPAB/TOB1/SAP18/NELFE/HNRNPD/YBX3/RBM42/CIRBP/SRSF9/YBX1/MAPK14/HNRNPC/PABPC1/CDK9/THRAP3/RNF40/SRSF7/SRSF10/RBM10/RNF20/NBAS/HNRNPK/PCBP4/SUPT5H/CTR9/RBMX/SYNCRIP/PTBP1/CSDE1/HNRNPU/MYD88/LARP1/RNPS1/TARDBP/SECISBP2/C1QBP/MAPKAPK2/HNRNPA2B1/DHX9/PAIP1/ZFP36/HNRNPA0/FUS/SRSF6
VAT	GOBP_POSITIVE_REGULATION_OF_PROTEASOMAL_UBIQUITIN_DEPENDENT_PROTEIN_CATABOLIC_PROCESS	88	0.50355	3.20775	0.0016129	0.00499961	DAB2/NFE2L2/GABARAP/DDRGK1/RACK1/RBX1/HSPBP1/SUMO2/PSMD10/VCP/CAV1/ZFAND2A/SUMO1/STUB1/GBA/DVL1/KEAP1/BCAP31/CSNK1E/USP5/CLU/HECTD1/HERPUD1/UBQLN2/CSNK1A1/PIAS1/ZER1/DNAJB2/SGTA/BBS7/TRIB2/RCHY1/RNF19B/UBQLN1/MKRN2/CEBPA/TRIB1/ANKIB1/SIRT2/NUB1/SIRT6/PSEN1/RAD23A/HSPA1A/AKT1/DDA1/RNF19A/AXIN1/HSPA1B/SOCS5/SH3RF3/SH3RF1
VAT	GOBP_CELL_DEATH_IN_RESPONSE_TO_OXIDATIVE_STRESS	88	0.512709	3.26609	0.0016129	0.00499961	NFE2L2/SOD1/HSPB1/RACK1/NONO/SIGMAR1/HTRA2/TXN/MET/PPIA/ATF4/PARK7/STK24/PINK1/GPX1/ABL1/P4HB/FYN/GBA/ARL6IP5/ZNF622/SFPQ/FOXO3/PDCD10/NOL3/CYP1B1/FBXO7/STK26/STK25/TREM2/GFER/ENDOG/DIABLO/TRAP1/MAP3K5/BAG5/MCL1/PARP1/REST/UBQLN1/PYCR1/NR4A3/AKT1/CTNNB1/NCOA7/OXR1/PAWR/RIPK1/NME5/PML
VAT	GOBP_REGULATION_OF_ACTOMYOSIN_STRUCTURE_ORGANIZATION	94	0.505213	3.2696	0.0016129	0.00499961	SDC4/S100A10/ACTG1/RAC1/TJP1/TPM1/ASAP3/RHOC/WASF2/MET/SORBS3/PFN1/RHOA/ABL1/TGFB3/PFN2/PXN/FERMT2/ITGB1BP1/SFRP1/MKKS/TESK1/LIMCH1/STMN1/SMAD3/CD47/DLC1/LPAR1/INPP5K/CGNL1/ROCK1/PPFIA1/BBS4/RAPGEF3/CORO2B/PAK1/WNT11/FHOD1/BAG4/ARAP1/S1PR1/ARHGEF15/ARHGEF10L/CDC42/AKAP13/ROCK2/PIK3R1/APOA1/RGCC/TGFBR1/PHLDB2/NRP1/MYOC/F11R/MTOR
VAT	GOBP_MITOCHONDRIAL_RESPIRATORY_CHAIN_COMPLEX_ASSEMBLY	88	0.704932	4.49061	0.0016129	0.00499961	NDUFS5/NDUFA11/NDUFAF3/COA4/NDUFB7/NDUFA13/TMEM126A/NDUFB10/COX14/PET117/NDUFC1/NDUFA6/NDUFS3/SURF1/COA3/NDUFB9/NDUFA8/NDUFB8/NDUFA12/NDUFAB1/NDUFAF2/NDUFB4/NDUFS8/UQCRFS1/TMEM126B/NDUFB11/NDUFB2/NDUFB6/NDUFS4/UQCC2/NDUFA1/SDHAF2/BCS1L/MT-ND4/SMIM20/CHCHD4/COA5/NDUFC2/SDHAF1/NDUFA2/COX20/NDUFA10/NDUFAF4/MT-ND1/NDUFS2/UQCC3/IMMP2L/NDUFB1/NDUFA3/OXA1L/NDUFS7/PET100/COX16/MT-ND6/COX17/MT-ND5/SAMM50/…
VAT	GOBP_PROTEIN_LOCALIZATION_TO_CHROMOSOME	87	0.355597	2.25931	0.00161551	0.00499961	TPP1/BOD1/XRCC5/PIH1D1/SPIDR/GNL3/VCP/CCT4/CCT2/TCP1/SGF29/CCT7/RAD21/TERF2IP/CCT6A/RUVBL2/NABP2/RPA2/CCT5/CCT3/ACD/DKC1/CCT8/IK/PARP3/RPA1/ATRX/NIPBL/IFFO1/PINX1/BUB3
VAT	GOBP_REGULATION_OF_NOTCH_SIGNALING_PATHWAY	87	0.388437	2.46796	0.00161551	0.00499961	CHAC1/YTHDF2/GATA5/NFKBIA/MESP1/BCL6/ITGB1BP1/PDCD10/RFNG/ZMIZ1/RITA1/EGFL7/STAT3/ZBTB7A/SREBF2/SLC35C1/ARRB1/HES1/WWP2/TSPAN15/IL6ST/POSTN/SLC35C2/CDK3/DTX1/MFNG/AKT1/YAP1/HEY1/PRKCI/ARRDC1/TM2D3/NEPRO/METTL3/POGLUT1/TSPAN5/SYNJ2BP/GALNT11/NOTCH1/CCNC/FBXW7
VAT	GOBP_MIDBRAIN_DEVELOPMENT	87	0.400372	2.54379	0.00161551	0.00499961	HSPA5/DYNLL1/SFRP2/WLS/YWHAH/NDUFS3/YWHAQ/COX6B1/CALM2/CALM3/CKB/YWHAE/CALM1/UQCRQ/MBP/RHOA/ACTB/KAT2A/GLUD1/CSNK1E/MAOB/SFRP1/HES1/FGF9/SEC16A/BASP1/UCHL5/NDRG2/MAPKAP1/CMA1/SIRT2/SMAD1/ZNF148/NR4A2/CNP/CDC42/CTNNB1/RYK
VAT	GOBP_GLYCOSYL_COMPOUND_METABOLIC_PROCESS	87	0.407523	2.58922	0.00161551	0.00499961	DNPH1/APRT/NME4/AKR1A1/DGUOK/ERH/APOBEC3C/AKR7A2/GLA/GBA/MACROD1/ATIC/FUCA1/FUCA2/NAGA/GBA2/TYMP/NT5C3A/AKR1C2/TK2/HPRT1/PRPS1/GUSB/PRTFDC1/DERA/NUDT1/TYW1/DTYMK/UCKL1/CDA/AKR1C3/ICMT/PRPS2/CDADC1/NT5E/AKR1C1/ADA/ADK/OARD1/UPP1/PTGDR/NT5C2/NME5/AKR1B1
VAT	GOBP_REGULATION_OF_RESPONSE_TO_OXIDATIVE_STRESS	87	0.549431	3.49084	0.00161551	0.00499961	H19/NFE2L2/SOD1/HSPB1/RACK1/NONO/FBLN5/HTRA2/TXN/MET/PPIA/ATF4/PARK7/HEBP2/PINK1/GPX1/ABL1/P4HB/FYN/SFPQ/FOXO3/NOL3/FBXO7/STK26/TREM2/GFER/ENDOG/PNPLA8/CD36/AIFM2/TRAP1/BAG5/MCL1/PARP1/REST/SESN1/SESN2/UBQLN1/ACOX2/PYCR1/MAPKAP1/NR4A3/GGT7/AKT1/CTNNB1/NCOA7/OXR1/PAWR/RIPK1/NME5
VAT	GOBP_REGULATION_OF_RHO_PROTEIN_SIGNAL_TRANSDUCTION	84	0.367551	2.30241	0.00162075	0.00499961	HEG1/EPS8L1/RAC1/FLOT1/RALBP1/MET/ARHGDIA/PDGFRB/ABL1/TNFAIP1/COL3A1/BCL6/PDCD10/RASIP1/ITGB1/STMN1/KCTD10/DLC1/LPAR1/ARRB1/EPS8/ARHGDIB/EPS8L2/APOE/ARHGAP35/ARHGEF2/ARHGEF3/KANK2/NET1/BCR/LPAR6/AKAP13/CDC42SE1/MYO9B/APOA1/KANK1/NRP1/MYOC/F11R/CUL3/GPR4
VAT	GOBP_PYRIMIDINE_CONTAINING_COMPOUND_METABOLIC_PROCESS	84	0.389994	2.443	0.00162075	0.00499961	NME2/NME3/DCTPP1/NT5C/DCTD/NME1/DUT/NME4/ERH/APOBEC3C/DPYSL3/NTHL1/SMUG1/UCK1/THTPA/TYMP/NT5C3A/MBD4/TK2/DPYSL2/PRPS1/TBPL1/AK3/SLC25A19/UNG/DTYMK/UCKL1/NEIL2/CDA/CDADC1/NEIL1/CMPK1/UPP1/SLC19A3/NME5/DPYS/MTOR/UMPS/NME7/MAPK1/APOBEC3B/SHMT1/NT5M/UPRT
VAT	GOBP_POSITIVE_REGULATION_OF_CHROMOSOME_ORGANIZATION	86	0.405598	2.56613	0.00162075	0.00499961	HNRNPA1/HNRNPD/TRIM28/XRCC5/MPHOSPH8/GNL3/SSBP1/CCT4/CCT2/TCP1/CCT7/RAD21/CCT6A/NABP2/TPR/SFPQ/CCT5/NUMA1/CCT3/ERCC1/ACD/DKC1/MAPK3/RAD50/CCT8/PPP1R10/ATRX/PNKP/HNRNPA2B1/NBN/SIRT6/MAD2L1BP/SMC2/CTNNB1/SLX1A/HMBOX1/PML/FEN1/CDK2/NSMCE2/NEK7/MAPK1/SETDB1/SLX1B/ZNF304/SMC5/TNKS2/ATF7IP
VAT	GOBP_LAMELLIPODIUM_ORGANIZATION	86	0.417463	2.6412	0.00162075	0.00499961	PDPN/RAC1/WASF2/RHOD/BRK1/CTTN/CYFIP1/CAPZB/ARPC5/CORO1C/ARPC2/CORO1B/ITGB1/EPHA2/VCL/TWF2/DMTN/ARFIP2/GOLPH3/PLEKHO1/ABLIM1/ABI3/CD44/ABLIM3/WASF1/BIN3/SNX2/ABI1/WASF3/NUP85/AKIRIN1/ENPP2/ARHGEF6/S1PR1/CDC42/SLIT2/ARHGEF7/PIK3R1/TWF1/ACTR3/KANK1/SNX1/MTOR/ACTR2/RAC2/NCK1/SRGAP2/CARMIL1
VAT	GOBP_NEGATIVE_REGULATION_OF_AUTOPHAGY	84	0.440959	2.76225	0.00162075	0.00499961	SNCA/RNF5/TSPO/FEZ2/NRBP2/DAP/PHF23/SNRNP70/MET/QSOX1/EIF4G1/RRAGA/NUPR1/PINK1/WDR6/POLDIP2/USP36/EIF4G2/ATG7/RASIP1/CTSA/CHMP4B/CHMP4A/STAT3/TREM2/MCL1/LEP/SIRT2/BECN1/KLHL22/GOLGA2/AKT1/CPTP/EIF4G3/HMOX1/IL10RA/USP30/KIF25/MTOR/TAB2/SCFD1/UBQLN4/TMEM39A/EHMT2/HERC1/TBC1D14/PIK3CA
VAT	GOBP_NEGATIVE_REGULATION_OF_VIRAL_PROCESS	86	0.441716	2.79464	0.00162075	0.00499961	SLPI/LY6E/IFITM3/IFITM2/BANF1/LARP7/BST2/TRIM28/IFITM1/APOBEC3C/MPHOSPH8/PPIA/IFI16/GSN/ILF3/SRPK2/ISG15/IFIT1/PLSCR1/SNX3/ZNFX1/INPP5K/TRIM21/N4BP1/TNIP1/TRIM13/HEXIM1/TRIM26/OAS1/MX1/STAT1/SRPK1/ZC3HAV1/ZFP36/TRIM27/MID2/TRIM32
VAT	GOBP_POSITIVE_REGULATION_OF_DNA_REPAIR	86	0.458864	2.90313	0.00162075	0.00499961	RPS3/MORF4L2/TRIM28/MGMT/HMGB1/SPIDR/MORF4L1/XRCC1/ACTB/RUVBL2/BABAM1/RBBP8/VPS72/PCNA/MEAF6/KAT5/PARP3/EYA2/MRGBP/CEBPG/MMS19/EGFR/DMAP1/UBE2V2/MAD2L2/PNKP/TMEM161A/PRKDC/PARP1/ZCWPW1/UBE2N/WDR48/BRD8/DHX9/ACTL6A/KMT5B/FUS/YEATS4/POGZ/WRAP53/RNF168/SETMAR/BRCC3
VAT	GOBP_RNA_EXPORT_FROM_NUCLEUS	84	0.494516	3.09774	0.00162075	0.00499961	PABPN1/HNRNPA1/NXT1/THOC7/RBM15B/RAN/NPM1/POLDIP3/DDX39B/YTHDC1/SRSF3/SARNP/KHDRBS1/IWS1/NCBP2/SSB/TPR/NUP214/ALKBH5/CHTOP/ENY2/THOC2/NXF1/DDX19B/RAE1/ZC3H11A/SMG5/THOC6/UPF2/PCID2/SMG7/UPF1/HNRNPA2B1/DHX9/GLE1/DDX39A/AKAP8L/NUP85/AGFG1/POM121/NUP153/ALYREF/NUP88/POM121C/SUPT6H/THOC1/PHAX/NUP62/CPSF6/MCM3AP/NUP160
VAT	GOBP_NUCLEOSIDE_TRIPHOSPHATE_METABOLIC_PROCESS	86	0.505807	3.20013	0.00162075	0.00499961	H19/IMPDH2/NME2/TMSB4X/ITPA/NME3/DCTPP1/STOML2/NME1/DUT/NME4/DGUOK/NUDT2/RAN/VCP/PINK1/RHOA/ALDOA/AK1/ATP6V0C/ENO1/MT-ATP6/UCK1/UQCC3/RHOQ/DNAJC30/TREM2/MT-ATP8/MT-CO2/PID1/TBPL1/AK3/PARP1/DTYMK/UCKL1/GIMAP7/SLC25A13/IMPDH1/SAMHD1/MYC/ADA/ADK/AK4/CMPK1/NUDT16
VAT	GOBP_RETROGRADE_TRANSPORT_ENDOSOME_TO_GOLGI	86	0.558578	3.534	0.00162075	0.00499961	SNX12/RAB7B/VPS51/RAB7A/VPS29/VAMP3/DCTN1/BET1L/STX10/SNX6/LMAN1/VTI1B/SURF4/RAB6A/VPS26B/WASH3P/VPS35/YKT6/GBF1/TMEM87A/RHOBTB3/ARFRP1/ARL1/CLTC/RAB9A/SNX3/STX16/ATP9A/USP7/RNF126/VPS52/ARFIP1/TMED9/PLEKHJ1/SNX5/DENND5A/STX5/VPS26A/TMEM87B/SNX2/TBC1D23/SNX8/TRIM27/STX6/TBC1D5/SGSM2/HEATR5B/PREPL/RAB6B/SNX1
VAT	GOBP_POSITIVE_REGULATION_OF_PROTEIN_LOCALIZATION_TO_NUCLEUS	84	0.573862	3.59478	0.00162075	0.00499961	HSP90AB1/LARP7/TRIM28/MEPCE/GLI3/LAMTOR5/RAN/MAPK14/PARK7/CCT4/CCT2/TCP1/ORMDL3/CCT7/FYN/CCT6A/GLIS2/TPR/PRKD1/CCT5/CCT3/FLNA/MCRS1/JUP/DKC1/CCT8/FERMT2/HDAC3/CDK5RAP3/RBM22/BAG3/IPO5/TESK1/DMAP1/WWTR1/SMAD3/PINX1/HYAL2/TFRC/TARDBP/PARP1/SESN2/LEP/PSEN1/HCLS1/NGFR/AKT1/YAP1/PIK3R1
VAT	GOBP_AUTOPHAGY_OF_MITOCHONDRION	84	0.669723	4.19527	0.00162075	0.00499961	FIS1/CTSK/PHB2/FUNDC2/GABARAP/TSPO/HAX1/GABARAPL1/HTRA2/CTTN/GABARAPL2/TOMM7/MFN2/PARK7/MAP1LC3A/WDR45B/BNIP3L/PINK1/PARL/OPTN/MUL1/CDC37/GBA/SLC25A5/FUNDC1/SQSTM1/USP36/MAP1LC3B/SLC25A4/ATG7/HUWE1/FBXO7/ATG4B/ATG3/ATG12/VDAC1/ATG13/SREBF2/ARFIP2/WIPI2/WDR45/ATG9A/VPS13D/ATG5/DNM1L/ULK1/CISD2/BECN1/ATG4D/BNIP3/RB1CC1/WIPI1/CAMKK2/CSNK2A2/FZD5/USP30/C5orf51
VAT	GOBP_ATP_SYNTHESIS_COUPLED_ELECTRON_TRANSPORT	86	0.783181	4.95501	0.00162075	0.00499961	SNCA/NDUFS5/CHCHD2/COX4I1/NDUFB7/NDUFB10/NDUFS6/NDUFC1/NDUFA6/NDUFS3/NDUFB9/NDUFA8/NDUFB8/DGUOK/NDUFA12/NDUFAB1/COX6A1/NDUFB4/NDUFS8/UQCRFS1/COX5B/NDUFB2/NDUFB6/NDUFS4/PARK7/COX7C/COX5A/UQCRQ/NDUFV1/NDUFA1/SDHAF2/MT-ND4/PINK1/COX7A2L/NDUFA4/MT-CO3/UQCR10/NDUFV2/NDUFC2/UQCRH/NDUFA2/MT-ND4L/CYC1/NDUFA10/ISCU/NDUFC2-KCTD14/COX7A1/MT-ND1/NDUFS2/COQ9/MT-CYB/GHITM/UQCC3/MT-CO1/NDUFB1/NDUFA3/NDUFS7/COA6…
VAT	GOBP_REGULATION_OF_TOR_SIGNALING	95	0.363943	2.3508	0.00162602	0.00499961	DEPTOR/SH3BP4/GAS6/LAMTOR1/LAMTOR5/LAMTOR4/LAMTOR2/PIH1D1/ARAF/RHEB/RRAGA/OTUD5/SEC13/GBA/MLST8/PDCD6/HDAC3/WAC/GPR137B/TREM2/ENDOG/NPRL3/GNA12/KPTN/GOLPH3/NPRL2/SESN1/SESN2/DDIT4/RRAGB/LEP/FNIP1/ITFG2/KLHL22/CTNS/RRAGC/TELO2/TMEM127/WDR24/TTI1/LAMTOR3/RRAGD
VAT	GOBP_REGULATION_OF_OXIDOREDUCTASE_ACTIVITY	95	0.377718	2.43978	0.00162602	0.00499961	HP/H19/SNCA/PHB2/DDAH2/CCS/CALM3/PARK7/CAV1/ATP2B4/ECSIT/NDUFA4/GNAI2/FDX2/ABL1/GLA/SCARB1/NFKB1/NOSIP/CYBA/OXA1L/EGFR/PTK2B/HM13/COX17/AOC3/POR/APOE/GZMA/DDAH1/SIRT3/TACO1/LEP/CDH3/AKT1/RIPK3/AGT/FDX1
VAT	GOBP_MORPHOGENESIS_OF_A_POLARIZED_EPITHELIUM	95	0.382674	2.47179	0.00162602	0.00499961	EZR/SLC9A3R1/DAB2/ROR2/ACTG1/RAC1/ROR1/GPC4/AHI1/SFRP2/WDR1/RSPO3/PLEKHA4/GPC3/RHOA/ABL1/DVL3/DVL1/ZDHHC7/ACTB/RAB10/FZD7/FUZ/MED12/SFRP1/CTHRC1/MSN/MYO9A/MKS1/SEC24B/PAFAH1B1/TCF15/WNT11/SMURF1/CDC42/DAAM1/IFT20/RYK/LAMA5
VAT	GOBP_POSITIVE_REGULATION_OF_ENDOTHELIAL_CELL_PROLIFERATION	95	0.414716	2.67876	0.00162602	0.00499961	BMP4/KDR/ANG/MYDGF/IGF2/MDK/HMGB1/FGFR1/VEGFB/PRKD1/CYBA/PDCD6/CXCL12/TNFSF12/EGFL7/ZNF580/STAT3/ECM1/CAV2/STAT5A/SEMA5A/NR4A1/HMGB2/ACVRL1/AGGF1/CCL11/SIRT6/SP1/BMP6/NRP2/AKT1/PRKD2/PDCL3/HMOX1/MIR10A/APLNR/THBS4/VEGFC/TGFBR1/NRP1/ARNT/CCL26/JUN/EGR3/BMPR2/BMP2/TEK/SIRT1/GATA2/PDGFB/F3/VEGFD
VAT	GOBP_REGULATION_OF_CELL_MORPHOGENESIS_INVOLVED_IN_DIFFERENTIATION	95	0.44715	2.88826	0.00162602	0.00499961	PDPN/OBSL1/DAB2/S100A10/RAC1/CUX1/BAIAP2/MDK/CUL7/CIB1/SS18L2/ACTN4/CALR/ILK/ABL1/P4HB/CORO1C/EFNA5/TRIOBP/ARPC2/FBLN1/FLNA/FERMT2/ITGB1BP1/LIMS2/TESK1/SPRY4/CRK/CAPRIN1/DMTN/C1QBP/PRKDC/GBP1/CRKL/DBNL/DBN1/PAFAH1B1/MYADM/FBXO31/CDC42/ARHGEF7/APOA1/KANK1/NRP1/MYOC/ACTR2/ARMCX5-GPRASP2
VAT	GOBP_NEGATIVE_REGULATION_OF_EXTRINSIC_APOPTOTIC_SIGNALING_PATHWAY	95	0.450916	2.91258	0.00162602	0.00499961	BMP4/GSTP1/SFRP2/LGALS3/CTTN/PEA15/PARK7/CTNNA1/PRDX2/LMNA/SIAH2/GPX1/MAP2K5/THBS1/BCL2L1/RELA/IFI6/PHIP/NOL3/EYA2/PSME3/TCF7L2/TMBIM1/ZMYND11/MCL1/ICAM1/HMGB2/IGF1/ZC3HC1/RNF34/ARHGEF2/STRADB/PELI3/SNAI2/HSPA1A/RB1CC1/AKT1/YAP1/ITGA6/HMOX1/ITGAV/ITPRIP/RIPK1/TGFBR1/ACVR1/NRP1/FAIM2/BIRC6/HSPA1B/AR/UNC5B/SH3RF1/DDX3X/TNFAIP3
VAT	GOBP_REGULATION_OF_CARBOHYDRATE_BIOSYNTHETIC_PROCESS	95	0.477857	3.0866	0.00162602	0.00499961	SNCA/NNMT/IGF2/FAM3C/FBP1/PDK2/MST1/WDR5/PPP1CA/C1QTNF3/NFKB1/KAT2A/CLK2/CLTC/FOXO1/OGT/PPP1R3C/PTK2B/RANBP2/ARPP19/INPP5K/USP7/PPP1CB/PGP/ZNF692/CD244/SMPD3/IGF1/SESN2/PTH1R/ACADM/SDHAF3/SORBS1/EPM2AIP1/GPER1/DGAT2/ADIPOQ/LEP/CRY1/INSR/AKT1/FAM3A/PLEK/PPP4R3B/GPT/HRH1
VAT	GOBP_PIRNA_METABOLIC_PROCESS	24	-0.511945	-2.04047	0.00162866	0.00499961	PIWIL2/EXD1/TDRD12/FKBP6/TDRD1/ASZ1/MAEL/MOV10L1/TEX15/PIWIL1/DDX4/PLD6/TDRD9
VAT	GOBP_CARDIAC_SEPTUM_DEVELOPMENT	103	0.369974	2.43286	0.00162866	0.00499961	HEG1/GATA6/SOX4/BMP4/SLIT3/SEMA3C/PARVA/LMO4/FGFRL1/RBPJ/ENG/DHRS3/AP2B1/SNX17/CRELD1/HECTD1/ISL1/SAV1/NPRL3/PDE2A/HES1/LUZP1/MKS1/PLXND1/TGFBR3/CITED2/TGFBR2/WNT11/MAML1/NRP2/SLIT2/HEY1/SUFU/APLNR/GJA5/MATR3/TGFBR1/ACVR1/NRP1/LRP2/SMO/BMPR2/NOTCH1/TRIP11/HEYL/CNTRL
VAT	GOBP_POSITIVE_REGULATION_OF_TUMOR_NECROSIS_FACTOR_SUPERFAMILY_CYTOKINE_PRODUCTION	103	0.388113	2.55214	0.00162866	0.00499961	MIF/CD14/PYCARD/HSPB1/TYROBP/HMGB1/DDT/THBS1/CYBA/FADD/HLA-E/AKAP12/CLU/ISL1/ZBTB20/C1QTNF4/STAT3/SPON2/MYD88/CD36/APP/LY96/LPL/MAPKAPK2/OAS1/DHX9/ARHGEF2/NFATC4/RIPK2/CYBB/LEP/PSEN1/ARID5A/TNFRSF8/IFNGR1/PIK3R1/LGALS9/PTPN11/RIPK1/FZD5/CD86/IFIH1/TWIST1/TICAM1/HDAC2/CCL3/CD2/SYK/TLR4/AGER
VAT	GOBP_POLYSACCHARIDE_METABOLIC_PROCESS	103	0.407729	2.68113	0.00162866	0.00499961	HAS1/PHLDA2/IGF2/B4GAT1/PTGES3/GAA/GYG1/PPP1CA/NFKB1/PPP1R1A/UGP2/CLTC/POMC/B3GNT9/PPP1R3C/PYGB/GYG2/STBD1/INPP5K/PYGL/PPP1CB/PPP1CC/KHK/STK40/SMPD3/IGF1/EXT1/ACADM/B4GALT5/SORBS1/EPM2AIP1/PCDH12/GBE1/PHKB/IL6ST/GYS1/NR1D1/RB1CC1/INSR/AKT1/PFKM/PPP1R2/B3GNT2/PHKA2/B3GNT7/PHKG2/B3GNT8/HS2ST1/IRS2/PPP1R3E/NDST2
VAT	GOBP_STRESS_FIBER_ASSEMBLY	103	0.564539	3.71227	0.00162866	0.00499961	SDC4/S100A10/ZYX/ACTG1/RAC1/TJP1/TPM1/ASAP3/RHOC/WASF2/MET/PDLIM1/ITGB5/SORBS3/PFN1/RHOA/ABL1/TGFB3/PFN2/TNFAIP1/PXN/FERMT2/ITGB1BP1/PDCD10/SFRP1/ITGB1/MKKS/TESK1/PTK2B/LIMCH1/STMN1/SMAD3/CD47/DLC1/LPAR1/INPP5K/ARRB1/CGNL1/ROCK1/PPFIA1/SRF/BBS4/RAPGEF3/SORBS1/CORO2B/PAK1/WNT11/FHOD1/ELN/BAG4/ARAP1/S1PR1/ARHGEF15/ARHGEF10L/CDC42/ROCK2/FAM171A1/PIK3R1/APOA1/RGCC/TGFBR1/PHLDB2/NRP1/MYOC/F11R/MTOR/CU…
VAT	GOBP_ERAD_PATHWAY	103	0.572353	3.76366	0.00162866	0.00499961	FBXO2/HSP90B1/UBXN6/UBXN4/NFE2L2/SDF2L1/SEC61B/RNF5/HSPA5/DNAJB12/OS9/CANX/UBXN1/BAG6/VCP/EDEM2/CAV1/DNAJB9/CALR/STUB1/FBXO17/AUP1/DERL2/WFS1/GET4/SYVN1/BCAP31/UBE2J2/RHBDD2/RNF139/TMUB1/HERPUD1/UBQLN2/DERL1/TMEM259/RNF185/ERLEC1/STT3B/HM13/UBE2J1/DNAJB2/SGTA/TMEM129/TRIM13/RCN3/UBQLN1/UBAC2/USP13/CCDC47/TOR1A/FAF2/ERLIN2/ERLIN1/UBE2G2/UBE4A/FAM8A1/SEL1L/MAN1B1/USP14/RHBDD1/PSMC6/JKAMP/TMUB2/SVIP…
VAT	GOBP_REGULATION_OF_MRNA_SPLICING_VIA_SPLICEOSOME	103	0.588481	3.86971	0.00162866	0.00499961	LARP7/RBFOX2/SAP18/HNRNPA1/NCL/SF1/RBM42/RBM39/CIRBP/SNW1/SNRNP70/RBM15B/SRSF9/PRDX6/RBM4/RBM25/HSPA8/SON/SF3B4/YTHDC1/SRSF3/THRAP3/SRSF7/SRSF10/CELF2/SRSF2/RBM10/KHDRBS1/DDX17/HNRNPK/WTAP/PCBP4/SRPK2/SRRM1/TRA2B/RBM8A/CELF1/RBMX/PUF60/DDX5/PTBP1/RBM5/HNRNPU/MAGOH/ZBTB7A/CWC22/FXR1/RNPS1/C1QBP/HNRNPA2B1/REST/SRPK1/TRA2A/KHDRBS3/RBM3/FAM172A/SRSF6/HNRNPL/MBNL1/NOVA1/MBNL2/SRSF4/SFSWAP
VAT	GOBP_NEGATIVE_REGULATION_OF_HEMOPOIESIS	100	0.332314	2.16907	0.00163132	0.00499961	BMP4/TMEM176A/TMEM176B/ID2/C1QC/MDK/GLI3/HMGB1/HOXA7/HLX/PRDX2/MAFB/BCL6/TCTA/ANXA1/GPR137B/FBXO7/FGL2/SFRP1/FSTL3/HSPA9/TOB2/CD74/LOXL3/RARA/TRIB1/ADIPOQ/MYC/PIAS3/CTNNB1/CUL4A/PIK3R1/FBN1/LILRB4/ZC3H12A/IL17D/GPR137/SOCS5/HLA-G/CCL3/FBXW7/TNFAIP6/TLR4/TMEM178A/FCGR2B/ZBTB7B
VAT	GOBP_MACROPHAGE_ACTIVATION	100	0.340487	2.22242	0.00163132	0.00499961	MIF/SNCA/VSIG4/CD200/IFI35/C1QA/TYROBP/AIF1/HSPD1/GRN/JUND/THBS1/IFNGR2/CLU/TNIP2/GPR137B/CST7/NMI/NR1H3/TREM2/TREX1/ITGAM/APP/CD74/CRTC3/ADGRF5/CEBPA/ITGB2/PJA2/NR1D1/IFNGR1/ZC3H12A/JUN/JMJD6/TICAM1/CD93/CCL3/SYK/SBNO2/TLR4/AGER/FCGR2B
VAT	GOBP_BIOLOGICAL_PROCESS_INVOLVED_IN_INTERACTION_WITH_SYMBIONT	98	0.432374	2.80958	0.00163132	0.00499961	CXCL6/IFI27/PPIB/APOL1/TUSC2/PSMC3/PHB/SNW1/CFL1/VAPA/HSPA8/ROMO1/HSPD1/GAPDH/GPX1/CDK9/SAP30BP/CSF1R/CTSG/NUCKS1/TAF11/CCNK/RAB9A/EIF2AK4/MYD88/INPP5K/TARDBP/CAV2/FN1/STOM/REST/ZBED1/PC/APOE/ZNF502/SP1/CCL4/RRP1B/ZC3H12A/FMR1/CCNT1/TBC1D20/DDB1/SAP30/JUN
VAT	GOBP_NUCLEOTIDE_PHOSPHORYLATION	98	0.433126	2.81447	0.00163132	0.00499961	NME2/NME3/EIF6/NME1/FBP1/NME4/TPI1/ARL2/JMJD8/GIT1/PGK1/NUPR1/GAPDH/ALDOA/AK1/ENO1/PKM/GALK1/LDHA/OGT/ZBTB20/HK1/GPD1/STAT3/OGDH/TREX1/ZBTB7A/PGM1/PRKAG1/PNKP/APP/DTYMK/IGF1/PFKL/BPGM/GPI/PGAM1/DDIT4/NCOR1/PFKFB1/SIRT6/PSEN1/MYC/INSR/MLXIPL/AK4/CMPK1/PFKP/PFKM/ALDOC/PGAM2/NME5
VAT	GOBP_REGULATION_OF_NIK_NF_KAPPAB_SIGNALING	100	0.479264	3.12823	0.00163132	0.00499961	EZR/TRIP6/CD14/HDAC7/PHB2/TMSB4X/BCL3/IFI35/PRDX1/RPS3/PHB/RBCK1/CPNE1/ACTN4/CALR/ILK/RHOA/TERF2IP/C1QTNF3/SASH1/C20orf27/NFKBIA/RELA/TNFSF14/IL18/NOL3/ADIPOR1/TRADD/IRAK1/BIRC2/NMI/C1QTNF4/EGFR/LITAF/TREM2/TRIM44/APP/UACA/TSPAN6/MKRN2/LAPTM5/PDCD4/AKIP1/PTP4A3/MIR223/LGALS9
VAT	GOBP_APOPTOTIC_MITOCHONDRIAL_CHANGES	98	0.547627	3.5585	0.00163132	0.00499961	TMEM14A/FIS1/FAM162A/GGCT/PYCARD/BAD/PSMD10/PDCD5/MFF/CIDEB/BNIP3L/LMNA/HSPD1/PINK1/PARL/PRELID1/GPX1/MUL1/VDAC2/TRIAP1/TNFSF10/SLC25A5/VPS35/BCL2L1/IFI6/SLC25A4/GHITM/PPP2CB/ACAA2/NOL3/CLU/BOK/EYA2/ATG3/IFIT2/AIFM2/MOAP1/NMT1/RHOT2/CHCHD10/IGF1/PPIF/PLAUR/BLOC1S2/DNM1L/GPER1/BID/BNIP3/MLLT11/HSPA1A/AKT1/SLC35F6/ZNF205
VAT	GOBP_CELL_SUBSTRATE_JUNCTION_ORGANIZATION	98	0.559334	3.63458	0.00163132	0.00499961	SDC4/TRIP6/S100A10/KDR/ACTG1/RAC1/THY1/PTPRA/RHOD/SLK/CTTN/LAMTOR2/RHOA/ABL1/CORO1C/TLN1/EFNA5/POLDIP2/MAP4K4/THBS1/APOD/LAMC1/FERMT2/ITGB1BP1/ACTN1/PTEN/SFRP1/PLEC/PTK2B/LDB1/LIMCH1/VCL/ITGA5/DMTN/SMAD3/DLC1/ITGB4/ROCK1/MAPRE2/IQSEC1/FN1/ARF6/DAPK3/DUSP22/DUSP3/SORBS1/ACVRL1/CORO2B/BCR/FAM107A/ROCK2/ITGA6/ARHGEF7/PIK3R1/DST/RAB8B/MACF1/PHLDB2/NRP1/MYOC
VAT	GOBP_VIRAL_GENE_EXPRESSION	98	0.564934	3.67097	0.00163132	0.00499961	IFITM3/MGAT4B/LARP7/EIF3G/RSF1/PSMC3/EIF3L/SNW1/EIF3A/CANX/PCBP2/EIF3B/EDEM2/EIF3F/EIF3D/CDK9/SSB/NUCKS1/PRMT1/ST3GAL1/TAF11/USF2/GALNT1/MGAT1/PTBP1/FURIN/CSDE1/CSNK1A1/ATG12/EIF2AK4/SPCS3/INPP5K/TRIM21/SPCS1/TARDBP/TRIM13/HEXIM1/REST/ST6GALNAC4/DHX9/GTF2B/ZFP36/PARP16/ATG5/TRIM27/MID2/SP1/TRIM32/MDFIC/CCL4/MAN1B1/RRP1B/MCTS1/PARP10/CCNT1/JUN/MOGS/MGAT5/ST6GALNAC2/CCL3/TARBP2/CHD1/ST3GAL4/DENR/MG…
VAT	GOBP_PROTEIN_TARGETING_TO_MITOCHONDRION	98	0.692862	4.50225	0.00163132	0.00499961	MGARP/RHOU/FIS1/TIMM13/HSP90AA1/TOMM20/TIMM9/TSPO/TOMM5/PDCD5/NDUFA13/HAX1/HTRA2/MFF/TOMM22/TIMM8B/TIMM23/AIP/TOMM34/UBL5/TOMM7/ROMO1/UBE2L3/SH3GLB1/MFN2/BNIP3L/HSPD1/PINK1/PARL/UBE2D3/LMAN1/CHCHD4/TIMM10/TIMM10B/DNAJC19/GRPEL1/TIMM22/USP36/PAM16/BCAP31/BAP1/UBE2J2/HUWE1/IMMP2L/TOMM70/FBXO7/PITRM1/BAG3/TIMM17B/LEPROT/SAE1/ATG13/SREBF2/MTERF4/DNAJC15/TIMM17A/TIMM44/DNLZ/SAMM50/ABLIM3/PMPCB/HSPA4/M…
VAT	GOBP_BONE_MORPHOGENESIS	97	0.3486	2.25734	0.00163934	0.00499961	BMP4/COL1A1/THBS3/NAB2/SFRP2/GLI3/FGF18/SFRP4/SERPINH1/GLG1/DHRS3/TGFB3/LTBP3/COL3A1/INSIG1/INPPL1/FOXN3/MEF2D/ATG9A/RARG/POR/ANXA6/SMPD3/EXT1/RARA/CITED2/TGFBR2/BMP6/ACP5/MEF2C/PEX7/OSR2/TSKU/COMP/NAB1/SKI/TWIST1/BMPR2/STC1/TRIP11/TMEM107/GHR/MSX1/ATF2
VAT	GOBP_NEGATIVE_REGULATION_OF_CELLULAR_RESPONSE_TO_GROWTH_FACTOR_STIMULUS	97	0.362828	2.34947	0.00163934	0.00499961	SULF1/SULF2/SPRY1/HTRA1/BAMBI/NBL1/TOB1/SFRP2/DCN/EMILIN1/ATP2B4/UBE2D3/ABL1/CHRDL1/THBS1/PDCD6/FUZ/SFRP1/SPRY4/FSTL3/CRIM1/TRIM33/MMRN2/UBE2D1/RBPMS2/HGS/GPC1/PTPN1/HIPK2/SMURF1/SPRY2/ADGRA2/NGFR/SLIT2/LEMD2/PPARG/HTRA3/FBN1/AGT/LRP2/SKI/PPM1A/ADAMTS12/NOTCH1
VAT	GOBP_REGULATION_OF_BMP_SIGNALING_PATHWAY	97	0.377026	2.44141	0.00163934	0.00499961	SULF1/GATA6/BMP4/HTRA1/BAMBI/NBL1/KDR/TOB1/SFRP2/RBPJ/SFRP4/GPC3/FBXL15/ENG/UBE2D3/ILK/ABL1/CHRDL1/NUMA1/SFRP1/FST/FSTL1/FSTL3/PELO/FKBP8/HES1/CRIM1/TRIM33/UBE2D1/RBPMS2/CDH5/ACVRL1/HIPK2/SMURF1/LEMD2/PPARG/HTRA3/FBN1/ZNF423/LRP2/SKI/PPM1A/BMPR2/NOTCH1/MSX1/TNFAIP6/NEO1
VAT	GOBP_ARTERY_DEVELOPMENT	97	0.415608	2.69125	0.00163934	0.00499961	HAND2/SOX4/BMP4/PKD2/EFEMP2/MDK/GLI3/RBPJ/ENG/EFNB2/PDGFRB/COL3A1/AP2B1/SNX17/LRP1/ZMIZ1/HECTD1/NPRL3/PDE2A/HES1/LUZP1/SRF/APOE/LOX/ADGRF5/PLXND1/SEC24B/CITED2/ACVRL1/LOXL1/WNT11/LEP/NGFR/HEY1/EDNRA/SUFU/APLNR/GJA5/TGFBR1/ADAMTS9/NRP1/COMP/LRP2/BMPR2/NOTCH1/PRRX1/FKBP10/CNTRL
VAT	GOBP_POSITIVE_REGULATION_OF_ENDOCYTOSIS	97	0.418995	2.71318	0.00163934	0.00499961	VTN/C3/DAB2/RAB31/SNCA/CD14/AHI1/FLOT1/CD63/AP2M1/CLIP3/VPS28/SFRP4/GPC3/B2M/ANXA2/TSG101/HNRNPK/CBLL1/PPT1/CD151/AP2B1/LRP1/SMPD1/CLU/WASL/TREM2/CD36/AXL/ARRB1/PPP3CC/DTNBP1/APOE/TOR1A/PPP3CA/APPL1/BIN1/CCL21/TBC1D5/INSR/CDC42/ARRB2/FMR1/NEDD4L/ATAD1/APPL2/PICK1
VAT	GOBP_HISTONE_DEACETYLATION	97	0.461441	2.98804	0.00163934	0.00499961	HDAC7/MORF4L2/C6orf89/PHB/ING2/WDR5/PINK1/MORF4L1/SAP30BP/SGF29/SFPQ/BRMS1/PRKD1/CHD4/KAT2A/HDAC11/BCL6/KDM5A/HDAC5/CHD3/NIPBL/PER1/MIER1/RBM14/CTBP1/KAT14/REST/SIRT3/MBD2/AKAP8L/MBIP/RBBP7/SIRT2/SIRT6/MBD3/PRKD2/RRP8/APLNR/TADA3/TBL1XR1/BAZ2A/CAMK2D/SKI/SUV39H1/HDAC2/RCOR3/RBBP4/MSL3/SIRT1/ZBTB7B/SIRT7/PRMT6
VAT	GOBP_CELLULAR_RESPONSE_TO_KETONE	92	0.374408	2.39863	0.00164474	0.00499961	ATP2B1/GAS6/CDK4/AQP1/RWDD1/PARK7/GNB1/SGK1/KLF2/NR3C1/EFNA5/FOXO3/ADAM15/ADCY3/ASS1/CYP1B1/PLAT/SERPINF1/SFRP1/MSN/NCOA4/AKR1C2/LARP1/GOLPH3/SMYD3/ERRFI1/KLF9/AKR1C3/PCK1/GNG2/DDIT4/PCK2/POSTN/MYC/AIFM1/AKT1/ROCK2/PTGDR/SPP1/FDX1/PTGER2/AR/CBX3
VAT	GOBP_RESPONSE_TO_LEUKEMIA_INHIBITORY_FACTOR	92	0.40362	2.58578	0.00164474	0.00499961	GFPT2/KLF5/SRM/ARID5B/NCL/XRCC5/RPS16/NFYB/EEF1E1/MRPL15/SRSF3/SRSF7/PMM1/PCOLCE2/RNMT/CACYBP/SLC25A5/MAT2A/BCAT2/SYNGR1/PDCD10/SPRY4/MRAS/HNRNPU/TFRC/EPS8/ICAM1/RARG/FZD4/EXT1/BCLAF1/PARP16/SOX17/MYNN/MTF2/SPRY2/NRP2/PTP4A3/PFKP/SNX10/VEGFC/B3GNT2/PML/MSC/KLF4/SOCS3
VAT	GOBP_HOMOTYPIC_CELL_CELL_ADHESION	92	0.412955	2.64558	0.00164474	0.00499961	PDPN/DSP/CD9/ACTG1/CD99/HSPB1/CLIC1/CSRP1/RDX/PPIA/GNAS/EMILIN2/TJP2/ILK/MYH9/MYL9/TLN1/MYL12A/CTSG/ACTB/FIBP/FLNA/JUP/BLOC1S4/ACTN1/HBB/VCL/C1QTNF1/DMTN/JAK1/PLPP3/FN1/XG/PLAUR/STXBP1/IL6ST/SH2B3/PLEK/FERMT3/DSG2/CXADR/COMP/F11R/PEAR1/ZNF703/PTPN6/SYK/PDGFRA/PTPRU/CCL5
VAT	GOBP_TYPE_I_INTERFERON_PRODUCTION	92	0.433234	2.7755	0.00164474	0.00499961	CD14/BANF1/SIRPA/PYCARD/HSP90AA1/FLOT1/PQBP1/YY1/OTUD5/HSPD1/GAPDH/RNF26/ISG15/RNF135/TOMM70/IRAK1/NMI/ZBTB20/IRF3/TREX1/MYD88/RNF216/TRIM21/ZCCHC3/IRF7/HMGB2/OAS1/STAT1/DHX9/POLR3C/RIPK2/G3BP1/GPATCH3/DTX4/PTPN11/NLRX1/POLR3B/RIOK3/DHX58/POLR3F/POLR3D/IFIH1/TICAM1/DDX3X/DHX33/SYK/TRAF3IP1/TLR4
VAT	GOBP_NEGATIVE_REGULATION_OF_PROTEIN_MODIFICATION_BY_SMALL_PROTEIN_CONJUGATION_OR_REMOVAL	92	0.529319	3.39107	0.00164474	0.00499961	SOX4/RPL5/RPS3/TSPO/CAMLG/DNAJA1/RPL11/VPS28/PPIA/UBXN1/PARK7/CAV1/GPS2/COPS9/RPS7/ABL1/RPS15/SVBP/FYN/SQSTM1/RELA/ISG15/HMG20B/RPS20/OGT/IVNS1ABP/CDK5/TRIP12/TRIM44/MAD2L2/PINX1/TRIM21/BUB3/ARRB1/N4BP1/OTUB1/BAG5/UFL1/RPL23/GTPBP4/CHP1/PLAA/RPL37/ATG5/CRY1/PSEN1/SPRY2/HSPA1A/PIAS3/AKT1/CTNNB1/USP4/PARP10/ARRB2/HMG20A/HSPA1B/U2AF2
VAT	GOBP_POSITIVE_REGULATION_OF_MITOTIC_CELL_CYCLE_PHASE_TRANSITION	90	0.346813	2.21494	0.00164745	0.00499961	CDK4/PHB2/ANAPC11/RAB11A/MEPCE/UBE2E2/AIF1/CDC16/RDX/APEX1/EIF4G1/KMT2E/CCND2/LSM10/CCND3/ANKRD17/ANXA1/BRD4/EGFR/PLRG1/CPSF3/APP/CDC25B/RRM1/ANAPC7/TFDP1/HYAL1/CCND1/MAD2L1BP/AKT1/CDC23/CUL4B/MBLAC1/CUL4A/RGCC/ANAPC5/CCNB1/NSMCE2/PBX1/CUL3/DDX3X/VPS4B
VAT	GOBP_CYTOSKELETON_DEPENDENT_CYTOKINESIS	85	0.39638	2.49028	0.00164745	0.00499961	MYH10/ARL3/DCTN3/CHMP3/CHMP2A/RHOC/JTB/CUL7/SON/ARF1/CHMP2B/RHOA/POLDIP2/VPS4A/SPTBN1/CNTROB/CHMP1A/IST1/LZTS2/SNX33/KLHDC8B/SNX9/CHMP4B/CHMP4A/PLEC/STMN1/ROCK1/RHOB/CHMP6/RTKN/BBS4/TTC19/ANKRD53/CHMP5/BIN3/STAMBP/PDCD6IP/UNC119/ROCK2/RASA1/CHMP1B/CHMP7/RAB35/ACTR3/ALKBH4/ACTR2/MAP9/NUP62
VAT	GOBP_REGULATION_OF_MICROTUBULE_POLYMERIZATION_OR_DEPOLYMERIZATION	85	0.397401	2.4967	0.00164745	0.00499961	SNCA/RAC1/ARL3/MAP1B/RPS3/ARL2/CLIP3/MET/GIT1/RANGRF/DCTN1/CIB1/DRG1/AKAP9/ABL1/FKBP4/CDK5RAP2/NUMA1/STMN3/GBA2/FES/STMN1/MAPRE1/MAPRE2/MAP1S/ANKRD53/CKAP5/CAMSAP2/CDH5/ARHGEF2/PAK1/SLAIN2/GAS2L1/HSPA1A/CDKN1B/SKA2/PRUNE1/ARHGEF7/MID1/TBCD
VAT	GOBP_ORGANELLE_TRANSPORT_ALONG_MICROTUBULE	85	0.404867	2.5436	0.00164745	0.00499961	MGARP/HSBP1/MAP1B/BLOC1S1/UBB/KIFAP3/UXT/SNAPIN/ARMCX3/AP3S1/UCHL1/COPG1/RAB6A/AP3D1/BLOC1S4/KIF5B/RAB1A/ACTR10/NDEL1/KIF3B/DTNBP1/LAMP1/MAP1S/RHOT2/SUN1/WASF1/BLOC1S2/PAFAH1B1/FYCO1/CDC42/LRPPRC/PEX14/AP3M1/AP3B1/TRAK2/RHOT1/FBXW11/BICD2/AP3M2/TRAK1/SYBU/ARHGAP21/BICDL1/AP3S2
VAT	GOBP_POSITIVE_REGULATION_OF_NEURON_DEATH	85	0.428777	2.69382	0.00164745	0.00499961	BACE1/CAPN2/SNCA/DDIT3/C1QA/BAD/TYROBP/DAXX/ATF4/NUPR1/GRN/EFNB2/CDC34/RHOA/ABL1/FYN/SRPK2/FOXO3/UBE2M/NQO1/CLU/EIF2S1/CDK5/ITGAM/PRNP/AIMP2/MAP3K5/MCL1/PARP1/EGR1/REST/PICALM/ITGB2/DDIT4/AIFM1/CDC42/MAP3K11/CTNNB1
VAT	GOBP_NEGATIVE_REGULATION_OF_ION_TRANSMEMBRANE_TRANSPORT	89	0.340955	2.17148	0.00165017	0.00499961	SLC9A3R1/OSR1/PKD2/GSTO1/FKBP1B/C4orf3/SRI/COMMD1/CALM2/CALM3/YWHAE/CALM1/CAV1/GOPC/SUMO1/FKBP1A/ARL6IP5/ISCU/VDAC1/CRBN/SLC43A1/PPIF/RGS4/GSTM2/UBQLN1/OXSR1/RGS2/ADRA2A/REM1/BIN1/ATP1A2/CAB39/RRAD/SESTD1/STK39/FMR1/NEDD4L/CAMK2D/TWIST1
VAT	GOBP_NEURAL_CREST_CELL_DIFFERENTIATION	96	0.348937	2.25776	0.00165017	0.00499961	ALDH1A2/HAND2/BMP4/SEMA3B/SEMA3C/PEF1/OTUD5/ENG/CORO1C/PDCD6/EFNB1/MAPK3/FRZB/RDH10/ISL1/SFRP1/NOLC1/HES1/FN1/SEMA5A/ANXA6/GSC/EXT1/CITED2/EDNRB/KLHL12/WNT10A/FAM172A/SEMA6D/SNAI2/SEMA3G/NRP2/SEMA3F/CDC42/EDNRA/MEF2C/LAMA5/ACVR1/NRP1/SMO/TWIST1
VAT	GOBP_REGULATION_OF_STEROID_METABOLIC_PROCESS	96	0.351038	2.27135	0.00165017	0.00499961	FGF1/H6PD/ATP1A1/DHCR7/DAB2/SOD1/TSPO/LAMTOR1/SF1/STUB1/NFKB1/ACADVL/SCAP/IGFBP7/MBTPS1/ADM/EPHX2/INSIG1/EGR1/POR/ASAH1/REST/APOE/AKR1C3/ARV1/STAT5B/ERLIN2/DGAT2/CES1/LEP/LPCAT3/ERLIN1/APOC1/NR1D1/SNAI2/BMP6/PANK2/APOA1
VAT	GOBP_LEUKOCYTE_HOMEOSTASIS	89	0.360448	2.29563	0.00165017	0.00499961	LGALS2/CXCL6/MIF/CAMLG/HMGB1/RPS6/SLC40A1/ABL1/FADD/BAP1/TNFSF14/TNFSF13B/ANXA1/PPP3CB/XKR8/AXL/TSC22D3/CD74/PPP2R3C/DOCK11/PKN1/FAS/STAT5B/TCIRG1/GPAM/SLC39A3/SH2B3/ADA/JAM3/AKT1/HCAR2/LGALS9/RIPK3/MEF2C
VAT	GOBP_POSITIVE_REGULATION_OF_MYELOID_CELL_DIFFERENTIATION	96	0.373528	2.41687	0.00165017	0.00499961	ID2/ROR2/ZFP36L1/FAM210B/KLF10/RAB7B/TYROBP/SMAP1/HAX1/HOXA5/MAPK14/PITHD1/FOXO3/PRMT1/FADD/ISG15/HLA-DRB1/MTURN/HSF1/CTNNBIP1/STAT3/TREM2/FES/CD4/PRKDC/CD74/HMGB2/STAT1/TRIB1/STAT5B/FAXDC2/CSF1/CCR1/HSPA1A/HCLS1/RIPK1/ACIN1/ARNT/HSPA1B/ANKRD54/SLC9B2/FOS/NOTCH2/GATA2/IL34/TMEM64/ACVR2A/RB1
VAT	GOBP_REGULATION_OF_LIPASE_ACTIVITY	89	0.393332	2.50506	0.00165017	0.00499961	ANXA8L1/ANXA8/SNCA/ANG/PHB2/RHOC/PHB/ARF4/FGFR1/HRAS/PDGFRB/RHOA/ABL1/PPT1/LRP1/ARL1/ANXA1/FURIN/NR1H3/EGFR/ANGPTL4/GPIHBP1/GNAQ/NR1H2/LPAR1/ABHD5/POR/PLAA/RGS2/APOC1/EDNRA/APOA1/GNA13/SORT1/AGT
VAT	GOBP_REGULATION_OF_BIOMINERALIZATION	96	0.391358	2.53224	0.00165017	0.00499961	PTN/ATP2B1/OSR1/BMP4/MGP/GAS6/GJA1/SLC4A2/ATRAID/ATF4/TGFB3/LTBP3/FAM20C/ISG15/CEBPB/DDR2/TXLNG/PTK2B/ASPN/OMD/SMAD3/ECM1/ROCK1/SRGN/PKDCC/CCR1/BMP6/ADRB2/S1PR1/ROCK2/HEY1/SGMS2/MEF2C/OSR2/ACVR1/WNT6/COMP/BGLAP/TWIST1/NBR1/ALOX5/BMPR2/NOTCH1/CCL3/GPM6B/BMP2
VAT	GOBP_REGULATION_OF_PHAGOCYTOSIS	96	0.410927	2.65886	0.00165017	0.00499961	ALOX15/C4B/C3/C4A/C2/RAB31/GAS6/SIRPA/LMAN2/PYCARD/SOD1/RACK1/TGM2/HMGB1/LYAR/FCER1G/CALR/SCARB1/CCL2/CYBA/MFGE8/ATG3/TREM2/PLSCR1/SNX3/COLEC11/CD47/CD36/TUB/APPL1/ATG5/ADIPOQ/BCR/FGR/ITGAV/APOA1/CD300A/HCK/CAMK1D/APPL2/FCN3/PLA2G5/SYK/CSK/FCGR2B/CNN2/SFTPD/GATA2
VAT	GOBP_REGULATION_OF_CYCLIN_DEPENDENT_PROTEIN_KINASE_ACTIVITY	96	0.429263	2.7775	0.00165017	0.00499961	PKD2/HSP90AB1/CDKN1C/CCNI/PSMD10/DIRAS3/CDKN2C/CKS1B/NR2F2/SERTAD1/CCND2/CDC37/BCCIP/CCND3/ACTB/CDK5RAP2/MNAT1/CNPPD1/CCNK/LATS2/CDK5RAP3/PTEN/CCNG1/FBXO7/IPO5/GADD45A/HEXIM2/EGFR/CDKN1A/GTPBP4/CCNY/HEXIM1/CDKN2D/MEN1/CEBPA/CDKN2B/CCND1/CDKN1B/AKT1/CCNL1/CCNH/RGCC/CCNT1/GTF2H1/CCNB1/CKS2/CDK7/CCNYL1/CDK5RAP1/TNFAIP3/MAPRE3
VAT	GOBP_ADP_METABOLIC_PROCESS	89	0.438513	2.79281	0.00165017	0.00499961	EIF6/BAD/FBP1/TPI1/ARL2/JMJD8/GIT1/PGK1/NUPR1/GAPDH/ALDOA/AK2/AK1/ENO1/PKM/GALK1/LDHA/OGT/ZBTB20/HK1/GPD1/STAT3/OGDH/TREX1/ZBTB7A/PGM1/PRKAG1/APP/AK3/IGF1/PFKL/BPGM/GPI/PGAM1/DDIT4/NT5E/NCOR1/PFKFB1/SIRT6/PSEN1/MYC/INSR/MLXIPL/AK4/PFKP/PFKM/ALDOC/PGAM2
VAT	GOBP_RNA_DESTABILIZATION	89	0.440393	2.80478	0.00165017	0.00499961	ZFP36L1/TOB1/HNRNPD/LSM1/EXOSC5/PUM1/YBX1/ZFP36L2/POLR2G/YTHDF2/PABPC1/DCP1A/EXOSC7/NT5C3B/DXO/CELF1/SYNCRIP/EXOSC8/CSDE1/YTHDF1/RIDA/HNRNPU/EXOSC3/TARDBP/ROCK1/CNOT2/UPF1/MLH1/EXOSC9/CNOT7/MOV10/DHX9/PAIP1/CNOT8/ZFP36/BTG2/CNOT1/TNFRSF1B/ROCK2/TNRC6A/YTHDF3/ZC3H12A/METTL3/DCP1B
VAT	GOBP_REGULATION_OF_SIGNAL_TRANSDUCTION_BY_P53_CLASS_MEDIATOR	96	0.456739	2.95528	0.00165017	0.00499961	SOX4/PTTG1IP/MIF/RPL5/UBB/PSMD10/RPL11/ING2/RPF2/PRMT5/EEF1E1/SGK1/ING4/RPL26/RPS7/RPS15/TRIAP1/PAK1IP1/HNRNPK/TAF9/COPS3/MLF1/CDK5RAP3/DDX5/RPS20/KDM1A/TAF9B/EIF5A/SMYD2/USP7/CD74/RPL23/HEXIM1/SETD9/CD44/RRN3/RNF34/RPL37/BOP1/MUC1/RRS1/HIPK2/SNAI2/MYC/SPRED2/AKT1/TP53RK/PML/MTOR/NOP2/TWIST1/BDKRB2/HIC1/NUAK1/MSX1/USP2/SIRT1
VAT	GOBP_POSITIVE_REGULATION_OF_PROTEIN_POLYMERIZATION	89	0.518877	3.30463	0.00165017	0.00499961	ALOX15/CDC42EP1/RAC1/ARL3/MAP1B/PYCARD/HSP90AA1/RPS3/BAIAP2/CTTN/ARL2/MET/GIT1/DCTN1/PFN1/DRG1/PINK1/AKAP9/CDC42EP2/RHOA/PFN2/MLST8/ARPC2/CDK5RAP2/CDC42EP4/NUMA1/TPPP3/SNX9/PTK2B/FES/MAPRE1/LMOD1/CDC42EP5/GRB2/ARF6/ANKRD53/CKAP5/PAK1/SLAIN2/BIN1/CCL11/BAG4/HSPA1A/CDKN1B/CCL21
VAT	GOBP_REGULATION_OF_PROTEIN_DEPHOSPHORYLATION	89	0.544799	3.46973	0.00165017	0.00499961	HSP90B1/CSNK2B/FKBP1B/HSP90AB1/YWHAB/LGALS3/BOD1/PPP1R7/CALM2/CALM3/YWHAE/PPIA/PPP1R11/CALM1/PINK1/PDGFRB/GNAI2/CAMTA1/CRY2/PPP1R16A/GBA/FKBP1A/PTPA/STYXL1/TIPRL/SMPD1/PTBP1/PIN1/NSMF/PPP1R12A/PPP2R5D/ARPP19/DLC1/GNA12/ROCK1/PPP2R5A/PPP1R1B/SLC39A10/CDH5/PPP1R15A/BOD1L1/SWAP70/ROCK2/PPP6R3/PPP6R2/LILRB2/PPP1R8/ENSA/PPP1R2/CD300A/MTOR/SPPL3/RGN/MGAT5
VAT	GOBP_CELLULAR_OXIDANT_DETOXIFICATION	89	0.54853	3.49349	0.00165017	0.00499961	HP/PTGS1/H19/PRDX5/LTC4S/GSTO1/GSTP1/NFE2L2/S100A9/SOD1/PRDX1/TXNDC17/PRDX4/FBLN5/TXN/CCS/GPX8/PRDX6/GPX3/PARK7/MGST2/PRDX2/GPX4/GPX1/SOD3/ALOX5AP/GSTK1/MGST1/MGST3/PXDN/NQO1/HBB/HBA2/GPX7/CYGB/HBA1/CD36/PRDX3/TXNRD3/SESN1/SESN2/GSTM2/APOE/CAT/GLRX/TXNRD1/SRXN1/HBM/TP53INP1/APOM/HBG2/GSTZ1/HBQ1
VAT	GOBP_MITOCHONDRIAL_TRANSMEMBRANE_TRANSPORT	89	0.570066	3.63065	0.00165017	0.00499961	SLC39A8/TOMM20/TST/STOML2/MRPL18/SLC25A6/CCDC51/SMDT1/TIMM23/TOMM7/ROMO1/SLC25A3/MPC1/SLC25A28/MCUB/HSPD1/SFXN4/CHCHD4/SLC25A23/DNAJC19/GRPEL1/SLC25A5/MT-ATP6/PAM16/MPC2/SLC25A4/TOMM70/DNAJC30/TIMM17B/VDAC1/SLC25A1/SLC25A36/MT-ATP8/SFXN3/PSEN2/UCP2/SLC25A38/SLC25A37/MICU3/DNAJC15/TIMM17A/TIMM44/MICU1/DNLZ/SLC25A20/SLC25A29/PMPCB/AFG3L2/SLC25A13/AIFM1/TOMM40L
VAT	GOBP_NEGATIVE_REGULATION_OF_INTRINSIC_APOPTOTIC_SIGNALING_PATHWAY	96	0.605766	3.91954	0.00165017	0.00499961	PTTG1IP/MIF/TPT1/NFE2L2/HSPB1/TMBIM6/NONO/SFRP2/NDUFA13/YBX3/NDUFS3/DNAJA1/HTRA2/XBP1/ING2/CREB3/PPIA/TXNDC12/PARK7/GRINA/PINK1/PARL/GPX1/VDAC2/TRIAP1/ENO1/TAF9/BCL2L1/WFS1/SYVN1/CXCL12/NOL3/CLU/HERPUD1/KDM1A/TAF9B/IVNS1ABP/TMEM161A/CD74/TRAP1/BAG5/MCL1/USP47/CDKN2D/PPIF/CD44/RRN3/PLAUR/URI1/ARHGEF2/PTPN1/BID/MUC1/SNAI2/HSPA1A/TRIM32/AKT1
VAT	GOBP_REGULATION_OF_PHOSPHATIDYLINOSITOL_3_KINASE_SIGNALING	104	0.336351	2.21014	0.00165289	0.00499961	SLC9A3R1/PLXNB1/ROR2/KDR/ROR1/MYDGF/DCN/HAX1/FGFR1/RGL2/PDGFRB/PTPN13/MAZ/IL18/PTEN/EGFR/TREM2/HCST/PDGFD/FN1/IGF1/PIK3IP1/CAT/NTRK2/STAMBP/UBE3A/GPER1/LEP/BECN1/PRR5/PDGFC/INSR/HCLS1/FGR/AGT/MYOC/PIP5K1C/UNC5B/TWIST1/PTPN6/LIME1/ANGPT1/NCF1/TEK/SELP/PDGFRA/SIRT1/CCL5
VAT	GOBP_NEURAL_TUBE_FORMATION	104	0.374694	2.46208	0.00165289	0.00499961	SDC4/SOX4/BMP4/PLXNB2/IFT57/SFRP2/LMO4/PFN1/RPS7/ABL1/DVL3/DVL1/TEAD2/RALA/KAT2A/TULP3/FUZ/MTHFD1L/ADM/HECTD1/MED12/SFRP1/CTHRC1/IFT52/BRD2/DLC1/LUZP1/DEAF1/RARG/BBS4/TMED2/MKS1/RARA/ARHGAP35/SEC24B/CITED2
VAT	GOBP_PRIMARY_ALCOHOL_METABOLIC_PROCESS	104	0.383654	2.52096	0.00165289	0.00499961	ALDH1A2/H6PD/ALDH1A3/DAB2/SULT1A4/ALDH1A1/DHRS4/AKR1A1/ADH1B/PARK7/DHRS7/DHRS3/AKR7A2/GDE1/PNPLA2/ADH5/ADH1C/CYP1B1/RDH10/RBP4/RDH11/THTPA/ADH1A/GPD1/ACSS2/PNPLA4/ALDH2/RDH5/AKR1C2/SULT1A3/ALDH3A2/DGAT1/SULT1A2/REST/IGF1/AKR1C3/RETSAT/EDNRB/LIPE/DGAT2/AKR1C1/RDH14/BMP6/CYP11A1/ALDH3B1/GDPD3/AKR1B1/DKK3/NAAA
VAT	GOBP_ORGANELLE_MEMBRANE_FUSION	104	0.418827	2.75208	0.00165289	0.00499961	RAB34/VAMP8/SNCA/RAB13/CHMP3/RAB7B/RAB7A/SNAPIN/VAMP3/STX10/ANXA2/VTI1B/CHMP2B/PIP4K2B/SYT4/STX8/VPS4A/VPS39/ANXA1/RCC1L/STX16/ARL8B/EEA1/SNAP47/STX12/SNAP29/STX4/YIPF5/CAV2/RAB20/BNIP1/GOSR2/USO1/STX5/SNAP23/STXBP6/STXBP1/VAMP7/RAB8A/STX6/TMEM175/VAMP2/VPS41/VAMP4/STX2/RAB8B
VAT	GOBP_CHONDROCYTE_DIFFERENTIATION	104	0.433978	2.85164	0.00165289	0.00499961	SULF1/SULF2/OSR1/BMP4/EFEMP1/TGFBI/MDK/SFRP2/GLI3/NFIB/SIX2/FGF18/SERPINH1/MAPK14/GLG1/LTBP3/COL3A1/WNT2B/MAF/SMAD3/ECM1/ZNF219/MEF2D/RARG/FGF9/POR/ANXA6/SMPD3/PTH1R/EXT1/ZBTB16/ACVRL1/TGFBR2/PKDCC/SNAI2/BMP6/ARID5A/CHADL/CTNNB1/PTPN11/SNX19/CREB3L2/MEF2C/OSR2/TGFBR1/TSKU/COMP/LOXL2/ADAMTS12/BMPR2/TRIP11/CYTL1/MUSTN1/BMP2/NKX3-2/ATF2
VAT	GOBP_POSITIVE_REGULATION_OF_CANONICAL_WNT_SIGNALING_PATHWAY	104	0.45435	2.9855	0.00165289	0.00499961	RSPO1/SOX4/BAMBI/TMEM9/ROR2/COL1A1/SFRP2/WLS/RSPO3/CTDNEP1/RBPJ/SFRP4/PLEKHA4/GPC3/VCP/CAV1/RPS12/ILK/GID8/NFKB1/VPS35/JUP/CSNK1E/PIN1/SFRP1/EGFR/SMAD3/ZBED3/WNK1/ATP6AP2/RECK/USP47/GPRC5B/SEMA5A/FGF9/DAPK3/SCEL/UBE2B/RNF220/CSNK1G2/ADGRA2/CDH3/YAP1/PPM1N/TBL1XR1/KANK1/CSNK1G3/PPM1A/DAAM2/DDX3X/ZEB2/RNF146/FAM53B/CAPRIN2/NLE1/FGF10/TNKS2/CCAR2
VAT	GOBP_NUCLEOSOME_ORGANIZATION	104	0.456793	3.00155	0.00165289	0.00499961	CENPW/SMARCD3/TSPYL2/RSF1/DAXX/SSRP1/ANP32B/NPM1/YY1/TFPT/PAF1/NAP1L1/RUVBL2/MCRS1/VPS72/MIS18A/POLE3/ZNHIT1/SMARCD2/BPTF/SMARCE1/BRD2/NAP1L4/TSPYL1/ATRX/DMAP1/SET/SMARCC1/SART3/BAZ1A/SMYD3/HMGB2/SUPT16H/ACTL6A/DNAJC9/SMARCC2/ASF1A/UCHL5/GRWD1/ACTR8/NFE2/ANP32E/TSPYL4/NFRKB/ITGB3BP/NAP1L5/SUPT6H/INO80B/RNF8/ARID1A/MCM3AP/ACTR5/SMARCA5
VAT	GOBP_REGULATION_OF_NUCLEOCYTOPLASMIC_TRANSPORT	104	0.538379	3.53765	0.00165289	0.00499961	BMP4/GAS6/IFI27/PKIG/HSP90AB1/TRIM28/GLI3/TXN/EMD/ANP32B/RAN/YWHAE/RBM4/MAPK14/PARK7/SUMO1/KHDRBS1/IWS1/NCBP2/TPR/APOD/NUP214/CAMK1/PRKD1/FLNA/JUP/HDAC3/RBM22/BAG3/IPO5/NOLC1/PPP1R12A/AAAS/DMAP1/CDK5/TCF7L2/SMAD3/CD36/HYAL2/TARDBP/PPP1CC/RAPGEF3/DHX9/CHP1/AKAP8L/LEP/PRKACA/PSEN1/MDFIC/HCLS1/NUP153/PIK3R1/SUFU/PTPN11/UFM1/SUPT6H/PTPN14/ZC3H12A
VAT	GOBP_REGULATION_OF_PATTERN_RECOGNITION_RECEPTOR_SIGNALING_PATHWAY	99	0.364319	2.36282	0.00165563	0.00499961	IFI35/FLOT1/RAB7B/HMGB1/NINJ1/PUM1/CAV1/GPS2/GPR108/RTN4/SMPDL3B/CYBA/ANKRD17/FLOT2/BIRC2/NR1H3/SLC15A3/TREM2/CD36/NFKBIL1/ZCCHC3/C1QBP/TKFC/WDFY1/TSPAN6/IRF7/UBQLN1/APPL1/ZDHHC5/GPATCH3/PJA2/NR1D1/HSPA1A/NLRX1/BIRC3/ARRB2/RIOK3/DHX58/CD300A/HSPA1B/PUM2/APPL2/LRRC14/IRAK3/PELI1/DDX60/DDX3X/TNFAIP3/TLR4
VAT	GOBP_NEGATIVE_REGULATION_OF_VASCULATURE_DEVELOPMENT	99	0.384186	2.49168	0.00165563	0.00499961	SULF1/ANGPTL7/NAXE/DCN/HOXA5/EMILIN1/PGK1/ATP2B4/KLF2/NPR1/THBS1/THBS2/ECSCR/SERPINF1/STAB1/COL4A2/GADD45A/EPHA2/SPARC/TNMD/ROCK1/CLDN5/STAT1/HGS/FOXJ2/SPRY2/HSPG2/PLK2/ROCK2/CTNNB1/MIR10A/PPARG/THBS4/RGCC/KRIT1/AGT/ADAMTS9/SYNJ2BP/PML/PTPRM/CXCL10/KLF4/GPR4/AMOT/ALOX5/HLA-G/TEK/ATF2/GTF2I/TIE1/ADAMTS1/WNT4
VAT	GOBP_REGULATION_OF_DOUBLE_STRAND_BREAK_REPAIR	99	0.403226	2.61516	0.00165563	0.00499961	MORF4L2/MGMT/SPIDR/DEK/MAGEF1/MORF4L1/TERF2IP/ACTB/RUVBL2/RPA2/NUDT16L1/RBBP8/VPS72/MEAF6/KAT5/HSF1/PARP3/MRGBP/KDM1A/MMS19/DMAP1/TRIP12/UBE2V2/MAD2L2/PNKP/OTUB1/PRKDC/PARP1/ZCWPW1/TFIP11/UBE2N/WDR48/BRD8/ACTL6A/KMT5B/PPP4C/FUS/YEATS4/SIRT6/TP53BP1/POGZ/WRAP53/PPP4R3B/SETMAR/PML/ACTR2/UBQLN4/TWIST1
VAT	GOBP_LIPOPROTEIN_BIOSYNTHETIC_PROCESS	99	0.440195	2.85493	0.00165563	0.00499961	CLIP3/DPM3/GLUL/DPM2/WDR45B/GPAA1/ZDHHC4/DBI/ZDHHC16/ZDHHC12/PIGC/GBA/ZDHHC7/PIGF/ZDHHC1/ATG101/ATG7/PIGU/GOLGA7/PIGZ/ZDHHC6/ZDHHC9/ATG12/DPM1/ATG13/ZDHHC3/WIPI2/PIGH/WDR45/NMT1/PGAP3/APOE/RABL3/PGAP2/PIGV/ATG5/PIGS/ZDHHC5/ULK1/MPPE1/ZDHHC18/LCAT/PIGT/PORCN/RB1CC1/WIPI1/APOA1/PIGK/SVIP/PIGM/PPM1A/RAB3GAP1/ZDHHC2/RAB3GAP2/ZDHHC8/ABCA1
VAT	GOBP_REGULATION_OF_ACTIN_FILAMENT_BUNDLE_ASSEMBLY	99	0.545433	3.53745	0.00165563	0.00499961	ID1/SDC4/S100A10/ACTG1/RAC1/TJP1/TPM1/ASAP3/RHOC/WASF2/MET/RDX/SORBS3/PFN1/RHOA/ABL1/TGFB3/PFN2/FLNA/PXN/FERMT2/ITGB1BP1/SFRP1/MKKS/TESK1/LIMCH1/STMN1/SMAD3/CD47/DLC1/LPAR1/INPP5K/SYNPO/CGNL1/ROCK1/PPFIA1/BBS4/RAPGEF3/MTSS1/CORO2B/PAK1/WNT11/FHOD1/BAG4/ARAP1/S1PR1/ARHGEF15/ARHGEF10L/CDC42/SWAP70/ROCK2/PLEK/PIK3R1/APOA1/RGCC/TGFBR1/PHLDB2/NRP1/MYOC/SYNPO2/F11R/MTOR
VAT	GOBP_INTRINSIC_APOPTOTIC_SIGNALING_PATHWAY_IN_RESPONSE_TO_DNA_DAMAGE	99	0.553656	3.59079	0.00165563	0.00499961	CRIP1/MIF/TNFRSF1A/TPT1/PYCARD/BCL3/SHISA5/RPS3/BAD/SFRP2/TMEM109/HTRA2/SNW1/ING2/CIDEB/BAG6/NUPR1/RPL26/ABL1/TRIAP1/IFI16/HNRNPK/TAF9/BCL2L1/CXCL12/PHLDA3/CLU/BOK/KDM1A/TAF9B/TOPORS/EPHA2/CDKN1A/TMEM161A/MOAP1/PRKDC/CD74/MCL1/CDIP1/USP47/CDKN2D/MLH1/CD44/RPS27L/NFATC4/DDIT4/TNFRSF1B/BID/MUC1/PIAS4/HIPK2/SNAI2/TRIM32/PIK3R1/HMOX1/NACC2/FNIP2/PML
VAT	GOBP_MITOCHONDRIAL_GENE_EXPRESSION	99	0.565552	3.66794	0.00165563	0.00499961	MRPS24/MRPL51/MRPS21/MALSU1/HSD17B10/MRPL2/COA3/MRPS18A/MRPS14/MRPL12/MTIF3/MRPS12/MRPS18B/MRPS2/UQCC2/MRPL47/MRPL16/MRPL57/MRPL23/TUFM/SHMT2/MRPS34/MRPS16/MRPS7/MTG1/TRMT10C/MRPL58/FOXO3/MRPS15/MRPS6/WARS2/MRPS11/MTERF2/MRPS27/NGRN/RCC1L/FASTK/ELAC2/C1QBP/NDUFA7/MTERF4/RPUSD3/CHCHD10/MRPS28/MTRF1L/TRMT61B/RARS2/MPV17L2/TSFM/TACO1/FASTKD5/NOA1/IARS2/SARS2/TBRG4/GATB/ALKBH1/YARS2/LRPPRC/TFAM/GATC/…
VAT	GOBP_NEUTROPHIL_CHEMOTAXIS	102	0.401275	2.62511	0.00166113	0.00499961	CXCL6/BST1/DPP4/BSG/PPIB/RAC1/CXCL1/S100A9/S100A8/MDK/LGALS3/PPIA/FCER1G/CKLF/CCL2/SRP54/GBF1/MPP1/C3AR1/C1QBP/CD74/CCL13/SAA1/CCL18/ITGB2/CCL14/DNM1L/CCL11/CCL21/JAM3/SLIT2/CCL4/MIR223/THBS4/S100A12/CXADR/CXCL10/CAMK1D/CCL26/CCL23/PIP5K1C/PPBP/CCL3/RAC2/SYK/TNFAIP6
VAT	GOBP_REGULATION_OF_PROTEIN_LOCALIZATION_TO_PLASMA_MEMBRANE	102	0.517675	3.38658	0.00166113	0.00499961	EZR/DAB2/VAMP8/PGRMC1/RACK1/LGALS3/AP2M1/CLIP3/RANGRF/TMEM59/RER1/CIB1/ATP2B4/GOPC/VTI1B/ZDHHC7/ACTB/STX8/VPS4A/SQSTM1/SPTBN1/BCL2L1/RHOG/LRP1/CLTC/MRAP/RHOQ/KIF5B/HECTD1/ITGB1/EGFR/TREM2/CDK5/EPHA2/TMBIM1/STX4/PRNP/PID1/GBP1/PPFIA1/PPP2R5A/ABI3/ARF6/PICALM/SORBS1/RAMP3/APPL1/ZDHHC5/GPER1/PKDCC/ACSL3/AKT1/MIR223/PIK3R1/CNST/PRKCI/CNPY4
VAT	GOBP_ANTIGEN_PROCESSING_AND_PRESENTATION	102	0.527886	3.45339	0.00166113	0.00499961	RAB34/PYCARD/CTSF/PSME1/PDIA3/PSMB8/RAB32/HLA-A/FCER1G/B2M/CTSD/HLA-C/CALR/RAB6A/IFI30/GBA/RAB4A/HLA-B/THBS1/RAB10/HLA-E/AZGP1/AP3D1/HLA-DRB1/CTSL/TAPBPL/HLA-DMA/FGL2/CD68/YTHDF1/HLA-DPA1/TREM2/TREX1/ARL8B/HLA-DRA/CTSH/RFTN1/HLA-DPB1/CD74/HLA-DRB5/LGMN/ICAM1/TAPBP/HLA-DMB/EXT1/ATG5/HLA-DQB1/HLA-F/CCL21/RAB5B/RAB35/LILRB2/AP3B1/CLEC4A/RAB8B/TAP1/MFSD6/CTSS/ERAP1
VAT	GOBP_POSITIVE_REGULATION_OF_PLASMA_MEMBRANE_BOUNDED_CELL_PROJECTION_ASSEMBLY	101	0.366982	2.39173	0.00166667	0.00499961	EPS8L1/CDC42EP1/RAC1/WASF2/BRK1/CYFIP1/DPYSL3/MIEN1/PFN1/HRAS/CDC42EP2/TGFB3/RALA/ARPC2/PPP1R35/CDC42EP4/FUZ/FAM98A/RHOQ/NDEL1/PALM/WASL/DEF8/TWF2/EPS8/ATMIN/CDC42EP5/SRF/EPS8L2/DOCK11/BBS4/PLEK2/ARHGAP35/AKIRIN1/CCL21/ARAP1/CDC42/KCTD17/PIK3R1/GPM6A/ACTR3/TGFBR1/FMR1/NRP1/MTOR/ACTR2
VAT	GOBP_MUSCLE_ADAPTATION	101	0.382525	2.49303	0.00166667	0.00499961	GATA6/HAND2/TNNT1/TNFRSF1A/AIF1/YY1/LMNA/ATP2B4/IGFBP5/CDK9/MTPN/GATA5/GSN/FOXO3/CYBA/NOL3/TOMM70/FOXO1/PARP2/SMAD3/CAMTA2/ROCK1/PARP1/PI16/ERRFI1/IGF1/RGS4/GLRX3/DAG1/PPP3CA/RGS2/TNFRSF1B/IL6ST/BECN1/NR4A3/LMCD1/ROCK2/HMOX1/TWF1/PPARG/MEF2A/AGT/MYOC/CAMK2D/G6PD/ATP2A2/NOTCH1/CAMK2G
VAT	GOBP_TUMOR_NECROSIS_FACTOR_MEDIATED_SIGNALING_PATHWAY	101	0.401279	2.61526	0.00166667	0.00499961	KRT18/GAS6/TNFRSF1A/TMSB4X/PYCARD/GSTP1/TXNDC17/RRAGA/CPNE1/ACTN4/GPS2/ILK/CARD16/SHARPIN/NFKBIA/FOXO3/RELA/COMMD7/TNFSF13B/PPP2CB/NOL3/CASP4/TRADD/BIRC2/PTK2B/EIF5A/CASP1/CCDC3/CDIP1/STAT1/FAS/EXT1/UBE2K/LAPTM5/PELI3/TNFRSF1B/TNFRSF14/PLVAP/ADIPOQ/PIAS4/HSPA1A/TRIM32/PIAS3/NKIRAS1/APOA1/TNFRSF4/BIRC3/RIPK1
VAT	GOBP_POSITIVE_REGULATION_OF_PROTEIN_LOCALIZATION_TO_MEMBRANE	101	0.419752	2.73565	0.00166667	0.00499961	EZR/FIS1/PGRMC1/RACK1/CD81/PDCD5/LGALS3/MFF/CLIP3/RANGRF/RER1/CIB1/ATP2B4/HRAS/FYN/SQSTM1/SPTBN1/RHOG/AP2B1/MYO1C/ITGB1BP1/LRP1/KIF5B/ITGB1/EGFR/TREM2/CDK5/EPHA2/ITGAM/STX4/PRNP/NLGN2/NMT1/STOM/ARF6/TCAF1/CHP1/ITGB2/SORBS1/RAMP3/ZDHHC5/GPER1/ACSL3/AKT1/MIR223/PIK3R1/CNST/PRKCI/CNPY4
VAT	GOBP_REGULATION_OF_MICROTUBULE_CYTOSKELETON_ORGANIZATION	150	0.392901	2.79419	0.00166667	0.00499961	RASSF7/SNCA/RAC1/ARL3/MAP1B/CHMP3/RPS3/CHMP2A/CDK2AP2/ARL2/CLIP3/MET/GIT1/RANGRF/DCTN1/CIB1/DRG1/AKAP9/CHMP2B/RHOA/ABL1/EFNA5/FKBP4/CDK5RAP2/TPR/NUMA1/CHMP1A/CLTC/EML3/STMN3/PARP3/GBA2/CHMP4B/CHMP4A/FES/HNRNPU/DIXDC1/MPDZ/STMN1/RAE1/RASSF1/ROCK1/CHMP6/MAPRE1/MAPRE2/MAP1S/ANKRD53/CHMP5/CKAP5/CAMSAP2/CDH5/ARHGEF2/PAFAH1B1/PHLDB1/PDCD6IP/PAK1/SLAIN2/GAS2L1/HSPA1A/CDKN1B/FAM107A/SKA2/PRUNE1/ARHGEF7/C…
VAT	GOBP_POSITIVE_REGULATION_OF_HISTONE_MODIFICATION	101	0.441569	2.87784	0.00166667	0.00499961	NELFE/RTF1/C6orf89/SNW1/ING2/PIH1D1/PHF1/LMNA/WDR5/KMT2E/PAF1/PINK1/CDK9/SAP30BP/RNF40/RUVBL2/RNF20/PRKD1/WDR61/KAT2A/MCRS1/CTR9/MAPK3/BCL6/CHTOP/WBP2/ISL1/BRD4/OGT/KDM1A/PHF20/NIPBL/PHF19/ARRB1/SART3/HCFC1/CTBP1/UBE2N/AKAP8L/MUC1/MTF2/SNAI2/ARID5A/CTNNB1/PRKD2/RRP8/APLNR
VAT	GOBP_FATTY_ACID_CATABOLIC_PROCESS	101	0.483509	3.15117	0.00166667	0.00499961	BDH2/ECHDC2/HSD17B10/ECI1/MCAT/ECI2/HADHA/ACOT8/ILVBL/ECH1/ACADVL/ACAA2/ETFB/PHYH/NUDT8/ACAT2/HADHB/DECR2/ECHS1/SCP2/ACADS/ETFA/CRAT/ACAA1/AUH/LONP2/SLC25A17/NUDT7/SESN2/PCK1/HADH/DECR1/ACOX2/GCDH/ACADM/HACL1/AIG1/ACAT1/ADIPOQ/LEP/PCK2/LPIN2/FAAH/ACACB/ETFDH/TYSND1/AKT1/HSD17B4/ACAD11/MFSD2A/LPIN3/IVD/PEX7/PEX2/ACOX3/TWIST1/PCCB/IRS2/ACOX1/SLC27A4/PLIN5/ECHDC1/AMACR
VAT	GOBP_POST_GOLGI_VESICLE_MEDIATED_TRANSPORT	101	0.518934	3.38205	0.00166667	0.00499961	KRT18/RAB34/RAB31/ARL3/RACK1/VAMP5/COMMD1/VAMP3/AP3S1/OPTN/GOPC/VTI1B/SCAMP3/SYS1/GOLGA4/SCAMP2/SPTBN1/GBF1/RABEP1/RAB10/AP3D1/ARFRP1/GOLGA7/AP1G2/RABIF/VPS52/GOLPH3/LAMP1/KLHL20/CCDC22/RAB14/SNAP23/SEC16A/STXBP6/LAPTM5/EXOC1/CCDC91/PKDCC/ACSL3/EXOC2/GGA3/AP4M1/WIPI1/EXOC4/GOLPH3L/VAMP2/CNST/EXOC6B/SORT1/VAMP4/PREPL/MACF1/ATP2C1/SCFD1/KIF16B/OSBPL5/AP3S2/BBS2/CCDC93/CSK/GGA2/RSC1A1/KIF13A
VAT	GOBP_REGULATION_OF_EXTRINSIC_APOPTOTIC_SIGNALING_PATHWAY	150	0.47851	3.403	0.00166667	0.00499961	DEPTOR/BMP4/TNFRSF12A/PYCARD/GSTP1/PDIA3/SFRP2/LGALS3/HTRA2/CTTN/FGFR1/RBCK1/PEA15/PARK7/CAV1/CTNNA1/PRDX2/LMNA/PPP2R1A/SIAH2/PPP1CA/GPX1/TIMP3/SRPX/TNFSF10/MAP2K5/THBS1/BCL2L1/RELA/IFI6/FADD/TNFSF12/PHIP/NOL3/PTEN/EYA2/SFRP1/PSME3/TCF7L2/G0S2/TMBIM1/HYAL2/STX4/ZMYND11/DEDD2/MCL1/ICAM1/HMGB2/IGF1/ZC3HC1/RNF34/ARHGEF2/STRADB/PELI3/GPER1/BID/WWOX/ATF3/PPP2R1B/SNAI2/HSPA1A/RB1CC1/BCL2L12/MADD/AKT1/Y…
VAT	GOBP_MORPHOGENESIS_OF_EMBRYONIC_EPITHELIUM	149	0.312799	2.22071	0.00166945	0.00499961	SULF1/ALDH1A2/SDC4/SOX4/OSR1/BMP4/ALDH1A3/PLXNB2/IFT57/SFRP2/LMO4/PFN1/RPS7/ABL1/DVL3/DVL1/TGFB1I1/TEAD2/RALA/WNT2B/KAT2A/TULP3/FUZ/MTHFD1L/ADM/RDH10/HECTD1/MED12/SFRP1/CTHRC1/IFT52/BRD2/DLC1/LUZP1/DEAF1/RARG/BBS4/TMED2/MKS1/RARA/ARHGAP35/SEC24B/CITED2/PRKACA/CTNNB1/SUFU/VEGFC/GRSF1/LAMA5/WNT6/LRP2/AR/MTHFD1/SKI/TWIST1/FZD6
VAT	GOBP_RESPONSE_TO_NUTRIENT	149	0.354575	2.5173	0.00166945	0.00499961	BCHE/ALDH1A2/IGFBP2/ATP2B1/SLC16A1/GAS6/COL1A1/MAP1B/FKBP1B/DAD1/TSPO/SFRP2/MGMT/FOLR2/XBP1/SNW1/PDK2/GPX1/GNAI2/GNPAT/SRSF2/ERCC1/A2M/USF2/NQO1/ASS1/CYP1B1/HSF1/SFRP1/OGT/FES/PENK/PIM1/TFRC/LPL/ADSL/SRF/CDKN2D/POR/STAT1/CAT/AKR1C3/RXRA/NCOA1/RARA/ACSL1/KANK2/TGFBR2/CDKN2B/CYBB/VCAM1/ADIPOQ/LEP/ALAD/BECN1/CCND1/POSTN/SNAI2/OXCT1/HMOX1/PPARG
VAT	GOBP_NEGATIVE_REGULATION_OF_CYTOSKELETON_ORGANIZATION	149	0.386449	2.74359	0.00166945	0.00499961	TMOD1/SPTAN1/SNCA/TJP1/MAP1B/TMSB4X/CAPG/LIMA1/WASF2/SSH3/CLIP3/MET/RDX/NPM1/NUBP1/CIB1/PFN1/CAPZB/MTPN/TRIOBP/ADD1/GSN/PFN2/FLII/FKBP4/CDK5RAP2/SPTBN1/KAT2A/CORO1B/TMSB10/MKKS/TWF2/DMTN/STMN1/DLC1/INPP5K/RBM14/CGNL1/EPS8/MAPRE1/LMOD1/PPFIA1/GMFG/BBS4/CAPZA1/CAMSAP2/CDH5/ARHGEF2/CORO2B/MYADM/KANK3/ARAP1/S1PR1/SWAP70/SLIT2/ARHGEF7/PIK3R1/TWF1/TRIM37/GMFB/KANK4/SVIL/MID1/TBCD/KANK1/PHLDB2/MYOC/F11R…
VAT	GOBP_REGULATION_OF_ACTIN_FILAMENT_LENGTH	149	0.465798	3.30693	0.00166945	0.00499961	ALOX15/TMOD1/ARHGAP18/SPTAN1/CDC42EP1/TMSB4X/PYCARD/CAPG/BAIAP2/LIMA1/SSH3/WDR1/HAX1/BRK1/CTTN/CYFIP1/RDX/ARPC1A/PFN1/DSTN/CDC42EP2/CAPZB/CFL2/MTPN/ARPC4/RHOA/ARPC5/ARPC3/TRIOBP/ADD1/GSN/PFN2/FLII/MLST8/ARPC2/CDC42EP4/SPTBN1/CXCL12/ARPC5L/TMSB10/SNX9/ARPC1B/GBA2/MKKS/PTK2B/TWF2/DMTN/EPS8/LMOD1/CDC42EP5/SEMA5A/GRB2/DBNL/ARF6/BBS4/CAPZA1/ESAM/DBN1/ARHGAP35/MYADM/COTL1/KANK3/BIN1/CCL11/ELN/BAG4/CCL2…
VAT	GOBP_LEUKOCYTE_APOPTOTIC_PROCESS	108	0.351079	2.32217	0.00167224	0.00499961	BMP4/EFNA1/MIF/GAS6/LGALS3/GLI3/PLEKHO2/RPS6/PRELID1/TCP1/ORMDL3/ST3GAL1/FADD/CXCL12/BCL6/CTSL/ANXA1/PTEN/IRF3/ARG2/AXL/TSC22D3/KDELR1/CD74/CRKL/IRF7/SLC39A10/PKN1/FAS/GPAM/FNIP1/TNFRSF21/CCL21/ADA/HCLS1/AKT1/HCAR2/LGALS9/RIPK3/MEF2C/RIPK1
VAT	GOBP_RESPONSE_TO_RETINOIC_ACID	108	0.357026	2.3615	0.00167224	0.00499961	GATA6/ALDH1A2/HAND2/IGFBP2/OSR1/COL1A1/PHB2/AQP1/NDUFA13/SLC10A3/HTRA2/SNW1/RXRB/OVCA2/PDGFRB/MMP2/TEAD2/FZD7/IGFBP7/RBP4/SERPINF1/PTK2B/TWF2/CTSH/TFRC/TMEM161A/RARG/CDKN2D/PCK1/RXRA/FZD4/RARA/ASXL1/WNT11/SETX/LEP/BMP6/MYC/YAP1
VAT	GOBP_HUMORAL_IMMUNE_RESPONSE_MEDIATED_BY_CIRCULATING_IMMUNOGLOBULIN	108	0.363399	2.40365	0.00167224	0.00499961	C4B/C3/C4A/TRDC/C2/CFI/SERPING1/C7/IGHG4/C1RL/C1S/C1R/C1QB/BCL3/C1QA/C1QC/CD81
VAT	GOBP_POSITIVE_REGULATION_OF_PROTEIN_KINASE_B_SIGNALING	108	0.423947	2.80414	0.00167224	0.00499961	TPBG/H19/GAS6/MYDGF/HSP90AA1/HSP90AB1/IGF2/HAX1/PHB/TXN/MET/FGFR1/MTDH/PARK7/CPNE1/PINK1/GPX1/ENG/IGFBP5/RTN4/THBS1/MAZ/FERMT2/IL18/ITGB1BP1/ITGB1/EGFR/TCF7L2/C1QTNF1/AKR1C2/AXL/C1QBP/SEMA5A/AKR1C3/OSBPL8/FAM110C/RAMP3/LEP/F10/CHI3L1/BAG4/SPRY2/CCL21/INSR/HCLS1/HBEGF/TGFBR1/ARRB2/MYOC/LRP2
VAT	GOBP_ACTIN_CYTOSKELETON_REORGANIZATION	108	0.448173	2.96438	0.00167224	0.00499961	EZR/PDLIM4/TJP1/PHPT1/BAIAP2/PARVA/ANTXR1/MDK/HAX1/CTTN/ARHGDIA/HRAS/RHOA/ABL1/MYH9/CSF1R/GSN/SHC1/RALA/BCAR1/FLNA/ANXA1/PLEC/PTK2B/FES/CDK5/DMTN/EPS8/DTNBP1/GMFG/ARHGDIB/GRB2/ABI3/RAPGEF3/ESAM/DAPK3/PLEK2/CDC42BPA/PTPN1/PAK1/EFS/MKLN1/ARAP1/S1PR1/HCLS1/CDC42BPB/CDC42/PLEK/CXADR/NRP1/HCK/ATP2C1/F11R
VAT	GOBP_NEGATIVE_REGULATION_OF_RESPONSE_TO_BIOTIC_STIMULUS	108	0.454819	3.00834	0.00167224	0.00499961	SERPING1/HTRA1/VSIG4/BANF1/RPS19/PCBP2/LYAR/HLA-A/PRDX2/YTHDF2/GRN/MUL1/IFI16/CARD16/RNF26/HLA-B/HLA-E/A2M/ISG15/SIGIRR/MICA/FGL2/NMI/NR1H3/CRK/ATG12/ARG2/TREX1/GFER/NR1H2/TRIM21/NFKBIL1/ADAR/C1QBP/TKFC/TSPAN6/OAS1/CNOT7/TRIB1/ATG5/TRAFD1/GPATCH3/SIRT2/HLA-F/STAT2/SAMHD1/FAM3A/YTHDF3/LGALS9/TTLL12/PPARG/NLRX1/METTL3/ARRB2/RIOK3/DHX58/USP18/IRAK3/HLA-G/TARBP2/SLAMF8/TNFAIP3/TRAF3IP1
VAT	GOBP_SUBSTRATE_ADHESION_DEPENDENT_CELL_SPREADING	108	0.474928	3.14135	0.00167224	0.00499961	PDPN/LAMB1/EFNA1/DAB2/S100A10/RAC1/PARVA/ANTXR1/MDK/VAMP3/CIB1/LAMB2/ACTN4/CALR/ILK/RHOA/ABL1/P4HB/CORO1C/EFNA5/NTNG1/TRIOBP/ARPC2/FBLN1/FZD7/FLNA/LAMC1/PXN/FERMT2/ITGB1BP1/RAB1A/LIMS2/TESK1/SPRY4/CRK/DMTN/AXL/C1QBP/GBP1/FN1/CRKL/FZD4/MYADM/AKIP1/CDC42/ATRN/ARHGEF7/FERMT3/PIK3R1/ITGAV/APOA1/LAMA5/KANK1/NRP1/MYOC
VAT	GOBP_AUTOPHAGOSOME_ORGANIZATION	108	0.545737	3.60971	0.00167224	0.00499961	GABARAP/RNF5/EMC6/FEZ2/GABARAPL1/PHF23/GABARAPL2/RAB7A/SH3GLB1/MFN2/MAP1LC3A/WDR45B/NUPR1/PINK1/NSFL1C/RAB1B/PIP4K2B/GBA/ATG101/MAP1LC3B/MTMR3/ATG7/RALB/RAB1A/BAG3/UBQLN2/ATG4B/ATG3/CHMP4B/CHMP4A/ATG12/RAB5A/ATG13/VMP1/ARFIP2/WIPI2/STX12/MOAP1/WDR45/ATG9A/UBQLN1/ATG5/TCIRG1/ULK1/BECN1/ATG4D/PIP4K2C/PSEN1/SMURF1/TP53INP1/RB1CC1/AP4M1/WIPI1/UBXN2B/PACS2/TP53INP2/IFT20/ULK3/SNX4/SYNPO2/LRSAM1/PIP4K2…
VAT	GOBP_DNA_REPLICATION_CHECKPOINT_SIGNALING	17	-0.564058	-2.01006	0.00167645	0.00499961	CDC6/CLSPN/RAD9B/ORC1/DNA2/CDT1/TIMELESS/TICRR/CDC45/TIPIN
VAT	GOBP_TUBE_FORMATION	151	0.322151	2.29113	0.00167785	0.00499961	SDC4/SOX4/OSR1/PODXL/BMP4/PLXNB2/IFT57/SFRP2/LMO4/TGM2/NFIB/PFN1/RPS7/ABL1/DVL3/DVL1/TEAD2/RALA/KAT2A/TULP3/FUZ/MTHFD1L/ITGB1BP1/ADM/ATOH8/HECTD1/MED12/SFRP1/CTHRC1/IFT52/BRD2/YWHAZ/SDCCAG8/DLC1/LUZP1/DEAF1/MMRN2/RARG/BBS4/TMED2/MKS1/RARA/ARHGAP35/SEC24B/CITED2
VAT	GOBP_BRANCHING_MORPHOGENESIS_OF_AN_EPITHELIAL_TUBE	151	0.337646	2.40133	0.00167785	0.00499961	WT1/FGF1/DDR1/BMP4/SPRY1/PKD2/KDR/HOXB7/PHB2/MDK/SFRP2/GLI3/SIX2/MET/HOXA5/GPC3/MAGED1/PPP1CA/ENG/CLIC4/ILK/ABL1/WNT2B/RDH10/RASIP1/CTNNBIP1/EPHA2/CTSH/NPNT/SRF/DAG1/FKBPL/MKS1/EXT1/PLXND1/NFATC4/TGFBR2/COL4A1/PAK1/CSF1/AREG/CCL11/SIRT6/SPRY2/MYC/YAP1/SLIT2/CTNNB1/EDNRA/GNA13/LAMA5/BTRC/TCF21/AGT/ACVR1/WNT6/NRP1/PML/AR/SMO/PBX1
VAT	GOBP_HISTONE_METHYLATION	151	0.338453	2.40707	0.00167785	0.00499961	NNMT/TRMT112/PWP1/NELFE/RTF1/SNW1/DPY30/PIH1D1/NTMT1/COPRS/NFYB/PHF1/PRMT2/PRMT5/LMNA/WDR5/FBL/KMT2E/PAF1/IWS1/RNF20/WDR61/PRMT1/MCRS1/CTR9/CHTOP/BRD4/SETD6/OGT/KDM1A/PAGR1/ATRX/PHF20/SETD5/SMYD2/ARID4A/CXXC1/ARID4B/PHF19/SMYD3/HCFC1/JMJD4/MEN1/PYGO2/KMT5B/PRDM2/SMYD5/EZH1/PRMT7/PRDM4/MTF2/NFYC/KMT2C/CTNNB1/TTLL12/RRP8/SUPT6H/SETMAR/EED/SUV39H1/RLF/NELFA/WDR82/ASH2L/EHMT2/SETDB1/ASH1L/PAXBP1/ZNF3…
VAT	GOBP_GRANULOCYTE_MIGRATION	151	0.361857	2.57352	0.00167785	0.00499961	CXCL6/BST1/DPP4/BSG/IL1R1/PPIB/RAC1/RARRES2/CXCL1/S100A9/JAGN1/CD99/S100A8/MDK/LGALS3/WDR1/PPIA/FCER1G/CD99L2/CSF1R/CKLF/CCL2/SRP54/THBS1/GBF1/RHOG/MAPK3/MPP1/C3AR1/ANXA1/MYD88/C1QBP/CD74/CCL13/XG/SAA1/CCL18/ITGB2/CMKLR1/CCL14/DNM1L/CSF1/AKIRIN1/CCL11/CCL21/JAM3/PECAM1/SLIT2/CCL4/MIR223/THBS4/S100A12/CXADR/HRH1/CD300A/CXCL10/CAMK1D/CCL26/CCL23/PIP5K1C/PPBP/CCL3/RAC2/SLAMF8/MAPK1/SYK/TNFAIP6
VAT	GOBP_CARBOHYDRATE_CATABOLIC_PROCESS	151	0.367431	2.61316	0.00167785	0.00499961	NUDT5/EIF6/BAD/FBP1/TPI1/ARL2/JMJD8/GIT1/GAA/PGK1/NUPR1/GAPDH/PPP1CA/ALDOA/ENO1/GALT/NAGA/PKM/HEXB/NEU1/GALK1/LDHA/GLB1/OGT/PYGB/ZBTB20/HK1/GPD1/STAT3/OGDH/PGD/TREX1/ZBTB7A/IDNK/PGM1/STBD1/PRKAG1/APP/GM2A/PYGL/PPP1CB/GUSB/TKFC/DERA/RPE/IGF1/GALE/TREH/PFKL/BPGM/GPI/PGAM1/DDIT4/NCOR1/PFKFB1/GALM/SIRT6/PSEN1/MYC/RB1CC1/INSR/MLXIPL/PFKP/PFKM/CTBS/ALDOC/PGAM2/ARNT/PHKG2/SLC25A12/ABHD10/SLC4A4
VAT	GOBP_POSITIVE_REGULATION_OF_CELL_GROWTH	151	0.376798	2.67978	0.00167785	0.00499961	CXCL16/NGF/MAP1B/S100A9/S100A8/EXOSC4/DNPH1/PSMD10/SFRP2/RAB11A/CYFIP1/EIF4G1/CIB1/MTPN/RHOA/EFNA5/MUL1/SYT4/MAP2K5/GOLGA4/CYBA/GDI1/SDCBP/DERL2/CXCL12/EIF4G2/IST1/SFRP1/NDEL1/EGFR/CRABP2/TAF9B/PTK2B/PARP2/TWF2/DDX49/ADNP/USP47/FN1/SRF/SEMA5A/TEAD1/DBNL/EXOSC9/IGF1/DBN1/MAP3K13/PLAA/PAFAH1B1/SHTN1/ITSN2/ZFYVE27/HYAL1/KLHL22/BRAT1/SMURF1/TRIM32/SYT17/CDC42/AKT1/YAP1/TRPV2/MFSD2A/HBEGF/TGFBR1/MACF1…
VAT	GOBP_RESPONSE_TO_HEAT	105	0.436161	2.86694	0.00167785	0.00499961	FGF1/HSBP1/CD14/HSP90AA1/HSP90AB1/SOD1/CD34/DAXX/HSBP1L1/DNAJA1/HTRA2/YWHAE/SLU7/VCP/SUMO1/STUB1/THBS1/TPR/PDCD6/HIKESHI/CXCL12/IGFBP7/HSF1/EIF2B2/MICA/BAG3/IRAK1/EIF2S1/EIF2B1/EIF2B5/DNAJB1/EIF2B3/ZFAND1/IER5/MAPKAPK2/IGF1/DNAJB6/EIF2B4/SCARA5/DNAJA2/DNAJC2/RBBP7/PRKACA/HSPA1A/TP53INP1/AKT1/HSPA6/HMOX1/TRPV2/PSIP1/CXCL10/HSPA1B/MTOR/DNAJA4/HDAC2/LRP11
VAT	GOBP_INTEGRIN_MEDIATED_SIGNALING_PATHWAY	105	0.440733	2.897	0.00167785	0.00499961	TIMP1/PTN/BST1/DAB2/ZYX/NME2/CD63/THY1/PTPRA/ITGB5/CTNNA1/ILK/ABL1/MYH9/TLN1/FBLN1/COL3A1/BCAR1/ADAM15/PRKD1/FLNA/ISG15/FERMT2/ITGB1BP1/ITGAE/ITGB1/LIMS2/PTK2B/ITGA5/DMTN/CD47/ITGAM/ITGB4/PLPP3/LOXL3/FN1/ITGA7/ITGB2/EMP2/CCM2/CDC42/ITGA6/FGR/PLEK/FERMT3/ITGAV/PTPN11/APOA1/DST/LAMA5/NRP1/HCK
VAT	GOBP_PYRUVATE_METABOLIC_PROCESS	105	0.447625	2.94229	0.00167785	0.00499961	EIF6/FBP1/TPI1/ARL2/JMJD8/GIT1/PDK2/PGK1/NUPR1/GAPDH/ALDOA/ENO1/PKM/LDHB/MPC2/GALK1/LDHA/OGT/ZBTB20/ME3/PDHA1/HK1/GPD1/STAT3/OGDH/VDAC1/TREX1/ZBTB7A/PGM1/PRKAG1/APP/SRR/IGF1/PDHB/PC/PFKL/BPGM/PCK1/GPI/PGAM1/DDIT4/NCOR1/PFKFB1/DLD/ME1/PCK2/NR4A3/SIRT6/PSEN1/MYC/INSR/MLXIPL/PDK4/PFKP/PFKM/ALDOC/PGAM2
VAT	GOBP_POSITIVE_REGULATION_OF_UBIQUITIN_DEPENDENT_PROTEIN_CATABOLIC_PROCESS	105	0.475551	3.12585	0.00167785	0.00499961	DAB2/NFE2L2/GABARAP/DDRGK1/RACK1/RBX1/HSPBP1/SUMO2/PSMD10/VCP/CAV1/MAGEF1/ZFAND2A/SUMO1/STUB1/GBA/DVL1/KEAP1/BCAP31/CSNK1E/USP5/CDK5RAP3/CLU/RNF139/PTEN/HECTD1/HERPUD1/UBQLN2/CSNK1A1/PTK2B/PIAS1/ZER1/DNAJB2/SGTA/BBS7/CCDC22/TRIB2/RCHY1/RNF19B/UBQLN1/MKRN2/LAPTM5/CEBPA/TRIB1/ANKIB1/SIRT2/NUB1/SIRT6/PSEN1/SMURF1/RAD23A/HSPA1A/AKT1/DDA1/RNF19A/AXIN1/HSPA1B/SOCS5/SH3RF3/SH3RF1/FBXW7
VAT	GOBP_POSITIVE_REGULATION_OF_ENDOTHELIAL_CELL_MIGRATION	105	0.521022	3.42474	0.00167785	0.00499961	SMOC2/FGF1/ANXA3/BMP4/KDR/HDAC7/RAC1/TMSB4X/NFE2L2/HSPB1/HMGB1/MET/FGF18/FGFR1/RRAS/MAPK14/CIB1/GRN/CALR/ABL1/SCARB1/SASH1/THBS1/MAP3K3/BCAR1/PRKD1/PDCD6/ITGB1BP1/ANXA1/ATOH8/ZNF580/AAMP/PTK2B/SPARC/RHOB/STAT5A/PLPP3/SEMA5A/LGMN/GPI/SRPX2/MAP2K3/SP1/NRP2/ADGRA2/PLK2/RIN2/AKT1/ROCK2/PRKD2/HMOX1/RHOJ/MIR10A/VEGFC/ZC3H12A/AGT/NRP1
VAT	GOBP_POSITIVE_REGULATION_OF_CELLULAR_PROTEIN_CATABOLIC_PROCESS	151	0.502313	3.57244	0.00167785	0.00499961	EZR/PTTG1IP/DAB2/NFE2L2/HSP90AA1/GABARAP/DDRGK1/RACK1/RBX1/CD81/HSPBP1/SUMO2/PSMD10/PSMC3/PSMC5/RDX/PSMC4/BAG6/VCP/CAV1/MAGEF1/NUPR1/ZFAND2A/RNF40/SUMO1/STUB1/GBA/DVL1/PSMC2/VPS35/KEAP1/BCAP31/CSNK1E/LRP1/PSMC1/USP5/CDK5RAP3/CLU/RNF139/ECSCR/PTEN/FBXL5/HECTD1/HERPUD1/UBQLN2/MSN/CSNK1A1/PTK2B/TREM2/TMEM259/VGLL4/RNF185/PIAS1/ZER1/DNAJB2/SGTA/BBS7/CCDC22/TRIB2/RCHY1/RNF19B/APOE/UBQLN1/MKRN2/USP13/L…
VAT	GOBP_MITOCHONDRIAL_MEMBRANE_ORGANIZATION	105	0.551408	3.62448	0.00167785	0.00499961	CHCHD6/TMEM14A/SNCA/TIMM13/ALKBH7/HSP90AA1/TIMM9/BAD/PDCD5/NDUFA13/TOMM22/TIMM8B/CALM3/ROMO1/MFN2/MTX1/BNIP3L/BCS1L/HEBP2/PINK1/TIMM10/TMEM11/TIMM10B/MUL1/VDAC2/SLC25A5/BCL2L1/TIMM22/SLC25A4/GHITM/ACAA2/NOL3/UQCC3/TOMM70/BOK/EYA2/IMMT/OXA1L/RCC1L/HSPA9/MOAP1/APOO/NMT1/RHOT2/CHCHD10/CHCHD3/SAMM50/PPIF/HSPA4/BLOC1S2/AFG3L2/BID/BNIP3/MTX2/HSPA1A/MYC/CNP/SLC35F6/ZNF205/TIMM8A/AP3B1
VAT	GOBP_RESPIRATORY_ELECTRON_TRANSPORT_CHAIN	105	0.746975	4.90996	0.00167785	0.00499961	SNCA/NDUFS5/CHCHD2/COX4I1/NDUFB7/NDUFB10/NDUFS6/NDUFC1/NDUFA6/NDUFS3/NDUFB9/NDUFA8/NDUFB8/DGUOK/NDUFA12/NDUFAB1/COX6A1/NDUFB4/NDUFS8/UQCRFS1/COX5B/NDUFB2/NDUFB6/NDUFS4/PARK7/COX7C/COX5A/UQCRQ/NDUFV1/NDUFA1/SDHAF2/MT-ND4/PINK1/COX7A2L/NDUFA4/MT-CO3/UQCR10/NDUFV2/NDUFC2/UQCRH/NDUFA2/GBA/MT-ND4L/CYC1/NDUFA10/ISCU/NDUFC2-KCTD14/COX7A1/MT-ND1/NDUFS2/COQ9/MT-CYB/GHITM/UQCC3/IMMP2L/ETFB/MT-CO1/NDUFB1/ND…
VAT	GOBP_LONG_CHAIN_FATTY_ACID_METABOLIC_PROCESS	109	0.339047	2.24429	0.00168067	0.00499961	ALOX15/PTGS1/LTC4S/GSTP1/CBR1/PTGIS/ELOVL1/PTGES3/GSTM4/GPX4/GPX1/ACSL5/ACOT8/CYP2J2/CYP1B1/PAM/ABHD12/SLC27A3/PTGDS/EPHX1/PNPLA8/MGLL/ACSF2/PTGES2/SCP2/ACAA1/CYP2S1/ACOT2/ELOVL5/ACAD9/ACSL4/GSTM2/AKR1C3/HACL1/ACSL1/AIG1/ACSL3/FAAH/FAAH2/ACOT1/TBXAS1/ABHD6/ACOT7/ELOVL3/CYP2U1/GSTM1/FADS1/ACOT4
VAT	GOBP_RESPONSE_TO_FIBROBLAST_GROWTH_FACTOR	109	0.352277	2.33187	0.00168067	0.00499961	SULF1/SMOC2/FGF1/SULF2/SPRY1/COL1A1/ZFP36L1/FGFRL1/FGF18/FGFR1/CHURC1/ZFP36L2/IQGAP1/CCL2/THBS1/FIBP/FAM20C/FUZ/ITGB1BP1/SFRP1/FLRT3/SPRY4/IER2/HYAL2/CRKL/NR4A1/SHOC2/FGF9/RAB14/CD44/EXT1/GPC1/ZFP36/HYAL1/SETX/SPRY2/MYC/NGFR/CTNNB1/PRKD2/PTPN11
VAT	GOBP_RNA_3_END_PROCESSING	109	0.468604	3.10188	0.00168067	0.00499961	ZFP36L1/LARP7/EXOSC4/NELFE/HSD17B10/AHCYL1/ERI3/EXOSC5/PABPC1/FBL/PAF1/YTHDC1/LSM10/CDK9/RNF40/EXOSC7/SNRPA/NCBP2/RNF20/SSB/TRMT10C/SUPT5H/RPS21/SLBP/CTR9/DKC1/CPSF1/SSU72/WDR33/EXOSC8/HSF1/INTS5/FIP1L1/CPSF3/EXOSC10/APP/EXOSC3/ELAC2/CPSF7/RPRD2/CSTF2T/EXOSC9/CLP1/TOE1/USB1/CSTF2/INTS12/INTS1/TUT1/MBLAC1/PAPOLA/CPSF4/GRSF1/ELAC1/ZC3H3/CCNT1/SCAF8
VAT	GOBP_CELLULAR_RESPONSE_TO_TOXIC_SUBSTANCE	109	0.530023	3.50844	0.00168067	0.00499961	HP/PTGS1/GSTM3/H19/PRDX5/LTC4S/GSTO1/GSTP1/NFE2L2/S100A9/ALDH1A1/SOD1/PRDX1/TXNDC17/PRDX4/FBLN5/AKR1A1/TXN/CCS/GPX8/ESD/PRDX6/GPX3/PARK7/MGST2/PRDX2/GPX4/PINK1/GPX1/SOD3/ALOX5AP/GSTK1/MGST1/MGST3/ADH5/PXDN/NQO1/RDH11/HBB/HBA2/GFER/GPX7/CYGB/PIM1/HBA1/CD36/PRDX3/ABCB6/TXNRD3/SESN1/SESN2/GSTM2/APOE/CAT/GLRX/TXNRD1/SRXN1/HBM/TP53INP1/APOM/HBG2/GSTM1/GSTZ1/HBQ1
VAT	GOBP_POSITIVE_REGULATION_OF_LIPID_METABOLIC_PROCESS	147	0.298106	2.11186	0.0016835	0.00499961	FGF1/AADAC/CAPN2/DAB2/STOML2/CD81/CTDNEP1/PDGFRB/SCARB1/CREBL2/PNPLA2/PRKD1/SCAP/ADM/ANXA1/RDH10/NR1H3/ZBTB20/PTK2B/CCDC3/NR1H2/CD74/ABHD5/ELOVL5/POR/APOE/CHP1/ADGRF5/SIRT3/SORBS1/DGAT2/CES1/ADIPOQ/ACSL3/APOC1/NR4A3/NR1D1/BMP6/CCL21/MLXIPL/CDC42/ABHD6/AKT1/FGR/RAB38/PPARG/APOA1/FABP3/MFSD2A
VAT	GOBP_MICROTUBULE_CYTOSKELETON_ORGANIZATION_INVOLVED_IN_MITOSIS	147	0.350518	2.48316	0.0016835	0.00499961	SPRY1/GJA1/CHMP3/CHMP2A/DYNLT1/RAB11A/NUDC/RAN/DCTN2/DCTN1/VCP/SMC3/DRG1/MAP4/NSFL1C/CHMP2B/RHOA/BCCIP/KPNB1/POLDIP2/CDK5RAP2/TPR/DCTN6/NUMA1/PTPA/FLNA/CHMP1A/OFD1/TACC1/CLTC/EML3/TUBG2/PARP3/ITGB1/NDEL1/CHMP4B/CHMP4A/AAAS/HNRNPU/KIF3B/STMN1/RAE1/TUBG1/CHMP6/SBDS/SUN2/LSM14A/CCDC61/SMC1A/ANKRD53/CHMP5/CKAP5/PAFAH1B1/PDCD6IP/NEK6/SPRY2/HSPA1A/UBXN2B/GOLGA2/PLK2/ZNF207/CHMP1B/CHMP7
VAT	GOBP_CELLULAR_RESPONSE_TO_INTERLEUKIN_1	106	0.383752	2.52982	0.0016835	0.00499961	IL1R1/SIRPA/PYCARD/PTGIS/GBP2/YY1/KLF2/MMP2/CCL2/NFKB1/RELA/RBMX/MAPK3/CEBPB/AKAP12/TNIP2/SFRP1/IRAK1/TOLLIP/GBP3/MYD88/CD47/HYAL2/HES1/GBP1/CCL13/UPF1/EGR1/PCK1/CCL18/INHBB/USP10/CCL14/HYAL1/MAP3K7/CCL11/NR1D1/MYC/CCL21/VRK2/CCL4/ZC3H12A/CCL26/CCL23/CD40/ADAMTS12/IRAK3/CCL3/IL1RN/TANK/CCL5
VAT	GOBP_EPITHELIAL_CELL_APOPTOTIC_PROCESS	106	0.389227	2.56591	0.0016835	0.00499961	KRT18/H19/GAS6/KDR/ZFP36L1/NFE2L2/BAD/MDK/CAST/RAMP2/SFRP4/NUPR1/ABL1/GSN/CCL2/THBS1/FOXO3/BCL2L1/WFS1/ECSCR/TNIP2/BOK/EIF2S1/TCF7L2/ANGPTL4/CD248/MAP3K5/SEMA5A/ICAM1/ARF6/CASP6/AKR1C3/CDH5/ZFP36/TGFBR2/GPER1/PDCD4/BID/SRSF6/PIAS4/YAP1/EDNRA/HMOX1/PRKCI/RGCC/KRIT1/ARRB2/CD40/BMPR2/HLA-G/ANGPT1/TNFAIP3/HIPK1/TEK/ATF2
VAT	GOBP_POSITIVE_REGULATION_OF_EPITHELIAL_CELL_MIGRATION	147	0.471895	3.34303	0.0016835	0.00499961	SMOC2/FGF1/ANXA3/BMP4/KDR/HDAC7/RAC1/TMSB4X/NFE2L2/HSPB1/RAB11A/HMGB1/MET/FGF18/FGFR1/RRAS/MAPK14/CIB1/PFN1/GRN/CALR/ABL1/SCARB1/RTN4/MAP4K4/SASH1/THBS1/MAP3K3/BCAR1/PRKD1/PDCD6/ITGB1BP1/ANXA1/ATOH8/ZNF580/AAMP/PTK2B/SPARC/CTSH/RHOB/GLIPR2/STAT5A/PLPP3/MAPRE2/IQSEC1/SEMA5A/LGMN/ARF6/GPI/SRPX2/TGFBR2/HYAL1/MAP2K3/ENPP2/SP1/NRP2/ADGRA2/PLK2/RIN2/AKT1/ROCK2/EPB41L4B/PRKD2/HMOX1/RHOJ/MIR10A/VEGFC/ZC3…
VAT	GOBP_ANTIMICROBIAL_HUMORAL_RESPONSE	113	0.297732	1.98313	0.00168919	0.00499961	SLPI/KLK5/GATA6/KLK7/CXCL6/WFDC2/ANG/RARRES2/CXCL1/S100A9/BCL3/RPS19/ROMO1/HLA-A/GAPDH/HMGN2/CTSG/HLA-E/RPL30/COLEC11/SPON2/RPL39/RNASE6/CCL13/CXCL14/PPP2R3C
VAT	GOBP_POSITIVE_REGULATION_OF_ADAPTIVE_IMMUNE_RESPONSE	107	0.314607	2.07371	0.00168919	0.00499961	C3/TNFSF13/IL1R1/NECTIN2/PYCARD/CD81/HLA-A/B2M/HSPD1/STAT6/HLA-B/FADD/HLA-E/AZGP1/HLA-DRB1/TNFSF13B/IL18/EIF2AK4/TREM2/CD55/HLA-DRA/MAD2L2/TFRC/EXOSC3/CD4/NFKBIZ/MLH1/RIPK2/KMT5B/MAP3K7/IL6ST/CLCF1/HLA-F/HMCES/ADA/TP53BP1/ARID5A
VAT	GOBP_POLYOL_METABOLIC_PROCESS	113	0.312548	2.08182	0.00168919	0.00499961	CYP27A1/ISYNA1/SNCA/PCBD1/TPI1/SPR/IP6K1/IP6K2/GBA/NUDT3/PTS/QDPR/PLPP1/GALK1/PTEN/GOT1/PTK2B/INPP1/INPP5K/TKFC/PGP/PLPP3/ITPKC/CD244/ASAH1/PTH1R/PCK1/COQ2/ITPK1/GPER1/DGAT2/LEP/PCK2/OCRL/MTMR2/PLEK/COQ3/HRH1/MINPP1/NAAA/IMPA2
VAT	GOBP_CELL_AGING	113	0.319086	2.12537	0.00168919	0.00499961	MIF/ID2/PRELP/SOD1/RWDD1/YPEL3/ING2/NPM1/YBX1/MAPK14/ROMO1/EEF1E1/LMNA/B2M/HRAS/CALR/ABL1/MAP3K3/ERCC1/BCL6/KAT5/ZMIZ1/PTEN/RSL1D1/ARG2/CDKN1A/MAP2K4/MAP3K5/SRF/ABI3/CITED2/CDKN2B/PDCD4/MAP2K3/NEK6/CDKN1B/PLK2/ULK3/MIR10A/PAWR/PML/CDK2/BGLAP/NSMCE2/TWIST1/NUP62/SPI1/HLA-G/NUAK1/MAP2K1/SIRT1/SMC5
VAT	GOBP_POSITIVE_REGULATION_OF_CELL_CYCLE_PHASE_TRANSITION	113	0.320058	2.13184	0.00168919	0.00499961	CDK4/PHB2/DDRGK1/ANAPC11/RAB11A/MEPCE/UBE2E2/AIF1/CDC16/RDX/APEX1/NPM1/EIF4G1/DDX39B/KMT2E/PAF1/CCND2/LSM10/CCND3/ANKRD17/ANXA1/BRD4/PAGR1/PPP1R10/EGFR/PLRG1/CPSF3/APP/CDC25B/RRM1/ANAPC7/TFDP1/HYAL1/CCND1/MAD2L1BP/AKT1/CDC23/CUL4B/MBLAC1/CUL4A/THOC1/RGCC/ANAPC5/CCNB1/NSMCE2/PBX1/CUL3
VAT	GOBP_MYELOID_LEUKOCYTE_MEDIATED_IMMUNITY	107	0.32868	2.16646	0.00168919	0.00499961	C3/CXCL6/ANXA3/VAMP8/FCGR3A/JAGN1/TYROBP/TUSC2/WDR1/S100A13/VAMP3/DDX1/RABGEF1/KMT2E/SNX6/CTSG/HLA-E/FES/DDX21/PTGDS/SPON2/MYD88/ITGAM/STX4/SNAP23/GAB2/ITGB2/STXBP1/VAMP7/BCR/NR4A3/VAMP2/FGR/HMOX1/LGALS9/PTGDR/SNX4/CD300A/STXBP2/IGHG1/TICAM1/SPI1/CCL3/RAC2/FCGR1A/SYK
VAT	GOBP_BLASTOCYST_DEVELOPMENT	113	0.351479	2.34113	0.00168919	0.00499961	TM4SF1/CAPN2/DAD1/SF3B6/RPL13/RTF1/MED21/EMG1/ZNF830/CMTM3/PSMC4/WDR74/MFN2/PTPN18/NDUFA2/RTN4/TEAD4/RBBP8/CTR9/PEMT/STMN3/FURIN/PLPP4/NDEL1/BYSL/PELO/TTLL1/SBDS/CNOT2/SRF/JUNB/IGF1/ACTL6A/COPS2/NBN/CITED2/ETV2/SOX17/UBE2A/CNOT1/RRP7A/LPAR6/ADA/MFNG/YAP1/SUPT6H/TBL1XR1/TGFBR1/ARHGDIG/HS3ST6/KLF4/CUL3/NECAB1/GABPA
VAT	GOBP_REGULATION_OF_RECEPTOR_MEDIATED_ENDOCYTOSIS	107	0.361168	2.38061	0.00168919	0.00499961	VTN/C3/RSPO1/DAB2/RAC1/AHI1/FLOT1/CD63/SMAP1/AP2M1/SFRP4/RABGEF1/B2M/ARF1/EFNB2/ANXA2/HNRNPK/PPT1/LRPAP1/SDCBP/CLU/UBQLN2/WASL/APP/ARRB1/DTNBP1/ARF6/PICALM/WDR54/ADIPOQ/UNC119/APOC1/PSEN1/MKLN1/CCL21/TBC1D5/INSR/MTMR2/ITGAV/ARRB2/FMR1/RIN3/ATAD1/PICK1/ANGPT1/ARC/SYK/SCYL2
VAT	GOBP_RECEPTOR_INTERNALIZATION	113	0.361617	2.40866	0.00168919	0.00499961	EZR/RSPO1/RAMP1/CD9/RAB31/SNCA/AHI1/FLOT1/CD63/CD81/AP2M1/RAMP2/SFRP4/CAV1/FCER1G/ARF1/EFNB2/ANXA2/LRPAP1/SDCBP/ADM/LRP1/CLTC/UBQLN2/ITGB1/RAB5A/CD36/TFRC/ARRB1/DTNBP1/GRB2/PICALM/ITGB2/WDR54/RAMP3/MKLN1/TBC1D5/INSR/MTMR2/LILRB4/ARRB2/FMR1/GRK2/GRK3/SNX1/RIN3/ATAD1/PICK1/ANGPT1/ARC/SYK/SCYL2
VAT	GOBP_POSITIVE_REGULATION_OF_PEPTIDYL_SERINE_PHOSPHORYLATION	107	0.367979	2.4255	0.00168919	0.00499961	MIF/GAS6/SNCA/TNKS1BP1/NGF/HSP90AA1/HSP90AB1/SFRP2/HAX1/TXN/EIF4G1/ARAF/PARK7/CAV1/ATP2B4/PINK1/AKAP9/TERF2IP/CREBL2/PFN2/CAMK1/PRKD1/PDCD10/EGFR/MAD2L2/TFRC/APP/SMYD3/RAPGEF3/CD44/NTRK2/RIPK2/RAMP3/PAK1/MAPKAP1/FNIP1/BAG4/SPRY2/HCLS1/AKT1/PRKD2/BCAR3/FNIP2/ARRB2/SH2D3C/AXIN1
VAT	GOBP_DNA_TEMPLATED_TRANSCRIPTION_INITIATION	113	0.455592	3.0346	0.00168919	0.00499961	CDK4/POLR2I/RSF1/SNAPC5/HMGB1/PIH1D1/GTF2F1/POLR2G/POLR1E/GTF2F2/THRA/TAF10/CDK9/MED7/TAF7/MED4/TAF9/TAF12/SUB1/ERCC1/TAF11/MAZ/GTF2A2/MED12/CTNNBIP1/POLR3H/TAF9B/TBP/GTF3C5/MED16/GTF2H5/TBPL1/UBTF/SRF/BRF2/MITF/RRN3/TAF3/GTF2B/BCLAF1/GTF2E2/TAF13/ERCC3/SETX/GTF3C1/TAF1C/MYC/MED24/TAF6/MED30/TFAM/CCNH/PSMC6/FOSL1/NAT14/BAZ2A/BDP1/TFB1M/JUN/TWIST1/CDK7
VAT	GOBP_NEGATIVE_REGULATION_OF_PROTEIN_SERINE_THREONINE_KINASE_ACTIVITY	113	0.480012	3.19726	0.00168919	0.00499961	HEG1/BMP4/SPRY1/PYCARD/GSTP1/PKIG/CDKN1C/SFRP2/DNAJA1/CDKN2C/NR2F2/CAV1/UCHL1/ABL1/GBA/CDK5RAP2/PRKAR2A/LATS2/SMPD1/CDK5RAP3/AIDA/PTEN/RASIP1/FBXO7/SFRP1/IPO5/GADD45A/HEXIM2/TESK1/SPRY4/STK38/CDKN1A/PRKAR2B/HYAL2/INPP5K/PRKAR1B/PRKAR1A/DTNBP1/HEXIM1/CDKN2D/PPP1R1B/MEN1/APOE/CEBPA/PTPN1/CDKN2B/RGS2/PDCD4/DUSP1/ADIPOQ/SH2B3/SPRY2/CDKN1B/AKT1/HIPK3/PPARG/AGT/CD300A/IRAK3/NUP62/CDK5RAP1/PTPN6/BMP2/TN…
VAT	GOBP_ORGANELLE_DISASSEMBLY	113	0.643039	4.28315	0.00168919	0.00499961	FIS1/CTSK/PHB2/UFC1/FUNDC2/GABARAP/DDRGK1/TSPO/HAX1/GABARAPL1/HTRA2/CTTN/GABARAPL2/TOMM7/MTIF3/VCP/MFN2/PARK7/MAP1LC3A/WDR45B/BNIP3L/TEX264/PINK1/PARL/OPTN/MUL1/CDC37/GBA/SLC25A5/FUNDC1/SQSTM1/GBF1/USP36/MAP1LC3B/SLC25A4/ATG7/HUWE1/KIF5B/FBXO7/ATG4B/ATG3/ATG12/VDAC1/ATG13/SREBF2/PELO/ARFIP2/WIPI2/ZFAND1/WDR45/UFL1/STX5/ATG9A/KIF9/VPS13D/ATG5/UBA5/DNM1L/ULK1/CISD2/BECN1/ATG4D/BNIP3/RB1CC1/WIPI1/GO…
VAT	GOBP_PROTEIN_CONTAINING_COMPLEX_LOCALIZATION	148	0.309819	2.19204	0.00169492	0.00499961	EZR/NSG1/CLSTN1/ARL3/IFT57/GPC4/EIF6/TYROBP/RAB11A/SSNA1/RAN/NPM1/SNAPIN/IFT43/SDAD1/HRAS/AKAP9/EFNB2/RPS15/IFT27/FKBP4/EXOC3/VPS35/SFPQ/AP3D1/IFT46/RALB/KIF5B/IFT52/WASL/HNRNPU/PURA/KIF3B/ZDHHC3/DYNC2H1/LSG1/LTV1/DAG1/DBN1/TUB/IFT140/RAB8A/RRS1/TNFAIP2/BBS12/PCM1/IFT20/NUP88
VAT	GOBP_STEROL_METABOLIC_PROCESS	148	0.353532	2.50133	0.00169492	0.00499961	FGF1/CYP27A1/DHCR7/NPC2/SOD1/PMVK/NFE2L1/APOL1/LIMA1/HDLBP/DHCR24/EBP/FDPS/SCARB1/GBA/NSDHL/CYB5R1/CYP21A2/ACADVL/SCAP/CYB5R3/SNX17/MBTPS1/SMPD1/ACAA2/CYP1B1/VLDLR/FDFT1/OSBPL1A/GBA2/TM7SF2/EPHX2/SREBF2/APP/ACLY/INSIG1/SQLE/POR/LIPA/APOE/CAT/FDXR/RXRA/STARD3/CEBPA/ARV1/LSS/CYP39A1/LIPE/ERLIN2/FAXDC2/DGAT2/CES1/LEP/LPCAT3/ERLIN1/LCAT/APOL2/CYP11A1/IDI1/ABCA5/APOA1/FDX1/CYB5R2/MVD/TSKU
VAT	GOBP_NEUTROPHIL_MIGRATION	125	0.372106	2.53426	0.00169492	0.00499961	CXCL6/BST1/DPP4/BSG/IL1R1/PPIB/RAC1/CXCL1/S100A9/JAGN1/CD99/S100A8/MDK/LGALS3/WDR1/PPIA/FCER1G/CD99L2/CKLF/CCL2/SRP54/GBF1/RHOG/MPP1/C3AR1/MYD88/C1QBP/CD74/CCL13/XG/SAA1/CCL18/ITGB2/CCL14/DNM1L/CCL11/CCL21/JAM3/PECAM1/SLIT2/CCL4/MIR223/THBS4/S100A12/CXADR/CXCL10/CAMK1D/CCL26/CCL23/PIP5K1C/PPBP/CCL3/RAC2/SLAMF8/SYK/TNFAIP6
VAT	GOBP_REGULATION_OF_MYELOID_LEUKOCYTE_DIFFERENTIATION	114	0.3491	2.32569	0.00169779	0.00499961	ID2/ROR2/ZFP36L1/KLF10/C1QC/TYROBP/HAX1/HOXA7/TFE3/NDFIP1/FADD/MAFB/HLA-DRB1/TCTA/CEBPB/HSF1/GPR137B/CTNNBIP1/SFRP1/TREM2/FES/FSTL3/TOB2/CD4/CD74/IRF7/MITF/RARA/TRIB1/ADIPOQ/CSF1/CCR1/MYC/PIAS3/ESRRA/HCLS1/CTNNB1/MIR223/CUL4A/PIK3R1/FBN1/LILRB4/RIPK1/ACIN1/BGLAP/MTOR/GPR137/CCL3/SLC9B2/FBXW7/FOS/TNFAIP6/TLR4/TMEM178A/NOTCH2/GATA2/IL34/TMEM64
VAT	GOBP_NEGATIVE_REGULATION_OF_TRANSMEMBRANE_RECEPTOR_PROTEIN_SERINE_THREONINE_KINASE_SIGNALING_PATHWAY	124	0.346681	2.3583	0.00169779	0.00499961	SPRY1/HTRA1/BAMBI/NBL1/TOB1/HSPA5/SFRP2/FAM89B/EMILIN1/CAV1/CIDEA/SNX6/UBE2D3/GLG1/ABL1/STUB1/TGFB3/FKBP1A/TGFB1I1/CHRDL1/LRP1/STRAP/PIN1/SFRP1/FST/ASPN/FSTL3/ZBTB7A/PMEPA1/CAV2/CRIM1/TRIM33/UBE2D1/RBPMS2/TGFBR3/EID2/HIPK2/SMURF1/SPRY2/HSPA1A/SPRED2/VASN/LEMD2/PPARG/NOMO1/HTRA3/FBN1/ACVR1/CILP/LRP2/SKI/PPM1A/NOTCH1
VAT	GOBP_POSITIVE_REGULATION_OF_TRANSMEMBRANE_RECEPTOR_PROTEIN_SERINE_THREONINE_KINASE_SIGNALING_PATHWAY	114	0.370765	2.47003	0.00169779	0.00499961	SULF1/GATA6/BMP4/DAB2/RBPMS/KDR/CSNK2B/HSP90AB1/CDKN1C/SNW1/ING2/RBPJ/GPC3/FBXL15/ENG/ILK/TGFB3/TGFB1I1/THBS1/C20orf27/GIPC1/NUMA1/SDCBP/PELO/FKBP8/NPNT/HES1/PARP1/FGF9/MEN1/INHBB/TGFBR3/CDH5/CITED2/ACVRL1/TGFBR2/CDKN2B/HIPK2/BMP6/PPARG/TGFBR1/ACVR1/ZC3H3/GDF9/ZNF423/AXIN1/BMPR2/NOTCH1/BMP2/ZEB2/MSX1/NEO1
VAT	GOBP_T_CELL_RECEPTOR_SIGNALING_PATHWAY	124	0.36844	2.50631	0.00169779	0.00499961	EZR/NECTIN2/PHPT1/RPS3/STOML2/CD81/THY1/LGALS3/RBCK1/HLA-A/HRAS/ABL1/FYN/KHDRBS1/BCAR1/RELA/HLA-DRB1/EIF2B2/BTN3A3/EIF2B1/EIF2B5/EIF2B3/RFTN1/PRNP/WNK1/HLA-DPB1/GBP1/CRKL/NFKBIZ/UBE2N/EIF2B4/ELF1/THEMIS2/DUSP22/DUSP3/LAPTM5/RIPK2/HLA-DQB1/MAP3K7/TNFRSF21/PSEN1/ADA/IKBKG/BTN3A2/PRKD2/RNF31/CD276/LILRB4/PAWR/ZC3H12A/CD300A/BTNL9/SPPL3/BTN3A1
VAT	GOBP_NEGATIVE_REGULATION_OF_EPITHELIAL_CELL_PROLIFERATION	124	0.373211	2.53877	0.00169779	0.00499961	SULF1/BMP4/DAB2/PHB2/IFT57/CDKN1C/SFRP2/NFIB/NR2F2/GPC3/AIMP1/CAV1/B2M/NUPR1/MAGED1/EFNB2/CCL2/THBS1/PDCD10/ATOH8/PTEN/ISL1/SERPINF1/SFRP1/IFT52/LIMS2/RIDA/SAV1/WDR13/SPARC/TNMD/CAV2/MMRN2/MEN1/STAT1/APOE/KLF9/TGFBR3/MTSS1/ACVRL1/CDKN2B/TINF2/SNAI2/CDKN1B/NGFR/PPARG/MEF2C/RGCC/KRIT1/PEX2/TGFBR1/SYNJ2BP/PTPRM/AR/RGN
VAT	GOBP_GRANULOCYTE_CHEMOTAXIS	124	0.391178	2.66098	0.00169779	0.00499961	CXCL6/BST1/DPP4/BSG/PPIB/RAC1/RARRES2/CXCL1/S100A9/S100A8/MDK/LGALS3/PPIA/FCER1G/CSF1R/CKLF/CCL2/SRP54/THBS1/GBF1/MAPK3/MPP1/C3AR1/ANXA1/C1QBP/CD74/CCL13/SAA1/CCL18/ITGB2/CMKLR1/CCL14/DNM1L/CSF1/AKIRIN1/CCL11/CCL21/JAM3/SLIT2/CCL4/MIR223/THBS4/S100A12/CXADR/HRH1/CXCL10/CAMK1D/CCL26/CCL23/PIP5K1C/PPBP/CCL3/RAC2/MAPK1/SYK/TNFAIP6/CCL5/IL34/CXCL2/CCL7/S100A14/CXCL3/XCL2/CCL8
VAT	GOBP_INSULIN_RECEPTOR_SIGNALING_PATHWAY	114	0.411414	2.74083	0.00169779	0.00499961	CDK4/RARRES2/GRB7/IGF2/BAIAP2/PTPRA/AP3S1/PDK2/GKAP1/GNAI2/PIP4K2B/SHC1/CCND3/ZNF106/TNS2/BCAR1/NUCKS1/PHIP/EIF4EBP2/RHOQ/ADIPOR1/FOXO1/OGT/NDEL1/INPP5K/SMARCC1/CAV2/PID1/SLC2A8/SNX5/SIK2/GRB2/OSBPL8/SORBS1/PTPN1/APPL1/LEP/PIP4K2C/INSR/AKT1/PDK4/PIK3R1/PTPN11/NCOA5/BCAR3/GRB14/AGT/GRB10/KANK1/NAMPT/PIP4K2A/SOCS3/IRS2/SLC27A4/NCK1/PTPRE/SIRT1/ZBTB7B
[truncated: 3,276 more rows]
